# Supplementary material for: Comparative Analysis of miRNA Abundance Revealed the Function of Vvi-miR828 in Fruit Coloring in Root Restriction Cultivation Grapevine (Vitis vinifera L.)
Source: Int J Mol Sci. 2019 Aug 20;20(16):4058. doi: 10.3390/ijms20164058 (PMC6720769; doi:10.3390/ijms20164058)
Supplement: Supplementary file 1 [file ijms-20-04058-s001.zip]

Archive with 17 entries (17 files):
- Table S9.xlsx
- Table S8.xlsx
- Table S7.xls
- Table S6.xlsx
- Table S5.xlsx
- Table S4.xlsx
- Table S3.xlsx
- Table S2.xlsx
- Table S1.xlsx
- Supplementary files legents.docx
- Fig.S2.jpg
- Fig.S3.jpg
- Fig.S4.jpg
- Fig.S5.jpg
- Fig.S6.jpg
- Fig.S7.jpg
- Fig.S1.jpg
