# Supplementary material for: Comparative Analysis of miRNA Abundance Revealed the Function of Vvi-miR828 in Fruit Coloring in Root Restriction Cultivation Grapevine (Vitis vinifera L.)
Source: Int J Mol Sci. 2019 Aug 20;20(16):4058. doi: 10.3390/ijms20164058 (PMC6720769; doi:10.3390/ijms20164058)
Supplement: Supplementary file 1 [file ijms-20-04058-s001.zip › Table S9.xlsx]

## Sheet: Sheet1
Table S9 The primes of miRNA and targets for quantitative RT-PCR
Prime name	Forward primer(5′—3′)	Reverse primer(5′—3′)
VvNF-YA1	CTATGAGAAGGGCAAGAGGATG	ATGGGTCGTGTTGAAAGGTTTA
VvWD48	GGCTACCTGTTCTGCCACATTTG	GTAACATAGTCAGAGTGTTGACGGAGA
VvSPL9	AAGAGGTAGTGGGGTTGTTCAGGG	AAATCTGCTACACTGCTGGCAAAAC
VvSPL10	AGCGTTTAATACTAGGGCTTTCG	ATGACCCAAATCAGAACCAGAG
VvARF17	TGGTTGGAGCAAGTTTGTGAATGAT	TCCTTCGCTTTCACAGCACCC
VvARF18	GGTACAAATGCCTCCTGTGAATAG	AACCAGAGTAATCTTCGCATAAACCT
VvAP2	CCAACTTTGAGCCAAGCACATACGA	GCAGATCAAGATTGGGTAACAGGTTT
VvPSB28	TATTCAAATGAGAATGGGTTGC	CTTGGTGGCAGATGAAAGTGG
VvL11-1	TTTGCTCCAGGGCTTTATTGT	GACTGCCGGGTCTGAAGTAGGG
VvPE	TGCTCATGCCTGGCTTAGTGG	GGCTGGAGAACATCCTCTTTGG
VvMYB114	AATAAAGCAGGAGAAGCAAAGTGGA	CATCCAGTTCAAGGAATTGGCTCAC
VvSCL21	CCAGCAGGCTATTCAAGCTATTT	ATTTCTTCCACCTGGTTCATTCC
AtMYB82	TGGAGAAGGAGGAGAAGAGGAGA	GGGAAATAAGTGGCAAGGGAGAT
AtMYB113	TGGATGGAGATAATATGTGGTGGGA	TGCTCAAAGTCAAGCGGTAAGGT
miR828-1300	CCCGGGTATAAGTTTCTTG	GTCGACATTTTTAAGGTTGCTT
miR828	TGCACTAGCGTGTCTTGCTCAA	ACATCGTATCGTGAAG
At-tubllin	ATCCGTGAAGAGTACCCAGAT	AAGAACCATGCACTCATCAGC
U6	CCGATAAAATTGGAACGATACAGAG	TCGATTTGTGCGTGTCATCCT
Vvβ-actin（EC969944）	CTTGCATCCCTCAGCACCTT	TCCTGTGGACAATGGATGGA
Prime name	primer(5′—3′)
Vvi-miR169d	TGCACTAGCGTGCAGCCAAGAA
Vvi-miR156f	TGCACTAGCGTGTTGACAGAAG
Vvi-miR172c	TGCACTAGCGTGGGAATCTTGA
Vvi-miR160a	TGCACTAGCGTGTGCCTGGCTC
Vvi-miRN05	TGCACTAGCGTGAGGCAGAATG
Vvi-miR828	TGCACTAGCGTGTCTTGCTCAA
Vvi-miR477-5p	TGCACTAGCGTGATCTCCCTCA
Vvi-miRN01	TGCACTAGCGTGGCCACGATCC
Reverse primer(5′—3′)	TCGTCAACGATACGCTACGTAACG
Reverse transcription primer(5'-3')	GTCACATCGTATCGTGAAGCTGCGCAGCTGATGTGACTGGAATAC
Note: Restriction enzyme sites are underlined.
