# Supplementary material for: Comparative Analysis of miRNA Abundance Revealed the Function of Vvi-miR828 in Fruit Coloring in Root Restriction Cultivation Grapevine (Vitis vinifera L.)
Source: Int J Mol Sci. 2019 Aug 20;20(16):4058. doi: 10.3390/ijms20164058 (PMC6720769; doi:10.3390/ijms20164058)
Supplement: Supplementary file 1 [file ijms-20-04058-s001.zip › Table S8.xlsx]

## Sheet: Sheet1
Table S8 The predicted target genes of novel miRNAs
miRNA_Acc.	id	length	gene_id	gene_name	product	Target_start	Target_end	miRNA_aligned_fragment	Target_aligned_fragment	Inhibition	Target_Desc.	Multiplicity
Vvi-miRN11	XM_010664998.2	1197	104882298	LOC104882298	uncharacterized protein At3g61260, transcript variant X3	38	61	UACAUAUCUUAAGGACAUAAUAUU	AGCGACAUGUCUUUAAUAUAUGUA	Cleavage		1
Vvi-miRN11	XM_010664997.2	1247	104882298	LOC104882298	uncharacterized protein At3g61260, transcript variant X2	37	60	UACAUAUCUUAAGGACAUAAUAUU	AGCGACAUGUCUUUAAUAUAUGUA	Cleavage		1
Vvi-miRN11	XM_010664995.2	1277	104882298	LOC104882298	uncharacterized protein At3g61260, transcript variant X1	47	70	UACAUAUCUUAAGGACAUAAUAUU	AGCGACAUGUCUUUAAUAUAUGUA	Cleavage		1
Vvi-miRN11	XM_010660237.2	4158	100258175	LOC100258175	uncharacterized LOC100258175, transcript variant X1	2363	2386	UACAUAUCUUAAGGACAUAAUAUU	GGAAUUAUGUUCUUGAGAUCUGUG	Cleavage		1
Vvi-miRN11	XM_010666578.2	2487	100250503	LOC100250503	auxin efflux carrier component 6	2175	2198	UACAUAUCUUAAGGACAUAAUAUU	UGUUUUGUGUCAUUUGGAUAUGUA	Translation		1
Vvi-miRN11	XM_019226191.1	1950	100246778	LOC100246778	receptor-like protein 12, transcript variant X2	1847	1870	UACAUAUCUUAAGGACAUAAUAUU	UUACUAAUGUUCUUUAGAUGUGUA	Translation		1
Vvi-miRN11	XM_002270006.4	3356	100246778	LOC100246778	receptor-like protein 12, transcript variant X1	3253	3276	UACAUAUCUUAAGGACAUAAUAUU	UUACUAAUGUUCUUUAGAUGUGUA	Translation		1
Vvi-miRN11	XM_010663862.2	2544	100264809	LOC100264809	pentatricopeptide repeat-containing protein At4g02820, mitochondrial, transcript variant X1	567	590	UACAUAUCUUAAGGACAUAAUAUU	ACAAGCAUGCCCUUGAGAUAUGUG	Cleavage		1
Vvi-miRN11	XM_010663863.2	2573	100264809	LOC100264809	pentatricopeptide repeat-containing protein At4g02820, mitochondrial, transcript variant X2	596	619	UACAUAUCUUAAGGACAUAAUAUU	ACAAGCAUGCCCUUGAGAUAUGUG	Cleavage		1
Vvi-miRN11	XM_019226259.1	2605	100264809	LOC100264809	pentatricopeptide repeat-containing protein At4g02820, mitochondrial, transcript variant X3	628	651	UACAUAUCUUAAGGACAUAAUAUU	ACAAGCAUGCCCUUGAGAUAUGUG	Cleavage		1
Vvi-miRN11	XM_002263963.4	1083	100244514	LOC100244514	transcription factor bHLH35	847	870	UACAUAUCUUAAGGACAUAAUAUU	UUUGUUAUUUUCUUAGGAUUUGUA	Cleavage		1
Vvi-miRN11	XM_019222379.1	3261	100263973	LOC100263973	LRR receptor-like serine/threonine-protein kinase FLS2, transcript variant X3	644	667	UACAUAUCUUAAGGACAUAAUAUU	AAACUCAUGUCUUUGAGAUAUUUA	Cleavage		1
Vvi-miRN11	XM_019222378.1	3475	100263973	LOC100263973	LRR receptor-like serine/threonine-protein kinase FLS2, transcript variant X2	644	667	UACAUAUCUUAAGGACAUAAUAUU	AAACUCAUGUCUUUGAGAUAUUUA	Cleavage		1
Vvi-miRN11	XM_010656810.2	3580	100263973	LOC100263973	LRR receptor-like serine/threonine-protein kinase FLS2, transcript variant X1	644	667	UACAUAUCUUAAGGACAUAAUAUU	AAACUCAUGUCUUUGAGAUAUUUA	Cleavage		1
Vvi-miRN11	XM_002262849.3	3008	100240768	LOC100240768	pentatricopeptide repeat-containing protein At2g27610	382	405	UACAUAUCUUAAGGACAUAAUAUU	UUUCUUGUGUUUUGAAGGUAUGUG	Translation		1
Vvi-miRN11	XM_002275612.2	1817	100248859	LOC100248859	probable alkaline/neutral invertase B	928	951	UACAUAUCUUAAGGACAUAAUAUU	UUCUUUAUGGCUUUAAGAUGUGCA	Cleavage		1
Vvi-miRN11	XM_002282461.3	1395	100257863	LOC100257863	tetraketide alpha-pyrone reductase 2	1268	1291	UACAUAUCUUAAGGACAUAAUAUU	CAUGUGAUGUCCCUAACAUAUGUU	Cleavage		1
Vvi-miRN11	XM_002281631.3	2140	100258974	LOC100258974	tubulin alpha-3 chain	1956	1979	UACAUAUCUUAAGGACAUAAUAUU	CUUUUUAUCUCUUUAAGAUAUGGU	Cleavage		1
Vvi-miRN11	XM_010665252.2	3018	100257778	LOC100257778	protein DENND6A, transcript variant X2	2961	2984	UACAUAUCUUAAGGACAUAAUAUU	UAUUUUAUGUCUGUAAGAAGUGUG	Cleavage		1
Vvi-miRN11	XM_010665251.2	3120	100257778	LOC100257778	protein DENND6A, transcript variant X1	3063	3086	UACAUAUCUUAAGGACAUAAUAUU	UAUUUUAUGUCUGUAAGAAGUGUG	Cleavage		1
Vvi-miRN11	XM_010656081.2	3190	100249754	LOC100249754	phosphoinositide phosphatase SAC2, transcript variant X3	2102	2125	UACAUAUCUUAAGGACAUAAUAUU	AUUAAUGUGUUCUUAGGAUAUUUC	Cleavage		1
Vvi-miRN11	XM_010656079.2	3214	100249754	LOC100249754	phosphoinositide phosphatase SAC2, transcript variant X1	2126	2149	UACAUAUCUUAAGGACAUAAUAUU	AUUAAUGUGUUCUUAGGAUAUUUC	Cleavage		1
Vvi-miRN11	XM_010656080.2	3235	100249754	LOC100249754	phosphoinositide phosphatase SAC2, transcript variant X2	2147	2170	UACAUAUCUUAAGGACAUAAUAUU	AUUAAUGUGUUCUUAGGAUAUUUC	Cleavage		1
Vvi-miRN11	XM_010656082.2	3405	100249754	LOC100249754	phosphoinositide phosphatase SAC2, transcript variant X4	2317	2340	UACAUAUCUUAAGGACAUAAUAUU	AUUAAUGUGUUCUUAGGAUAUUUC	Cleavage		1
Vvi-miRN11	XM_010663238.2	1237	104881860	LOC104881860	uncharacterized protein C594.04c	882	905	UACAUAUCUUAAGGACAUAAUAUU	AAUAGUAUGUGCCUAGCAUAUGUG	Cleavage		1
Vvi-miRN11	XM_002270547.3	1412	100262625	LOC100262625	ubiquitin thioesterase otubain-like, transcript variant X1	724	747	UACAUAUCUUAAGGACAUAAUAUU	AUUGUAAUGUUCUUCAGAUUUGUA	Translation		1
Vvi-miRN11	XM_010659030.2	1451	100262625	LOC100262625	ubiquitin thioesterase otubain-like, transcript variant X2	724	747	UACAUAUCUUAAGGACAUAAUAUU	AUUGUAAUGUUCUUCAGAUUUGUA	Translation		1
Vvi-miRN11	XM_002281385.3	1632	100251937	LOC100251937	zinc finger protein 346	517	540	UACAUAUCUUAAGGACAUAAUAUU	GUCAUUCUGUCCUUGAGGUGUGAA	Cleavage		1
Vvi-miRN11	XM_019225204.1	3137	100264846	LOC100264846	uncharacterized LOC100264846, transcript variant X4	333	356	UACAUAUCUUAAGGACAUAAUAUU	AAAAUUUUGUUCGUAAAGUAUGUA	Cleavage		1
Vvi-miRN11	XM_019225205.1	3184	100264846	LOC100264846	uncharacterized LOC100264846, transcript variant X5	380	403	UACAUAUCUUAAGGACAUAAUAUU	AAAAUUUUGUUCGUAAAGUAUGUA	Cleavage		1
Vvi-miRN11	XM_010661400.2	3399	100264846	LOC100264846	uncharacterized LOC100264846, transcript variant X2	595	618	UACAUAUCUUAAGGACAUAAUAUU	AAAAUUUUGUUCGUAAAGUAUGUA	Cleavage		1
Vvi-miRN11	XM_019225203.1	3676	100264846	LOC100264846	uncharacterized LOC100264846, transcript variant X3	920	943	UACAUAUCUUAAGGACAUAAUAUU	AAAAUUUUGUUCGUAAAGUAUGUA	Cleavage		1
Vvi-miRN11	XM_002282073.3	3724	100264846	LOC100264846	uncharacterized LOC100264846, transcript variant X1	920	943	UACAUAUCUUAAGGACAUAAUAUU	AAAAUUUUGUUCGUAAAGUAUGUA	Cleavage		1
Vvi-miRN11	XM_002278144.3	2250	100248947	LOC100248947	protein HAIKU1	1879	1902	UACAUAUCUUAAGGACAUAAUAUU	CAUGGUUUGUUUUUGAGAUAUGGA	Cleavage		1
Vvi-miRN11	XM_010658347.2	4895	104880716	LOC104880716	uncharacterized LOC104880716	1415	1439	UACAUAUCUUAAGGA-CAUAAUAUU	AAAUUUGUGAUUCUUGGGAUAUGUA	Cleavage		1
Vvi-miRN11	XM_010648094.1	468	104878192	LOC104878192	putative pentatricopeptide repeat-containing protein At5g40405	442	465	UACAUAUCUUAAGGACAUAAUAUU	AAUGUAAUGAUUUUGGGAUAUGUG	Cleavage		1
Vvi-miRN11	XM_003633852.3	2031	100854413	LOC100854413	protein ECERIFERUM 1-like	1538	1561	UACAUAUCUUAAGGACAUAAUAUU	AAAAUUAUGCCCAUAAGAUAUGGU	Cleavage		1
Vvi-miRN11	XM_002265649.4	2048	100250668	LOC100250668	protein ECERIFERUM 1	1555	1578	UACAUAUCUUAAGGACAUAAUAUU	AAAAUUAUGCCCAUAAGAUAUGGU	Cleavage		1
Vvi-miRN11	XM_002265153.4	2127	100252221	LOC100252221	protein ECERIFERUM 1	1512	1535	UACAUAUCUUAAGGACAUAAUAUU	AAAAUUAUGCCCAUAAGAUAUGGU	Cleavage		1
Vvi-miRN11	XM_002276306.4	1422	100264989	LOC100264989	autophagy-related protein 3, transcript variant X1	1221	1244	UACAUAUCUUAAGGACAUAAUAUU	UAUAUGAUGUCUUUCAGAUGUUUA	Translation		1
Vvi-miRN11	XM_010663058.2	1427	100264989	LOC100264989	autophagy-related protein 3, transcript variant X2	1226	1249	UACAUAUCUUAAGGACAUAAUAUU	UAUAUGAUGUCUUUCAGAUGUUUA	Translation		1
Vvi-miRN11	XM_010663059.2	1436	100264989	LOC100264989	autophagy-related protein 3, transcript variant X3	1235	1258	UACAUAUCUUAAGGACAUAAUAUU	UAUAUGAUGUCUUUCAGAUGUUUA	Translation		1
Vvi-miRN11	XM_010663061.2	1441	100264989	LOC100264989	autophagy-related protein 3, transcript variant X4	1240	1263	UACAUAUCUUAAGGACAUAAUAUU	UAUAUGAUGUCUUUCAGAUGUUUA	Translation		1
Vvi-miRN11	XM_010663060.2	1441	100264989	LOC100264989	autophagy-related protein 3, transcript variant X5	1240	1263	UACAUAUCUUAAGGACAUAAUAUU	UAUAUGAUGUCUUUCAGAUGUUUA	Translation		1
Vvi-miRN11	XM_019225628.1	1446	100264989	LOC100264989	autophagy-related protein 3, transcript variant X6	1245	1268	UACAUAUCUUAAGGACAUAAUAUU	UAUAUGAUGUCUUUCAGAUGUUUA	Translation		1
Vvi-miRN11	XM_019221162.1	4375	100257191	LOC100257191	uncharacterized LOC100257191, transcript variant X3	776	799	UACAUAUCUUAAGGACAUAAUAUU	AAUAUCAAGCUCUUAAUAUAUGUA	Cleavage		1
Vvi-miRN11	XM_010654002.2	4669	100257191	LOC100257191	uncharacterized LOC100257191, transcript variant X6	776	799	UACAUAUCUUAAGGACAUAAUAUU	AAUAUCAAGCUCUUAAUAUAUGUA	Cleavage		1
Vvi-miRN11	XM_010654003.2	4676	100257191	LOC100257191	uncharacterized LOC100257191, transcript variant X7	776	799	UACAUAUCUUAAGGACAUAAUAUU	AAUAUCAAGCUCUUAAUAUAUGUA	Cleavage		1
Vvi-miRN11	XM_010656851.2	5030	100260498	LOC100260498	scopoletin glucosyltransferase	1567	1592	UACAUAUCUU--AAGGACAUAAUAUU	UACAUUAUGUCCUUUUAAGACAUGUA	Translation		1
Vvi-miRN11	XM_019217348.1	5122	104877600	LOC104877600	uncharacterized mitochondrial protein AtMg00810-like, transcript variant X1	4817	4840	UACAUAUCUUAAGGACAUAAUAUU	UGGUGUGUGUUCUUAGGAGAUGCA	Cleavage		2
Vvi-miRN11	XM_002284208.3	1150	100267921	LOC100267921	bidirectional sugar transporter SWEET14	1056	1079	UACAUAUCUUAAGGACAUAAUAUU	CAUAUGGUGUCUUUAUCGUAUGUA	Translation		1
Vvi-miRN11	XM_002270702.3	2826	100249110	LOC100249110	uncharacterized LOC100249110, transcript variant X1	1867	1890	UACAUAUCUUAAGGACAUAAUAUU	CAUGUGAUGUCUUUUGGAUAUCUA	Translation		1
Vvi-miRN11	XM_002272973.4	946	100255709	LOC100255709	cancer-related nucleoside-triphosphatase homolog	737	760	UACAUAUCUUAAGGACAUAAUAUU	AAUUUUAUGUUCUUUACACAUGUG	Translation		1
Vvi-miRN11	XM_010666575.2	1191	100245373	LOC100245373	peroxidase 43, transcript variant X2	467	490	UACAUAUCUUAAGGACAUAAUAUU	GAUGCUGUGUUCUUGAGAAAUGGA	Cleavage		1
Vvi-miRN11	XM_010666574.2	1193	100245373	LOC100245373	peroxidase 43, transcript variant X1	466	489	UACAUAUCUUAAGGACAUAAUAUU	GAUGCUGUGUUCUUGAGAAAUGGA	Cleavage		1
Vvi-miRN11	XM_010661811.2	1222	100261571	LOC100261571	peptidyl-prolyl cis-trans isomerase CYP19-3	889	912	UACAUAUCUUAAGGACAUAAUAUU	AUUAUUAUUUUCUUAUGGUAUAUA	Translation		1
Vvi-miRN11	XM_010649858.2	1726	100250343	LOC100250343	UDP-arabinose 4-epimerase 1, transcript variant X3	849	872	UACAUAUCUUAAGGACAUAAUAUU	GCUGUUAUGGUCUUAAGGUAUUUC	Cleavage		1
Vvi-miRN11	XM_010649859.2	1748	100250343	LOC100250343	UDP-arabinose 4-epimerase 1, transcript variant X2	871	894	UACAUAUCUUAAGGACAUAAUAUU	GCUGUUAUGGUCUUAAGGUAUUUC	Cleavage		1
Vvi-miRN11	XM_010649861.2	1797	100250343	LOC100250343	UDP-arabinose 4-epimerase 1, transcript variant X4	920	943	UACAUAUCUUAAGGACAUAAUAUU	GCUGUUAUGGUCUUAAGGUAUUUC	Cleavage		1
Vvi-miRN11	XM_010649857.2	1854	100250343	LOC100250343	UDP-arabinose 4-epimerase 1, transcript variant X1	977	1000	UACAUAUCUUAAGGACAUAAUAUU	GCUGUUAUGGUCUUAAGGUAUUUC	Cleavage		1
Vvi-miRN11	XM_010662375.2	2229	104881642	LOC104881642	uncharacterized LOC104881642, transcript variant X2	178	201	UACAUAUCUUAAGGACAUAAUAUU	CCUAUUAGGGUUUUAGGAUAUGUU	Cleavage		1
Vvi-miRN11	XM_010662374.2	2423	104881642	LOC104881642	uncharacterized LOC104881642, transcript variant X1	179	202	UACAUAUCUUAAGGACAUAAUAUU	CCUAUUAGGGUUUUAGGAUAUGUU	Cleavage		1
Vvi-miRN11	XM_003631435.3	2720	100854975	LOC100854975	uncharacterized LOC100854975, transcript variant X2	2276	2299	UACAUAUCUUAAGGACAUAAUAUU	AAUAAUAUGUACAUAGGUUGUGUA	Cleavage		1
Vvi-miRN11	XM_019224163.1	2742	100854975	LOC100854975	uncharacterized LOC100854975, transcript variant X1	2298	2321	UACAUAUCUUAAGGACAUAAUAUU	AAUAAUAUGUACAUAGGUUGUGUA	Cleavage		1
Vvi-miRN11	XM_019224710.1	5777	100259956	LOC100259956	pentatricopeptide repeat-containing protein At5g38730, transcript variant X12	5236	5259	UACAUAUCUUAAGGACAUAAUAUU	AUUAUGAUGUUUUUAUGUUAUGUA	Translation		1
Vvi-miRN11	XM_019220359.1	1710	100255233	LOC100255233	tRNA-splicing endonuclease subunit Sen2-1, transcript variant X2	387	410	UACAUAUCUUAAGGACAUAAUAUU	CAUUUUAUGUUUUUGAAAUAUAUG	Cleavage		1
Vvi-miRN11	XM_019220358.1	1744	100255233	LOC100255233	tRNA-splicing endonuclease subunit Sen2-1, transcript variant X1	387	410	UACAUAUCUUAAGGACAUAAUAUU	CAUUUUAUGUUUUUGAAAUAUAUG	Cleavage		1
Vvi-miRN11	XM_019218770.1	1769	104878688	LOC104878688	uncharacterized LOC104878688, transcript variant X2	1646	1669	UACAUAUCUUAAGGACAUAAUAUU	UAAAUUAUUUUCUUAGGGUGUGGA	Cleavage		1
Vvi-miRN11	XM_010649289.2	1798	104878688	LOC104878688	uncharacterized LOC104878688, transcript variant X1	1675	1698	UACAUAUCUUAAGGACAUAAUAUU	UAAAUUAUUUUCUUAGGGUGUGGA	Cleavage		1
Vvi-miRN11	XM_019225026.1	1837	100256128	LOC100256128	alkane hydroxylase MAH1-like	1707	1731	UACAUAUCUUA-AGGACAUAAUAUU	AGGGUUAUGUUCUCUGAGAUUUGUA	Translation		1
Vvi-miRN11	XM_019222191.1	14744	100244657	LOC100244657	midasin, transcript variant X2	7144	7167	UACAUAUCUUAAGGACAUAAUAUU	UUAGUUUUGUCCUUGAGAUGUGGU	Cleavage		1
Vvi-miRN11	XM_010656183.2	17077	100244657	LOC100244657	midasin, transcript variant X1	9477	9500	UACAUAUCUUAAGGACAUAAUAUU	UUAGUUUUGUCCUUGAGAUGUGGU	Cleavage		1
Vvi-miRN11	XM_019222953.1	1014	100244409	LOC100244409	probable LRR receptor-like serine/threonine-protein kinase At3g47570	310	333	UACAUAUCUUAAGGACAUAAUAUU	AGAAUCAUGUCCUUGAAAUAUUUG	Cleavage		1
Vvi-miRN11	XM_010667166.2	1566	100252878	LOC100252878	ubiquinol oxidase 2, mitochondrial, transcript variant X1	406	429	UACAUAUCUUAAGGACAUAAUAUU	AGCAUCAUGUCCCUAGGGUAUGGA	Cleavage		1
Vvi-miRN11	XM_003635597.2	1923	100852981	LOC100852981	GATA transcription factor 26	1040	1063	UACAUAUCUUAAGGACAUAAUAUU	ACUAUAAUUUACUUAAGAAAUGUA	Cleavage		1
Vvi-miRN11	XM_002270000.3	1306	100245262	LOC100245262	protein SRG1	1158	1181	UACAUAUCUUAAGGACAUAAUAUU	AAUAUUAUAGCUUUGAGGUUUGUA	Cleavage		1
Vvi-miRN11	XM_002275049.3	3226	100248636	LOC100248636	pentatricopeptide repeat-containing protein At3g04750, mitochondrial, transcript variant X3	2862	2885	UACAUAUCUUAAGGACAUAAUAUU	CUAUUUGUGUUCUUAGAAUAUGGU	Cleavage		1
Vvi-miRN11	XM_010661570.2	3242	100248636	LOC100248636	pentatricopeptide repeat-containing protein At3g04750, mitochondrial, transcript variant X2	2878	2901	UACAUAUCUUAAGGACAUAAUAUU	CUAUUUGUGUUCUUAGAAUAUGGU	Cleavage		1
Vvi-miRN11	XM_010661569.2	3245	100248636	LOC100248636	pentatricopeptide repeat-containing protein At3g04750, mitochondrial, transcript variant X1	2881	2904	UACAUAUCUUAAGGACAUAAUAUU	CUAUUUGUGUUCUUAGAAUAUGGU	Cleavage		1
Vvi-miRN11	XM_019217348.1	5122	104877600	LOC104877600	uncharacterized mitochondrial protein AtMg00810-like, transcript variant X1	1308	1331	UACAUAUCUUAAGGACAUAAUAUU	AAUAUGAUGUUUUCAACAUGUGUG	Translation		2
Vvi-miRN11	XM_019225578.1	10808	100240865	LOC100240865	uncharacterized LOC100240865	5176	5199	UACAUAUCUUAAGGACAUAAUAUU	ACUAUUGUGUUUUUAGGAUUUGAA	Cleavage		1
Vvi-miRN11	XM_002263751.4	2135	100243849	LOC100243849	protein ECERIFERUM 1	1575	1598	UACAUAUCUUAAGGACAUAAUAUU	AAAAUUAUGCUCAUAAGAUAUGGU	Cleavage		1
Vvi-miRN11	XM_002272376.4	2375	100254349	LOC100254349	uncharacterized CRM domain-containing protein At3g25440, chloroplastic	183	206	UACAUAUCUUAAGGACAUAAUAUU	AAUGUUGUGUCACGGAGAUAUGUU	Translation		1
Vvi-miRN11	XM_002283673.4	709	100263186	LOC100263186	uncharacterized LOC100263186	7	30	UACAUAUCUUAAGGACAUAAUAUU	AGUGUUAUUUCAUUAAGAACUGUA	Cleavage		1
Vvi-miRN11	XM_002276530.4	1721	100243935	LOC100243935	alanine--glyoxylate aminotransferase 2 homolog 1, mitochondrial	602	625	UACAUAUCUUAAGGACAUAAUAUU	GGUAUGAUUUCCUUAAGAAAUGCA	Cleavage		1
Vvi-miRN11	XM_002279590.4	758	100241847	LOC100241847	trafficking protein particle complex subunit 2-like protein	594	618	UACAUAUCUUAAGGA-CAUAAUAUU	AAUACUCUGAUCUUUAAGAUGUGUC	Cleavage		1
Vvi-miRN11	XM_019225358.1	5062	100854480	LOC100854480	uncharacterized LOC100854480, transcript variant X2	3255	3278	UACAUAUCUUAAGGACAUAAUAUU	AAUUUAAUGUCCUUGGGAUAAGAA	Cleavage		1
Vvi-miRN11	XM_010661780.2	5119	100854480	LOC100854480	uncharacterized LOC100854480, transcript variant X1	3312	3335	UACAUAUCUUAAGGACAUAAUAUU	AAUUUAAUGUCCUUGGGAUAAGAA	Cleavage		1
Vvi-miRN11	NM_001281173.1	2654	100232863	ETR1	ethylene receptor-like	2151	2173	UACAUAUCUUAAGGACAUAAUAUU	AAUGUGGUGUUCUUA-GAUGUGUG	Translation		1
Vvi-miRN11	XM_019216858.1	2729	100232863	ETR1	ethylene receptor-like, transcript variant X3	2223	2245	UACAUAUCUUAAGGACAUAAUAUU	AAUGUGGUGUUCUUA-GAUGUGUG	Translation		1
Vvi-miRN11	XM_010646500.2	2742	100232863	ETR1	ethylene receptor-like, transcript variant X2	2236	2258	UACAUAUCUUAAGGACAUAAUAUU	AAUGUGGUGUUCUUA-GAUGUGUG	Translation		1
Vvi-miRN11	XM_010646499.2	2810	100232863	ETR1	ethylene receptor-like, transcript variant X1	2304	2326	UACAUAUCUUAAGGACAUAAUAUU	AAUGUGGUGUUCUUA-GAUGUGUG	Translation		1
Vvi-miRN11	XM_010647619.2	3990	100258575	LOC100258575	TMV resistance protein N-like, transcript variant X1	3926	3949	UACAUAUCUUAAGGACAUAAUAUU	UGAUCAUUGUUUUUGGGAUAUGUU	Cleavage		1
Vvi-miRN11	XM_002284428.4	1789	100268131	LOC100268131	transcription factor bHLH137-like	1311	1334	UACAUAUCUUAAGGACAUAAUAUU	AUUGUUUUGUUCUUAGGAUGAGUU	Cleavage		1
Vvi-miRN11	XM_010657996.2	3856	100242430	LOC100242430	putative E3 ubiquitin-protein ligase LIN-1, transcript variant X2	1487	1510	UACAUAUCUUAAGGACAUAAUAUU	AAGAUGGUUUUCUUGAGAUGUGUU	Cleavage		1
Vvi-miRN11	XM_010657995.2	4674	100242430	LOC100242430	putative E3 ubiquitin-protein ligase LIN-1, transcript variant X1	2305	2328	UACAUAUCUUAAGGACAUAAUAUU	AAGAUGGUUUUCUUGAGAUGUGUU	Cleavage		1
Vvi-miRN11	XM_010646426.2	1173	100257004	LOC100257004	cytochrome P450 CYP72A219	831	854	UACAUAUCUUAAGGACAUAAUAUU	UCAAAGAUGUCAUUGAGGAGUGUA	Cleavage		1
Vvi-miRN11	XM_010660271.2	1178	104881137	LOC104881137	uncharacterized LOC104881137	1068	1091	UACAUAUCUUAAGGACAUAAUAUU	GGUGUAGUGUUCUUUAGGUAUGCA	Translation		1
Vvi-miRN11	XM_002270438.2	1243	100265741	LOC100265741	protein SRG1	1159	1182	UACAUAUCUUAAGGACAUAAUAUU	AAGAUUAUAGCUUUGAGAUGGGUA	Cleavage		1
Vvi-miRN11	XM_010648717.2	1247	100248720	LOC100248720	uncharacterized protein At2g29880	1169	1192	UACAUAUCUUAAGGACAUAAUAUU	GAUAUUCUGUUCUAUAUAUGUGUA	Translation		1
Vvi-miRN11	XM_002268687.3	1251	100256858	LOC100256858	probable protein S-acyltransferase 6	1227	1250	UACAUAUCUUAAGGACAUAAUAUU	AAUAAUAUUUUCAUGGGAUUUGUA	Cleavage		1
Vvi-miRN11	XM_002270973.3	1289	100243524	LOC100243524	protein SRG1	1171	1194	UACAUAUCUUAAGGACAUAAUAUU	AAGAUUAUAGCUUUGAGAUGGGUA	Cleavage		1
Vvi-miRN11	XM_002279779.3	1419	100256431	LOC100256431	beta-carotene isomerase D27, chloroplastic	203	226	UACAUAUCUUAAGGACAUAAUAUU	AAUUUUAAGUUCUUGAAGUAUGAA	Cleavage		1
Vvi-miRN11	XM_010649715.2	1895	100261697	LOC100261697	dnaJ homolog subfamily C member 17, transcript variant X1	1255	1278	UACAUAUCUUAAGGACAUAAUAUU	AAAAUUGUGUUCUUACCAUGUUUA	Translation		1
Vvi-miRN11	XM_010649717.2	1969	100261697	LOC100261697	dnaJ homolog subfamily C member 17, transcript variant X5	1329	1352	UACAUAUCUUAAGGACAUAAUAUU	AAAAUUGUGUUCUUACCAUGUUUA	Translation		1
Vvi-miRN11	XM_010649716.2	2029	100261697	LOC100261697	dnaJ homolog subfamily C member 17, transcript variant X4	1389	1412	UACAUAUCUUAAGGACAUAAUAUU	AAAAUUGUGUUCUUACCAUGUUUA	Translation		1
Vvi-miRN11_star	XM_010651006.2	3074	100266353	LOC100266353	protein GRIP, transcript variant X2	114	137	UGAUUUCUAAUAGGAUAUGAUAUC	UUCAUUGUAUUGUAUUAGAAAUUA	Cleavage		1
Vvi-miRN11_star	XM_002263370.4	3080	100266353	LOC100266353	protein GRIP, transcript variant X1	113	136	UGAUUUCUAAUAGGAUAUGAUAUC	UUCAUUGUAUUGUAUUAGAAAUUA	Cleavage		1
Vvi-miRN11_star	XM_010659279.2	1276	100248753	LOC100248753	vacuolar protein sorting-associated protein 20 homolog 2, transcript variant X8	8	31	UGAUUUCUAAUAGGAUAUGAUAUC	CAUAGGAUGUAUUAUUAGAAAUCA	Cleavage		1
Vvi-miRN11_star	XM_010659277.2	1339	100248753	LOC100248753	vacuolar protein sorting-associated protein 20 homolog 2, transcript variant X6	8	31	UGAUUUCUAAUAGGAUAUGAUAUC	CAUAGGAUGUAUUAUUAGAAAUCA	Cleavage		1
Vvi-miRN11_star	XM_002270554.3	1344	100248753	LOC100248753	vacuolar protein sorting-associated protein 20 homolog 2, transcript variant X1	8	31	UGAUUUCUAAUAGGAUAUGAUAUC	CAUAGGAUGUAUUAUUAGAAAUCA	Cleavage		1
Vvi-miRN11_star	XM_010659278.2	1354	100248753	LOC100248753	vacuolar protein sorting-associated protein 20 homolog 2, transcript variant X7	8	31	UGAUUUCUAAUAGGAUAUGAUAUC	CAUAGGAUGUAUUAUUAGAAAUCA	Cleavage		1
Vvi-miRN11_star	XM_010659275.2	1359	100248753	LOC100248753	vacuolar protein sorting-associated protein 20 homolog 2, transcript variant X2	8	31	UGAUUUCUAAUAGGAUAUGAUAUC	CAUAGGAUGUAUUAUUAGAAAUCA	Cleavage		1
Vvi-miRN11_star	XM_010659276.2	1367	100248753	LOC100248753	vacuolar protein sorting-associated protein 20 homolog 2, transcript variant X3	8	31	UGAUUUCUAAUAGGAUAUGAUAUC	CAUAGGAUGUAUUAUUAGAAAUCA	Cleavage		1
Vvi-miRN11_star	XM_019223853.1	1557	100248753	LOC100248753	vacuolar protein sorting-associated protein 20 homolog 2, transcript variant X5	8	31	UGAUUUCUAAUAGGAUAUGAUAUC	CAUAGGAUGUAUUAUUAGAAAUCA	Cleavage		1
Vvi-miRN11_star	XM_019223851.1	1572	100248753	LOC100248753	vacuolar protein sorting-associated protein 20 homolog 2, transcript variant X4	8	31	UGAUUUCUAAUAGGAUAUGAUAUC	CAUAGGAUGUAUUAUUAGAAAUCA	Cleavage		1
Vvi-miRN11_star	XM_010653092.2	3267	100248421	LOC100248421	pumilio homolog 12	1955	1978	UGAUUUCUAAUAGGAUAUGAUAUC	CAUGACAGAUCCUUUUGGAAAUUA	Translation		1
Vvi-miRN11_star	XM_010664795.2	3169	100253588	LOC100253588	protein NBR1 homolog, transcript variant X2	2563	2586	UGAUUUCUAAUAGGAUAUGAUAUC	UGUAUCAUAUCCUAUUAUAGAUUU	Cleavage		1
Vvi-miRN11_star	XM_010664794.2	3322	100253588	LOC100253588	protein NBR1 homolog, transcript variant X1	2716	2739	UGAUUUCUAAUAGGAUAUGAUAUC	UGUAUCAUAUCCUAUUAUAGAUUU	Cleavage		1
Vvi-miRN11_star	XM_019219641.1	1449	100257684	LOC100257684	probable nucleoredoxin 3, transcript variant X2	1354	1378	UGAUUUCUAA-UAGGAUAUGAUAUC	GAGAUCAUGUCCUAGUUUGAAAUCA	Translation		1
Vvi-miRN11_star	XM_010650152.2	1501	100257684	LOC100257684	probable nucleoredoxin 3, transcript variant X1	1406	1430	UGAUUUCUAA-UAGGAUAUGAUAUC	GAGAUCAUGUCCUAGUUUGAAAUCA	Translation		1
Vvi-miRN11_star	XM_002282305.4	3120	100262984	LOC100262984	pre-mRNA-splicing factor ATP-dependent RNA helicase DEAH10, transcript variant X2	1867	1890	UGAUUUCUAAUAGGAUAUGAUAUC	GCUGUCAGAUCCUAUUGGGCAUCA	Cleavage		1
Vvi-miRN11_star	XM_019219948.1	3172	100262984	LOC100262984	pre-mRNA-splicing factor ATP-dependent RNA helicase DEAH10, transcript variant X4	1919	1942	UGAUUUCUAAUAGGAUAUGAUAUC	GCUGUCAGAUCCUAUUGGGCAUCA	Cleavage		1
Vvi-miRN11_star	XM_019219945.1	3188	100262984	LOC100262984	pre-mRNA-splicing factor ATP-dependent RNA helicase DEAH10, transcript variant X3	2000	2023	UGAUUUCUAAUAGGAUAUGAUAUC	GCUGUCAGAUCCUAUUGGGCAUCA	Cleavage		1
Vvi-miRN11_star	XM_019219944.1	3252	100262984	LOC100262984	pre-mRNA-splicing factor ATP-dependent RNA helicase DEAH10, transcript variant X1	1999	2022	UGAUUUCUAAUAGGAUAUGAUAUC	GCUGUCAGAUCCUAUUGGGCAUCA	Cleavage		1
Vvi-miRN11_star	XM_010650111.2	3872	100245643	LOC100245643	E3 ubiquitin-protein ligase RLIM	3322	3345	UGAUUUCUAAUAGGAUAUGAUAUC	GAUAACAUGUCAUAUGAGGAAUUA	Translation		1
Vvi-miRN11_star	XM_002284850.3	2055	100262433	LOC100262433	uncharacterized LOC100262433	2027	2050	UGAUUUCUAAUAGGAUAUGAUAUC	AAAAUUAUUUUCUAUUAGAAGUUG	Cleavage		1
Vvi-miRN11_star	XM_019222198.1	3282	100254662	LOC100254662	pumilio domain-containing protein PPD1-like, transcript variant X3	1031	1054	UGAUUUCUAAUAGGAUAUGAUAUC	CUCAUCAUAUUCUGAUAGAAAACA	Translation		1
Vvi-miRN11_star	XM_019222196.1	3359	100254662	LOC100254662	pumilio domain-containing protein PPD1-like, transcript variant X1	1109	1132	UGAUUUCUAAUAGGAUAUGAUAUC	CUCAUCAUAUUCUGAUAGAAAACA	Translation		1
Vvi-miRN11_star	XM_019222197.1	3414	100254662	LOC100254662	pumilio domain-containing protein PPD1-like, transcript variant X2	1164	1187	UGAUUUCUAAUAGGAUAUGAUAUC	CUCAUCAUAUUCUGAUAGAAAACA	Translation		1
Vvi-miRN11_star	XM_010656975.2	3658	100254662	LOC100254662	pumilio domain-containing protein PPD1-like, transcript variant X4	1109	1132	UGAUUUCUAAUAGGAUAUGAUAUC	CUCAUCAUAUUCUGAUAGAAAACA	Translation		1
Vvi-miRN11_star	XM_010665179.2	1678	104882323	LOC104882323	F-box protein At5g49610, transcript variant X9	92	115	UGAUUUCUAAUAGGAUAUGAUAUC	AGUUUCAUAUCUUAUUUGGGAUCC	Cleavage		1
Vvi-miRN11_star	XM_010665181.2	1679	104882323	LOC104882323	F-box protein At5g49610, transcript variant X11	92	115	UGAUUUCUAAUAGGAUAUGAUAUC	AGUUUCAUAUCUUAUUUGGGAUCC	Cleavage		1
Vvi-miRN11_star	XM_010665176.2	1870	104882323	LOC104882323	F-box protein At5g49610, transcript variant X7	92	115	UGAUUUCUAAUAGGAUAUGAUAUC	AGUUUCAUAUCUUAUUUGGGAUCC	Cleavage		1
Vvi-miRN11_star	XM_010665175.2	1873	104882323	LOC104882323	F-box protein At5g49610, transcript variant X6	92	115	UGAUUUCUAAUAGGAUAUGAUAUC	AGUUUCAUAUCUUAUUUGGGAUCC	Cleavage		1
Vvi-miRN11_star	XM_019226680.1	1893	104882323	LOC104882323	F-box protein At5g49610, transcript variant X1	94	117	UGAUUUCUAAUAGGAUAUGAUAUC	AGUUUCAUAUCUUAUUUGGGAUCC	Cleavage		1
Vvi-miRN11_star	XM_010665170.2	1957	104882323	LOC104882323	F-box protein At5g49610, transcript variant X2	93	116	UGAUUUCUAAUAGGAUAUGAUAUC	AGUUUCAUAUCUUAUUUGGGAUCC	Cleavage		1
Vvi-miRN11_star	XM_010649374.2	1806	100265798	LOC100265798	squalene synthase, transcript variant X1	1632	1655	UGAUUUCUAAUAGGAUAUGAUAUC	UAUCUCCUGUCCUACUAGAAGUUA	Translation		1
Vvi-miRN11_star	XM_002278303.3	2271	100253859	LOC100253859	GDP-L-galactose phosphorylase 2	1473	1496	UGAUUUCUAAUAGGAUAUGAUAUC	GUUAAAAUAUCCUGUUAGAGGUCU	Cleavage		1
Vvi-miRN11_star	XM_002271295.3	1837	100242633	LOC100242633	uncharacterized LOC100242633	295	318	UGAUUUCUAAUAGGAUAUGAUAUC	UUUCUCAUAUCUUGUUUGGGAUCG	Cleavage		1
Vvi-miRN11_star	XM_019226602.1	2626	100243993	LOC100243993	transcription factor BIM1	1525	1547	UGAUUUCUAAUAGGAUAUGAUAUC	AGCAUCAU-UCUUAUUAGAGGUCA	Cleavage		1
Vvi-miRN11_star	XM_002270408.3	2259	100261269	LOC100261269	kinesin-like protein KIN-10B, transcript variant X2	573	596	UGAUUUCUAAUAGGAUAUGAUAUC	GAUGUUAUGAUCUGUUGGAAGUCA	Cleavage		1
Vvi-miRN11_star	XM_010655983.2	2277	100261269	LOC100261269	kinesin-like protein KIN-10B, transcript variant X1	573	596	UGAUUUCUAAUAGGAUAUGAUAUC	GAUGUUAUGAUCUGUUGGAAGUCA	Cleavage		1
Vvi-miRN11_star	XM_010646449.2	3746	104877678	LOC104877678	kinesin-like protein KIN-10B	167	190	UGAUUUCUAAUAGGAUAUGAUAUC	GAUGUUAUGAUCUGUUGGAAGUCA	Cleavage		1
Vvi-miRN11_star	XM_002270030.3	2194	100259128	LOC100259128	chaperone protein dnaJ 13	1199	1222	UGAUUUCUAAUAGGAUAUGAUAUC	CAUGUUAUAUUCUAUAGGAAUUCA	Translation		1
Vvi-miRN11_star	XM_002270125.3	2065	100252859	LOC100252859	probable carotenoid cleavage dioxygenase 4, chloroplastic	1950	1973	UGAUUUCUAAUAGGAUAUGAUAUC	UUUAUCUUAUCUUAUUAGGAGUUU	Cleavage		1
Vvi-miRN11_star	XM_019217136.1	3140	100260595	LOC100260595	probable LRR receptor-like serine/threonine-protein kinase At1g53440, transcript variant X2	517	540	UGAUUUCUAAUAGGAUAUGAUAUC	GAUACCAGAUUUUAUUGGGAAUUG	Cleavage		1
Vvi-miRN11_star	XM_019217137.1	3461	100260595	LOC100260595	probable LRR receptor-like serine/threonine-protein kinase At1g53440, transcript variant X3	838	861	UGAUUUCUAAUAGGAUAUGAUAUC	GAUACCAGAUUUUAUUGGGAAUUG	Cleavage		1
Vvi-miRN11_star	XM_010645789.2	3522	100260595	LOC100260595	probable LRR receptor-like serine/threonine-protein kinase At1g53440, transcript variant X1	899	922	UGAUUUCUAAUAGGAUAUGAUAUC	GAUACCAGAUUUUAUUGGGAAUUG	Cleavage		1
Vvi-miRN11_star	XM_002267936.4	1539	100246099	LOC100246099	protein WVD2-like 2	435	458	UGAUUUCUAAUAGGAUAUGAUAUC	GAAAUCUGAUCCUAUUGGAAAUUC	Cleavage		1
Vvi-miRN11_star	XM_002262712.3	2331	100259008	LOC100259008	L-type lectin-domain containing receptor kinase IX.1	173	196	UGAUUUCUAAUAGGAUAUGAUAUC	GAUAACAUAACCUAUGAGGGAUCU	Translation		1
Vvi-miRN11_star	XM_019224406.1	1288	100253394	LOC100253394	E3 ubiquitin ligase BIG BROTHER, transcript variant X2	725	748	UGAUUUCUAAUAGGAUAUGAUAUC	GAUAACAUGACCUAUGAGGAAUUG	Translation		1
Vvi-miRN11_star	XM_019224407.1	1293	100253394	LOC100253394	E3 ubiquitin ligase BIG BROTHER, transcript variant X3	730	753	UGAUUUCUAAUAGGAUAUGAUAUC	GAUAACAUGACCUAUGAGGAAUUG	Translation		1
Vvi-miRN11_star	XM_002279758.4	1337	100253394	LOC100253394	E3 ubiquitin ligase BIG BROTHER, transcript variant X4	774	797	UGAUUUCUAAUAGGAUAUGAUAUC	GAUAACAUGACCUAUGAGGAAUUG	Translation		1
Vvi-miRN11_star	XM_010661037.2	1353	100253394	LOC100253394	E3 ubiquitin ligase BIG BROTHER, transcript variant X1	790	813	UGAUUUCUAAUAGGAUAUGAUAUC	GAUAACAUGACCUAUGAGGAAUUG	Translation		1
Vvi-miRN11_star	XM_010654497.2	1372	104879919	LOC104879919	E3 ubiquitin-protein ligase MBR1, transcript variant X2	741	764	UGAUUUCUAAUAGGAUAUGAUAUC	GAUAACAUGUCGUAUGAGGAAUUG	Translation		1
Vvi-miRN11_star	XM_010654496.2	1407	104879919	LOC104879919	E3 ubiquitin-protein ligase MBR1, transcript variant X1	777	800	UGAUUUCUAAUAGGAUAUGAUAUC	GAUAACAUGUCGUAUGAGGAAUUG	Translation		1
Vvi-miRN11_star	XM_019221037.1	1447	104879919	LOC104879919	E3 ubiquitin-protein ligase MBR1, transcript variant X3	816	839	UGAUUUCUAAUAGGAUAUGAUAUC	GAUAACAUGUCGUAUGAGGAAUUG	Translation		1
Vvi-miRN11_star	XM_019220866.1	1376	100264566	LOC100264566	UBX domain-containing protein 1, transcript variant X3	747	770	UGAUUUCUAAUAGGAUAUGAUAUC	CGUAUGUUAGCCUAUUGGGAAUCA	Cleavage		1
Vvi-miRN11_star	XM_019220865.1	1491	100264566	LOC100264566	UBX domain-containing protein 1, transcript variant X2	703	726	UGAUUUCUAAUAGGAUAUGAUAUC	CGUAUGUUAGCCUAUUGGGAAUCA	Cleavage		1
Vvi-miRN11_star	XM_002266890.4	1533	100264566	LOC100264566	UBX domain-containing protein 1, transcript variant X1	745	768	UGAUUUCUAAUAGGAUAUGAUAUC	CGUAUGUUAGCCUAUUGGGAAUCA	Cleavage		1
Vvi-miRN11_star	XM_010654318.2	1542	100264566	LOC100264566	UBX domain-containing protein 1, transcript variant X4	754	777	UGAUUUCUAAUAGGAUAUGAUAUC	CGUAUGUUAGCCUAUUGGGAAUCA	Cleavage		1
Vvi-miRN11_star	XM_002272461.4	5381	100255152	LOC100255152	uncharacterized LOC100255152, transcript variant X8	1981	2004	UGAUUUCUAAUAGGAUAUGAUAUC	UAUAACAUAUAUUGUUAUAAAUUA	Cleavage		1
Vvi-miRN11_star	XM_010653458.2	5418	100255152	LOC100255152	uncharacterized LOC100255152, transcript variant X9	2018	2041	UGAUUUCUAAUAGGAUAUGAUAUC	UAUAACAUAUAUUGUUAUAAAUUA	Cleavage		1
Vvi-miRN11_star	XM_010653456.2	5464	100255152	LOC100255152	uncharacterized LOC100255152, transcript variant X7	2064	2087	UGAUUUCUAAUAGGAUAUGAUAUC	UAUAACAUAUAUUGUUAUAAAUUA	Cleavage		1
Vvi-miRN11_star	NM_001317130.1	1138	100241072	LOC100241072	isopentenyl-diphosphate Delta-isomerase I	1010	1033	UGAUUUCUAAUAGGAUAUGAUAUC	GUUGUUAUGUCCAAUUUGGAGUCA	Cleavage		1
Vvi-miRN11_star	XM_010653455.2	5501	100255152	LOC100255152	uncharacterized LOC100255152, transcript variant X6	2101	2124	UGAUUUCUAAUAGGAUAUGAUAUC	UAUAACAUAUAUUGUUAUAAAUUA	Cleavage		1
Vvi-miRN11_star	XM_002281904.3	1191	100257722	LOC100257722	very-long-chain 3-oxoacyl-CoA reductase 1	100	123	UGAUUUCUAAUAGGAUAUGAUAUC	CUGAUUUUGUCCUAUUAGCAGUCA	Cleavage		1
Vvi-miRN11_star	XM_010653453.2	6263	100255152	LOC100255152	uncharacterized LOC100255152, transcript variant X5	2863	2886	UGAUUUCUAAUAGGAUAUGAUAUC	UAUAACAUAUAUUGUUAUAAAUUA	Cleavage		1
Vvi-miRN11_star	XM_019220656.1	6519	100255152	LOC100255152	uncharacterized LOC100255152, transcript variant X2	3119	3142	UGAUUUCUAAUAGGAUAUGAUAUC	UAUAACAUAUAUUGUUAUAAAUUA	Cleavage		1
Vvi-miRN11_star	XM_019221286.1	1472	100264718	LOC100264718	COBW domain-containing protein 1, transcript variant X3	413	436	UGAUUUCUAAUAGGAUAUGAUAUC	UUGAUCAUAUUUUACUAGAGACCA	Translation		1
Vvi-miRN11_star	XM_010653454.2	7424	100255152	LOC100255152	uncharacterized LOC100255152, transcript variant X4	4024	4047	UGAUUUCUAAUAGGAUAUGAUAUC	UAUAACAUAUAUUGUUAUAAAUUA	Cleavage		1
Vvi-miRN11_star	XM_019221258.1	1539	100264718	LOC100264718	COBW domain-containing protein 1, transcript variant X2	407	430	UGAUUUCUAAUAGGAUAUGAUAUC	UUGAUCAUAUUUUACUAGAGACCA	Translation		1
Vvi-miRN11_star	XM_019221231.1	1554	100264718	LOC100264718	COBW domain-containing protein 1, transcript variant X1	413	436	UGAUUUCUAAUAGGAUAUGAUAUC	UUGAUCAUAUUUUACUAGAGACCA	Translation		1
Vvi-miRN11_star	XM_019220658.1	7684	100255152	LOC100255152	uncharacterized LOC100255152, transcript variant X3	4284	4307	UGAUUUCUAAUAGGAUAUGAUAUC	UAUAACAUAUAUUGUUAUAAAUUA	Cleavage		1
Vvi-miRN11_star	XM_019220655.1	8442	100255152	LOC100255152	uncharacterized LOC100255152, transcript variant X1	5042	5065	UGAUUUCUAAUAGGAUAUGAUAUC	UAUAACAUAUAUUGUUAUAAAUUA	Cleavage		1
Vvi-miRN11_star	XM_019222800.1	2376	100255714	LOC100255714	pentatricopeptide repeat-containing protein At2g34400, transcript variant X2	1943	1966	UGAUUUCUAAUAGGAUAUGAUAUC	GCCAUCAUGUCUUGUCAGAAAACA	Translation		1
Vvi-miRN11_star	XM_019222799.1	2379	100255714	LOC100255714	pentatricopeptide repeat-containing protein At2g34400, transcript variant X1	1943	1966	UGAUUUCUAAUAGGAUAUGAUAUC	GCCAUCAUGUCUUGUCAGAAAACA	Translation		1
Vvi-miRN11_star	XM_010665361.2	3074	100264235	LOC100264235	protein phosphatase 2C 29	2113	2136	UGAUUUCUAAUAGGAUAUGAUAUC	GGAAUGAUGUUCUAUUAGAAAUGU	Cleavage		1
Vvi-miRN11_star	XM_002283662.4	875	100242281	LOC100242281	60S ribosomal protein L17-2	796	819	UGAUUUCUAAUAGGAUAUGAUAUC	AAUAUCAUUUCCUUUUGGAGUUCA	Translation		1
Vvi-miRN11_star	XM_019220202.1	1509	100249750	LOC100249750	PTI1-like tyrosine-protein kinase 1, transcript variant X4	213	236	UGAUUUCUAAUAGGAUAUGAUAUC	GGUGUCAGCUCCUGUUAGAAGUGA	Cleavage		1
Vvi-miRN11_star	XM_002283630.4	1615	100260711	LOC100260711	B-box zinc finger protein 22	532	555	UGAUUUCUAAUAGGAUAUGAUAUC	GAAAUCAAAUCUUGUUGGGAAGCA	Cleavage		1
Vvi-miRN11_star	XM_019220201.1	1618	100249750	LOC100249750	PTI1-like tyrosine-protein kinase 1, transcript variant X1	322	345	UGAUUUCUAAUAGGAUAUGAUAUC	GGUGUCAGCUCCUGUUAGAAGUGA	Cleavage		1
Vvi-miRN11_star	XM_010652175.2	1727	100249750	LOC100249750	PTI1-like tyrosine-protein kinase 1, transcript variant X2	431	454	UGAUUUCUAAUAGGAUAUGAUAUC	GGUGUCAGCUCCUGUUAGAAGUGA	Cleavage		1
Vvi-miRN11_star	XM_010652176.2	1743	100249750	LOC100249750	PTI1-like tyrosine-protein kinase 1, transcript variant X3	447	470	UGAUUUCUAAUAGGAUAUGAUAUC	GGUGUCAGCUCCUGUUAGAAGUGA	Cleavage		1
Vvi-miRN11_star	XM_010648924.2	1911	100243059	LOC100243059	alpha-1,3-mannosyl-glycoprotein 2-beta-N-acetylglucosaminyltransferase, transcript variant X4	1147	1170	UGAUUUCUAAUAGGAUAUGAUAUC	GAUGUCAGAGUUGAUUGGAAAUCA	Cleavage		1
Vvi-miRN11_star	XM_003635374.3	1915	100243059	LOC100243059	alpha-1,3-mannosyl-glycoprotein 2-beta-N-acetylglucosaminyltransferase, transcript variant X1	1151	1174	UGAUUUCUAAUAGGAUAUGAUAUC	GAUGUCAGAGUUGAUUGGAAAUCA	Cleavage		1
Vvi-miRN11_star	XM_010648922.2	1922	100243059	LOC100243059	alpha-1,3-mannosyl-glycoprotein 2-beta-N-acetylglucosaminyltransferase, transcript variant X2	1153	1176	UGAUUUCUAAUAGGAUAUGAUAUC	GAUGUCAGAGUUGAUUGGAAAUCA	Cleavage		1
Vvi-miRN11_star	XM_010648923.2	1926	100243059	LOC100243059	alpha-1,3-mannosyl-glycoprotein 2-beta-N-acetylglucosaminyltransferase, transcript variant X3	1153	1176	UGAUUUCUAAUAGGAUAUGAUAUC	GAUGUCAGAGUUGAUUGGAAAUCA	Cleavage		1
Vvi-miRN11_star	XM_002267483.3	3390	100241277	LOC100241277	uncharacterized LOC100241277, transcript variant X1	420	443	UGAUUUCUAAUAGGAUAUGAUAUC	GGUAUCAAGUCCCACUGGAGAUCA	Translation		1
Vvi-miRN11_star	XM_010664390.1	4616	104882192	LOC104882192	uncharacterized LOC104882192, transcript variant X2	1546	1569	UGAUUUCUAAUAGGAUAUGAUAUC	CAGAUCAUGUCAUAUUGGAAAUGC	Cleavage		1
Vvi-miRN11_star	XM_010664389.2	4853	104882192	LOC104882192	uncharacterized LOC104882192, transcript variant X1	1783	1806	UGAUUUCUAAUAGGAUAUGAUAUC	CAGAUCAUGUCAUAUUGGAAAUGC	Cleavage		1
Vvi-miRN11_star	XM_002270271.4	5235	100261463	LOC100261463	uncharacterized LOC100261463, transcript variant X4	970	993	UGAUUUCUAAUAGGAUAUGAUAUC	AAUGUUGUAUCUGAUGAGAAAUCU	Translation		1
Vvi-miRN11_star	XM_010663790.2	5557	100261463	LOC100261463	uncharacterized LOC100261463, transcript variant X2	1292	1315	UGAUUUCUAAUAGGAUAUGAUAUC	AAUGUUGUAUCUGAUGAGAAAUCU	Translation		1
Vvi-miRN11_star	XM_010663791.2	5687	100261463	LOC100261463	uncharacterized LOC100261463, transcript variant X3	1422	1445	UGAUUUCUAAUAGGAUAUGAUAUC	AAUGUUGUAUCUGAUGAGAAAUCU	Translation		1
Vvi-miRN11_star	XM_010663789.2	5697	100261463	LOC100261463	uncharacterized LOC100261463, transcript variant X1	1432	1455	UGAUUUCUAAUAGGAUAUGAUAUC	AAUGUUGUAUCUGAUGAGAAAUCU	Translation		1
Vvi-miRN11_star	XM_019226112.1	5710	100261463	LOC100261463	uncharacterized LOC100261463, transcript variant X5	1445	1468	UGAUUUCUAAUAGGAUAUGAUAUC	AAUGUUGUAUCUGAUGAGAAAUCU	Translation		1
Vvi-miRN11_star	XM_019216402.1	7181	100254031	LOC100254031	protein SABRE, transcript variant X3	6579	6602	UGAUUUCUAAUAGGAUAUGAUAUC	UCUGUCAUAUCCUGUUGAAGAUGA	Cleavage		1
Vvi-miRN11_star	XM_019216401.1	8332	100254031	LOC100254031	protein SABRE, transcript variant X2	5787	5810	UGAUUUCUAAUAGGAUAUGAUAUC	UCUGUCAUAUCCUGUUGAAGAUGA	Cleavage		1
Vvi-miRN11_star	XM_002282161.4	1826	100255742	LOC100255742	ent-kaurene oxidase, chloroplastic, transcript variant X1	1308	1332	UGAUUUCUAAUAGG-AUAUGAUAUC	GAUACCAUAUUCCUGCUGGAAGUCA	Translation		1
Vvi-miRN11_star	XM_010666125.2	9118	100254031	LOC100254031	protein SABRE, transcript variant X1	6573	6596	UGAUUUCUAAUAGGAUAUGAUAUC	UCUGUCAUAUCCUGUUGAAGAUGA	Cleavage		1
Vvi-miRN11_star	XM_002266668.3	1926	100263259	LOC100263259	sugar transporter ERD6-like 6	1332	1355	UGAUUUCUAAUAGGAUAUGAUAUC	GAUUUUAUAGCAUAUUGGGAAUCC	Cleavage		1
Vvi-miRN11_star	XM_010666311.2	1977	100255742	LOC100255742	ent-kaurene oxidase, chloroplastic, transcript variant X2	1459	1483	UGAUUUCUAAUAGG-AUAUGAUAUC	GAUACCAUAUUCCUGCUGGAAGUCA	Translation		1
Vvi-miRN11_star	XM_019218334.1	2669	100264266	LOC100264266	G-type lectin S-receptor-like serine/threonine-protein kinase At4g27290	2628	2651	UGAUUUCUAAUAGGAUAUGAUAUC	CAUAUUUUCUUCUAUAGGAAAUCA	Translation		1
Vvi-miRN11_star	XM_019220034.1	2096	100243520	LOC100243520	protein ROOT PRIMORDIUM DEFECTIVE 1, transcript variant X1	2062	2085	UGAUUUCUAAUAGGAUAUGAUAUC	GAUUUUAAAUCUUGCUAGGAAUUA	Translation		1
Vvi-miRN11_star	XM_019220039.1	2859	100258907	LOC100258907	methyltransferase-like protein 13, transcript variant X2	1573	1596	UGAUUUCUAAUAGGAUAUGAUAUC	GAUUUUAAAUCUUGCUAGGAAUUA	Translation		1
Vvi-miRN11_star	XM_010652014.2	3186	100258907	LOC100258907	methyltransferase-like protein 13, transcript variant X1	1853	1876	UGAUUUCUAAUAGGAUAUGAUAUC	GAUUUUAAAUCUUGCUAGGAAUUA	Translation		1
Vvi-miRN11_star	XM_003632985.3	1228	100853685	LOC100853685	transcription termination factor MTEF1, chloroplastic	1177	1200	UGAUUUCUAAUAGGAUAUGAUAUC	ACUGUCAUAUCUUGGUGGGCAUCA	Translation		1
Vvi-miRN11_star	XM_003632595.3	1253	100252774	LOC100252774	protein YIPF5 homolog, transcript variant X2	998	1021	UGAUUUCUAAUAGGAUAUGAUAUC	CUUGUCAUAUUCUAAUGGGGCUCA	Translation		1
Vvi-miRN11_star	XM_002279190.3	1012	100245470	LOC100245470	uncharacterized LOC100245470	916	940	UGAUU-UCUAAUAGGAUAUGAUAUC	GAUUUCAUAUUCUUUUGGAGAAUCA	Translation		1
Vvi-miRN11_star	XM_010645823.2	6320	100267539	LOC100267539	branchpoint-bridging protein, transcript variant X2	3228	3251	UGAUUUCUAAUAGGAUAUGAUAUC	GGUGUUAUGCUCUAUUAGGAGGCA	Cleavage		1
Vvi-miRN11_star	XM_002283079.3	6432	100267539	LOC100267539	branchpoint-bridging protein, transcript variant X1	3340	3363	UGAUUUCUAAUAGGAUAUGAUAUC	GGUGUUAUGCUCUAUUAGGAGGCA	Cleavage		1
Vvi-miRN11_star	XM_003634369.3	2139	100854240	LOC100854240	RING-H2 finger protein ATL54	2072	2095	UGAUUUCUAAUAGGAUAUGAUAUC	CAUAUCAUGUACUGGUGGAAAUGA	Translation		1
Vvi-miRN11_star	XM_002279404.3	2657	100252044	LOC100252044	DNA mismatch repair protein MSH5, transcript variant X7	2385	2408	UGAUUUCUAAUAGGAUAUGAUAUC	UAUAUUGGAUGCUAUUGGAAAUAA	Cleavage		1
Vvi-miRN11_star	XM_019217475.1	2689	100252044	LOC100252044	DNA mismatch repair protein MSH5, transcript variant X6	2417	2440	UGAUUUCUAAUAGGAUAUGAUAUC	UAUAUUGGAUGCUAUUGGAAAUAA	Cleavage		1
Vvi-miRN11_star	XM_019217478.1	2720	100252044	LOC100252044	DNA mismatch repair protein MSH5, transcript variant X10	2309	2332	UGAUUUCUAAUAGGAUAUGAUAUC	UAUAUUGGAUGCUAUUGGAAAUAA	Cleavage		1
Vvi-miRN11_star	XM_019217480.1	2725	100252044	LOC100252044	DNA mismatch repair protein MSH5, transcript variant X11	2314	2337	UGAUUUCUAAUAGGAUAUGAUAUC	UAUAUUGGAUGCUAUUGGAAAUAA	Cleavage		1
Vvi-miRN11_star	XM_019217474.1	2765	100252044	LOC100252044	DNA mismatch repair protein MSH5, transcript variant X5	2354	2377	UGAUUUCUAAUAGGAUAUGAUAUC	UAUAUUGGAUGCUAUUGGAAAUAA	Cleavage		1
Vvi-miRN11_star	XM_010646162.2	2811	100252044	LOC100252044	DNA mismatch repair protein MSH5, transcript variant X4	2400	2423	UGAUUUCUAAUAGGAUAUGAUAUC	UAUAUUGGAUGCUAUUGGAAAUAA	Cleavage		1
Vvi-miRN11_star	XM_019217473.1	2815	100252044	LOC100252044	DNA mismatch repair protein MSH5, transcript variant X3	2404	2427	UGAUUUCUAAUAGGAUAUGAUAUC	UAUAUUGGAUGCUAUUGGAAAUAA	Cleavage		1
Vvi-miRN11_star	XM_010646161.2	2839	100252044	LOC100252044	DNA mismatch repair protein MSH5, transcript variant X2	2428	2451	UGAUUUCUAAUAGGAUAUGAUAUC	UAUAUUGGAUGCUAUUGGAAAUAA	Cleavage		1
Vvi-miRN11_star	XM_019217472.1	2843	100252044	LOC100252044	DNA mismatch repair protein MSH5, transcript variant X1	2432	2455	UGAUUUCUAAUAGGAUAUGAUAUC	UAUAUUGGAUGCUAUUGGAAAUAA	Cleavage		1
Vvi-miRN11_star	XM_002285158.3	3222	100260305	LOC100260305	serine/threonine-protein phosphatase 6 regulatory subunit 3, transcript variant X4	3130	3153	UGAUUUCUAAUAGGAUAUGAUAUC	UAUAUUUUAUUCUGAUGGGAGUCA	Translation		1
Vvi-miRN11_star	XM_010652867.2	3225	100260305	LOC100260305	serine/threonine-protein phosphatase 6 regulatory subunit 3, transcript variant X3	3133	3156	UGAUUUCUAAUAGGAUAUGAUAUC	UAUAUUUUAUUCUGAUGGGAGUCA	Translation		1
Vvi-miRN11_star	XM_010652866.2	3244	100260305	LOC100260305	serine/threonine-protein phosphatase 6 regulatory subunit 3, transcript variant X2	3152	3175	UGAUUUCUAAUAGGAUAUGAUAUC	UAUAUUUUAUUCUGAUGGGAGUCA	Translation		1
Vvi-miRN11_star	XM_010652865.2	3247	100260305	LOC100260305	serine/threonine-protein phosphatase 6 regulatory subunit 3, transcript variant X1	3155	3178	UGAUUUCUAAUAGGAUAUGAUAUC	UAUAUUUUAUUCUGAUGGGAGUCA	Translation		1
Vvi-miRN11_star	XM_003631367.3	3720	100263296	LOC100263296	mitogen-activated protein kinase kinase kinase YODA	1164	1187	UGAUUUCUAAUAGGAUAUGAUAUC	GAUGUCAAGUCCUUCUAGAAGUCC	Translation		1
Vvi-miRN11_star	XM_010664836.2	5673	104882280	LOC104882280	protein MODIFIER OF SNC1 1, transcript variant X2	5294	5317	UGAUUUCUAAUAGGAUAUGAUAUC	AAUAUGAAAUCCUAUUGGAGACUA	Cleavage		1
Vvi-miRN11_star	XM_002263091.3	1882	100259719	LOC100259719	fatty acyl-CoA reductase 3	462	485	UGAUUUCUAAUAGGAUAUGAUAUC	GGUAUGAUGUUGCAUUGGGAAUCA	Cleavage		1
Vvi-miRN11_star	XM_002281913.3	2504	100265848	LOC100265848	ABC transporter G family member 9	1740	1763	UGAUUUCUAAUAGGAUAUGAUAUC	GUUAUCAUAACCUAUUGGAUGGCA	Cleavage		1
Vvi-miRN11_star	XM_010652199.1	954	104879428	LOC104879428	solute carrier family 35 member F1	137	160	UGAUUUCUAAUAGGAUAUGAUAUC	AUUAUCAUGUUCUCUUGGCAAUUG	Translation		1
Vvi-miRN11_star	XM_002267316.3	2604	100258202	LOC100258202	G-type lectin S-receptor-like serine/threonine-protein kinase CES101, transcript variant X1	2386	2410	UGAU-UUCUAAUAGGAUAUGAUAUC	GGACUCAUAAACUAUUAGAAGAUCA	Cleavage		1
Vvi-miRN07	XM_002275793.4	2838	100253252	LOC100253252	probable galactinol--sucrose galactosyltransferase 1	606	628	CAUUAUGUUGAUUUCUUUGUUUU	UCUUCAAGGAAAUGAACAUAAUG	Translation		1
Vvi-miRN07	XM_019216375.1	3207	100251701	LOC100251701	TMV resistance protein N	860	882	CAUUAUGUUGAUUUCUUUGUUUU	UCAAUAAAGGAAUCAACAUAAUA	Cleavage		1
Vvi-miRN07	XM_010650823.2	2735	100852980	LOC100852980	uncharacterized LOC100852980, transcript variant X4	873	895	CAUUAUGUUGAUUUCUUUGUUUU	CAGUCAGCGAAAUCAACGUAAUG	Cleavage		1
Vvi-miRN07	XM_010650822.2	2839	100852980	LOC100852980	uncharacterized LOC100852980, transcript variant X3	873	895	CAUUAUGUUGAUUUCUUUGUUUU	CAGUCAGCGAAAUCAACGUAAUG	Cleavage		1
Vvi-miRN07	XM_002270931.3	1195	100243572	LOC100243572	U1 small nuclear ribonucleoprotein A	450	472	CAUUAUGUUGAUUUCUUUGUUUU	AAAGCGAAGAGAACAACAUGAUG	Translation		1
Vvi-miRN07	XM_010647021.2	1555	100267597	LOC100267597	chaperone protein dnaJ 10	883	905	CAUUAUGUUGAUUUCUUUGUUUU	AAAACAAAGAAGAGAACAUAAUG	Translation		1
Vvi-miRN07	XM_002285331.3	1843	100260417	LOC100260417	phospholipase A1-Igamma3, chloroplastic	1075	1097	CAUUAUGUUGAUUUCUUUGUUUU	AGGACGAAGAAAUCAGCAUAACG	Cleavage		1
Vvi-miRN07	XM_019216780.1	2430	100255073	LOC100255073	TMV resistance protein N-like	928	950	CAUUAUGUUGAUUUCUUUGUUUU	UCAAUAAAGGAAUCAAUAUAAUA	Cleavage		1
Vvi-miRN07	XM_019216779.1	5051	100248194	LOC100248194	disease resistance protein TAO1	1196	1218	CAUUAUGUUGAUUUCUUUGUUUU	UCAAUAAAGGAAUCAAUAUAAUA	Cleavage		1
Vvi-miRN07	XM_019221176.1	2080	100250784	LOC100250784	pentatricopeptide repeat-containing protein ELI1, chloroplastic	1554	1576	CAUUAUGUUGAUUUCUUUGUUUU	AGAGAAAAGAAAUCUACAUGAUG	Translation		1
Vvi-miRN07	XM_002265080.3	2715	100243022	LOC100243022	transcription repressor OFP5	1647	1669	CAUUAUGUUGAUUUCUUUGUUUU	GCAGCAAAGAAAUCAACAAAAUC	Cleavage		1
Vvi-miRN07	XM_002262882.3	2310	100249242	LOC100249242	YTH domain-containing family protein 2	1208	1230	CAUUAUGUUGAUUUCUUUGUUUU	GGUACGAAGAGAUCAAUAUAAUC	Cleavage		1
Vvi-miRN07	XM_019220166.1	3787	100256169	LOC100256169	importin beta-like SAD2 homolog	2903	2925	CAUUAUGUUGAUUUCUUUGUUUU	UGGGCAAGGAAAUCAAGAUAGUG	Cleavage		1
Vvi-miRN07	XM_002281055.3	2161	100255516	LOC100255516	protein ROOT PRIMORDIUM DEFECTIVE 1	1573	1595	CAUUAUGUUGAUUUCUUUGUUUU	GGGGCAAAGGAACCAAUAUGAUG	Translation		1
Vvi-miRN07	XM_019216988.1	3220	100258875	LOC100258875	probable disease resistance protein At4g27220, transcript variant X2	2272	2294	CAUUAUGUUGAUUUCUUUGUUUU	GUCGCAAAGAAAUCGACAUGGUU	Cleavage		2
Vvi-miRN07	XM_002283378.3	3388	100258875	LOC100258875	probable disease resistance protein At4g27220, transcript variant X1	2440	2462	CAUUAUGUUGAUUUCUUUGUUUU	GUCGCAAAGAAAUCGACAUGGUU	Cleavage		2
Vvi-miRN07	XM_002270543.4	1252	100265762	LOC100265762	chitotriosidase-1	13	35	CAUUAUGUUGAUUUCUUUGUUUU	AUCUCAAAGAAAUCAAGAUAAUC	Cleavage		2
Vvi-miRN07	XM_002271807.4	1306	100261874	LOC100261874	chitotriosidase-1	8	30	CAUUAUGUUGAUUUCUUUGUUUU	AUCUCAAAGAAAUCAAGAUAAUC	Cleavage		2
Vvi-miRN07	XM_019221554.1	2373	100257347	LOC100257347	uncharacterized LOC100257347, transcript variant X1	1336	1358	CAUUAUGUUGAUUUCUUUGUUUU	AGAACAAGGCAAUUGAUAUAAUG	Cleavage		1
Vvi-miRN07	XM_019221555.1	2377	100257347	LOC100257347	uncharacterized LOC100257347, transcript variant X3	1340	1362	CAUUAUGUUGAUUUCUUUGUUUU	AGAACAAGGCAAUUGAUAUAAUG	Cleavage		1
Vvi-miRN07	XM_010655454.2	2917	100257347	LOC100257347	uncharacterized LOC100257347, transcript variant X2	1880	1902	CAUUAUGUUGAUUUCUUUGUUUU	AGAACAAGGCAAUUGAUAUAAUG	Cleavage		1
Vvi-miRN07	XM_010663751.2	1803	100244230	LOC100244230	cytochrome P450 89A2, transcript variant X2	1357	1379	CAUUAUGUUGAUUUCUUUGUUUU	GGAGCAAGGAGAUCAAAAUGAUG	Cleavage		1
Vvi-miRN07	XM_002268295.3	1804	100244230	LOC100244230	cytochrome P450 89A2, transcript variant X1	1357	1379	CAUUAUGUUGAUUUCUUUGUUUU	GGAGCAAGGAGAUCAAAAUGAUG	Cleavage		1
Vvi-miRN07	XM_019216374.1	3225	100263700	LOC100263700	TMV resistance protein N-like	839	861	CAUUAUGUUGAUUUCUUUGUUUU	UCAAUGAAGGAAUCAAUAUAAUA	Cleavage		1
Vvi-miRN07	XM_010647559.2	4845	100243035	LOC100243035	TMV resistance protein N, transcript variant X5	989	1011	CAUUAUGUUGAUUUCUUUGUUUU	UCAAUAAAGGAAUCGAUAUAAUA	Cleavage		1
Vvi-miRN07	XM_010647557.2	5433	100243035	LOC100243035	TMV resistance protein N, transcript variant X1	989	1011	CAUUAUGUUGAUUUCUUUGUUUU	UCAAUAAAGGAAUCGAUAUAAUA	Cleavage		1
Vvi-miRN07	XM_010647558.2	5445	100243035	LOC100243035	TMV resistance protein N, transcript variant X3	990	1012	CAUUAUGUUGAUUUCUUUGUUUU	UCAAUAAAGGAAUCGAUAUAAUA	Cleavage		1
Vvi-miRN07	XM_010661549.2	2718	100257878	LOC100257878	kinesin-like protein KIN-14S	866	887	CAUUAUGUUGAUUUCUUUGUUUU	AAAGCAGAGAAG-CAACAUAAUG	Translation		1
Vvi-miRN07	XM_019225764.1	1970	100244444	LOC100244444	serine/threonine-protein kinase EDR1, transcript variant X2	1527	1549	CAUUAUGUUGAUUUCUUUGUUUU	AUAAAAAAGAGAUUGAUAUAAUG	Cleavage		1
Vvi-miRN07	XM_019225768.1	2181	100244444	LOC100244444	serine/threonine-protein kinase EDR1, transcript variant X3	1021	1043	CAUUAUGUUGAUUUCUUUGUUUU	AUAAAAAAGAGAUUGAUAUAAUG	Cleavage		1
Vvi-miRN07	XM_002276653.3	2687	100244444	LOC100244444	serine/threonine-protein kinase EDR1, transcript variant X1	1527	1549	CAUUAUGUUGAUUUCUUUGUUUU	AUAAAAAAGAGAUUGAUAUAAUG	Cleavage		1
Vvi-miRN07	XM_010664778.2	1569	100253593	LOC100253593	cytochrome P450 71A25	1192	1214	CAUUAUGUUGAUUUCUUUGUUUU	CAAGCCAGGAUGUCAACAUAAUG	Cleavage		1
Vvi-miRN07	XM_010657886.2	780	104880631	LOC104880631	LOB domain-containing protein 9-like, transcript variant X3	586	608	CAUUAUGUUGAUUUCUUUGUUUU	GAGACCAAGAAAGAAACAUAAUG	Translation		1
Vvi-miRN07	XM_010657885.2	878	104880631	LOC104880631	LOB domain-containing protein 9-like, transcript variant X2	684	706	CAUUAUGUUGAUUUCUUUGUUUU	GAGACCAAGAAAGAAACAUAAUG	Translation		1
Vvi-miRN07	XM_010657884.2	908	104880631	LOC104880631	LOB domain-containing protein 9-like, transcript variant X1	714	736	CAUUAUGUUGAUUUCUUUGUUUU	GAGACCAAGAAAGAAACAUAAUG	Translation		1
Vvi-miRN07	XM_002276073.3	2403	100259462	LOC100259462	4-alpha-glucanotransferase, chloroplastic/amyloplastic	1094	1116	CAUUAUGUUGAUUUCUUUGUUUU	AGAUGAAAGGAAUCAAGAUAAUG	Cleavage		1
Vvi-miRN07	XM_002278205.3	2671	100264174	LOC100264174	pentatricopeptide repeat-containing protein At4g35130, chloroplastic	2206	2228	CAUUAUGUUGAUUUCUUUGUUUU	CCGACAAUGAAAUCAACAUGGUC	Cleavage		1
Vvi-miRN07	XM_010652044.2	1748	100260501	LOC100260501	high mobility group B protein 15, transcript variant X5	1030	1052	CAUUAUGUUGAUUUCUUUGUUUU	AAGACAGGGAAAUCAGUAGAAUG	Cleavage		1
Vvi-miRN07	XM_010652046.2	1965	100260501	LOC100260501	high mobility group B protein 15, transcript variant X4	1247	1269	CAUUAUGUUGAUUUCUUUGUUUU	AAGACAGGGAAAUCAGUAGAAUG	Cleavage		1
Vvi-miRN07	XM_002266358.3	2138	100260501	LOC100260501	high mobility group B protein 15, transcript variant X2	1420	1442	CAUUAUGUUGAUUUCUUUGUUUU	AAGACAGGGAAAUCAGUAGAAUG	Cleavage		1
Vvi-miRN07	XM_010652042.2	2149	100260501	LOC100260501	high mobility group B protein 15, transcript variant X3	1431	1453	CAUUAUGUUGAUUUCUUUGUUUU	AAGACAGGGAAAUCAGUAGAAUG	Cleavage		1
Vvi-miRN07	XM_019219717.1	2403	100260501	LOC100260501	high mobility group B protein 15, transcript variant X6	1685	1707	CAUUAUGUUGAUUUCUUUGUUUU	AAGACAGGGAAAUCAGUAGAAUG	Cleavage		1
Vvi-miRN07	XM_019219716.1	2423	100260501	LOC100260501	high mobility group B protein 15, transcript variant X1	1705	1727	CAUUAUGUUGAUUUCUUUGUUUU	AAGACAGGGAAAUCAGUAGAAUG	Cleavage		1
Vvi-miRN07	XM_010663119.2	6126	100261523	LOC100261523	eukaryotic translation initiation factor 4G, transcript variant X3	5454	5476	CAUUAUGUUGAUUUCUUUGUUUU	AAGACAAAGAAAUGGACAUGCUG	Translation		1
Vvi-miRN07	XM_002269430.4	6226	100261523	LOC100261523	eukaryotic translation initiation factor 4G, transcript variant X5	5554	5576	CAUUAUGUUGAUUUCUUUGUUUU	AAGACAAAGAAAUGGACAUGCUG	Translation		1
Vvi-miRN07	XM_010663120.2	6229	100261523	LOC100261523	eukaryotic translation initiation factor 4G, transcript variant X4	5557	5579	CAUUAUGUUGAUUUCUUUGUUUU	AAGACAAAGAAAUGGACAUGCUG	Translation		1
Vvi-miRN07	XM_010663117.2	6235	100261523	LOC100261523	eukaryotic translation initiation factor 4G, transcript variant X1	5563	5585	CAUUAUGUUGAUUUCUUUGUUUU	AAGACAAAGAAAUGGACAUGCUG	Translation		1
Vvi-miRN07	XM_010663118.2	6312	100261523	LOC100261523	eukaryotic translation initiation factor 4G, transcript variant X2	5640	5662	CAUUAUGUUGAUUUCUUUGUUUU	AAGACAAAGAAAUGGACAUGCUG	Translation		1
Vvi-miRN07	XM_010664806.2	2086	100244903	LOC100244903	histone deacetylase 6	1507	1529	CAUUAUGUUGAUUUCUUUGUUUU	AAAGAAGAGAAAACAACAUAAUA	Translation		1
Vvi-miRN07	XM_002283921.4	3060	100253221	LOC100253221	casein kinase 1-like protein HD16	1810	1832	CAUUAUGUUGAUUUCUUUGUUUU	GAAACAGAGGUAUCACUAUAAUG	Cleavage		1
Vvi-miRN07	XM_010663677.2	3609	100253574	LOC100253574	calcium-transporting ATPase, endoplasmic reticulum-type, transcript variant X2	3328	3350	CAUUAUGUUGAUUUCUUUGUUUU	AAGAAGAAGAAGACAGCAUAAUG	Translation		1
Vvi-miRN07	XM_002264549.4	3715	100253574	LOC100253574	calcium-transporting ATPase, endoplasmic reticulum-type, transcript variant X1	3434	3456	CAUUAUGUUGAUUUCUUUGUUUU	AAGAAGAAGAAGACAGCAUAAUG	Translation		1
Vvi-miRN07	XM_002283354.3	1065	100257853	LOC100257853	universal stress protein A-like protein	2	24	CAUUAUGUUGAUUUCUUUGUUUU	UAAACAAAUAUAUUAAUGUAAUG	Cleavage		1
Vvi-miRN07	XM_010651038.2	2128	100244857	LOC100244857	AT-rich interactive domain-containing protein 5, transcript variant X5	378	400	CAUUAUGUUGAUUUCUUUGUUUU	UGAAGAAGGAGGUCAACGUGAUG	Cleavage		2
Vvi-miRN07	XM_010651036.2	2149	100244857	LOC100244857	AT-rich interactive domain-containing protein 5, transcript variant X4	399	421	CAUUAUGUUGAUUUCUUUGUUUU	UGAAGAAGGAGGUCAACGUGAUG	Cleavage		2
Vvi-miRN07	XM_002263560.4	2186	100244857	LOC100244857	AT-rich interactive domain-containing protein 5, transcript variant X2	436	458	CAUUAUGUUGAUUUCUUUGUUUU	UGAAGAAGGAGGUCAACGUGAUG	Cleavage		2
Vvi-miRN07	XM_010651034.2	2196	100244857	LOC100244857	AT-rich interactive domain-containing protein 5, transcript variant X1	446	468	CAUUAUGUUGAUUUCUUUGUUUU	UGAAGAAGGAGGUCAACGUGAUG	Cleavage		2
Vvi-miRN07	XM_010651035.2	2208	100244857	LOC100244857	AT-rich interactive domain-containing protein 5, transcript variant X3	458	480	CAUUAUGUUGAUUUCUUUGUUUU	UGAAGAAGGAGGUCAACGUGAUG	Cleavage		2
Vvi-miRN07	XM_002272072.4	2493	100255089	LOC100255089	uncharacterized protein At4g04980	1560	1582	CAUUAUGUUGAUUUCUUUGUUUU	AUGACAAAGAGAUCAGCAUAUUU	Cleavage		1
Vvi-miRN07	XM_002284024.4	2837	100264133	LOC100264133	probable glycosyltransferase STELLO2	2183	2205	CAUUAUGUUGAUUUCUUUGUUUU	UAAAGAAAGUAGUCAGCAUGAUG	Cleavage		1
Vvi-miRN07	XM_019216988.1	3220	100258875	LOC100258875	probable disease resistance protein At4g27220, transcript variant X2	981	1003	CAUUAUGUUGAUUUCUUUGUUUU	GGUGCAAGGAAAUCAUCAAAGUG	Cleavage		2
Vvi-miRN07	XM_002283378.3	3388	100258875	LOC100258875	probable disease resistance protein At4g27220, transcript variant X1	1149	1171	CAUUAUGUUGAUUUCUUUGUUUU	GGUGCAAGGAAAUCAUCAAAGUG	Cleavage		2
Vvi-miRN07	XM_010654756.2	7887	104879956	LOC104879956	uncharacterized LOC104879956	1867	1889	CAUUAUGUUGAUUUCUUUGUUUU	CAAGCAAAGAAGCCAACCUGAUG	Translation		1
Vvi-miRN07	XM_019225822.1	1789	109121466	LOC109121466	cytochrome P450 89A2-like	1374	1396	CAUUAUGUUGAUUUCUUUGUUUU	GGAGCAAAGAGAUAAAGAUGAUG	Translation		1
Vvi-miRN07	XM_019224744.1	2106	100853271	LOC100853271	protein NRT1/ PTR FAMILY 5.8, transcript variant X3	1412	1434	CAUUAUGUUGAUUUCUUUGUUUU	AGGAGAAAGGCAUCAAUGUAAUG	Cleavage		1
Vvi-miRN07	XM_003633764.3	2297	100853271	LOC100853271	protein NRT1/ PTR FAMILY 5.8, transcript variant X2	1603	1625	CAUUAUGUUGAUUUCUUUGUUUU	AGGAGAAAGGCAUCAAUGUAAUG	Cleavage		1
Vvi-miRN07	XM_010662677.2	2321	100853271	LOC100853271	protein NRT1/ PTR FAMILY 5.8, transcript variant X1	1627	1649	CAUUAUGUUGAUUUCUUUGUUUU	AGGAGAAAGGCAUCAAUGUAAUG	Cleavage		1
Vvi-miRN07	XM_010655022.2	3370	100248949	LOC100248949	importin-11, transcript variant X2	1605	1627	CAUUAUGUUGAUUUCUUUGUUUU	GACACAAAGAGAUCAGUGUAUUG	Cleavage		1
Vvi-miRN07	XM_002262590.4	3727	100248949	LOC100248949	importin-11, transcript variant X1	1962	1984	CAUUAUGUUGAUUUCUUUGUUUU	GACACAAAGAGAUCAGUGUAUUG	Cleavage		1
Vvi-miRN07	XM_019225449.1	4174	100250170	LOC100250170	TMV resistance protein N, transcript variant X2	1257	1279	CAUUAUGUUGAUUUCUUUGUUUU	UUGAUGAAGGAAUCAAUAUGAUA	Cleavage		1
Vvi-miRN07	XM_019216376.1	4294	100250024	LOC100250024	TMV resistance protein N-like	843	865	CAUUAUGUUGAUUUCUUUGUUUU	UCAAUAAAGGUAUCAAUAUAAUA	Cleavage		1
Vvi-miRN07	XM_002264668.4	4558	100250170	LOC100250170	TMV resistance protein N, transcript variant X1	1257	1279	CAUUAUGUUGAUUUCUUUGUUUU	UUGAUGAAGGAAUCAAUAUGAUA	Cleavage		1
Vvi-miRN07	XM_010666787.2	4976	100260625	LOC100260625	TMV resistance protein N	1006	1028	CAUUAUGUUGAUUUCUUUGUUUU	UUGAUGAAGGAAUCAAUAUGAUC	Cleavage		1
Vvi-miRN07	XM_019223761.1	1719	100254098	LOC100254098	phospholipase A1-IIgamma, transcript variant X1	1009	1031	CAUUAUGUUGAUUUCUUUGUUUU	AGGAUGAAGAAAUCAGCAUAACU	Cleavage		1
Vvi-miRN07	XM_019223762.1	1719	100254098	LOC100254098	phospholipase A1-IIgamma, transcript variant X2	1009	1031	CAUUAUGUUGAUUUCUUUGUUUU	AGGAUGAAGAAAUCAGCAUAACU	Cleavage		1
Vvi-miRN07	XM_003635358.3	4205	100245758	LOC100245758	protein CROWDED NUCLEI 4, transcript variant X2	1541	1563	CAUUAUGUUGAUUUCUUUGUUUU	AAAAAGAAGAGAUCAACAAGAUG	Cleavage		1
Vvi-miRN07	XM_010648894.2	4281	100245758	LOC100245758	protein CROWDED NUCLEI 4, transcript variant X1	1617	1639	CAUUAUGUUGAUUUCUUUGUUUU	AAAAAGAAGAGAUCAACAAGAUG	Cleavage		1
Vvi-miRN07	XM_019218575.1	4817	100245758	LOC100245758	protein CROWDED NUCLEI 4, transcript variant X3	1621	1643	CAUUAUGUUGAUUUCUUUGUUUU	AAAAAGAAGAGAUCAACAAGAUG	Cleavage		1
Vvi-miRN07	XM_010655528.2	1607	100263995	LOC100263995	NAC domain-containing protein 92, transcript variant X2	1511	1533	CAUUAUGUUGAUUUCUUUGUUUU	AAGGAAAAGAAAUUAACAUAACU	Cleavage		1
Vvi-miRN07	XM_002277032.3	1686	100263995	LOC100263995	NAC domain-containing protein 92, transcript variant X1	1590	1612	CAUUAUGUUGAUUUCUUUGUUUU	AAGGAAAAGAAAUUAACAUAACU	Cleavage		1
Vvi-miRN07	XM_002269880.3	2017	100259162	LOC100259162	aspartyl protease family protein 1	1440	1462	CAUUAUGUUGAUUUCUUUGUUUU	AAAGUGGAGAUAUCAAUAUAAUA	Cleavage		1
Vvi-miRN07	XM_002274990.4	2115	100242258	LOC100242258	DEAD-box ATP-dependent RNA helicase 27	1793	1815	CAUUAUGUUGAUUUCUUUGUUUU	AAGGCAAAGAGGUCAAGAUGAUA	Cleavage		1
Vvi-miRN07	XM_010647874.2	2210	104878102	LOC104878102	uncharacterized LOC104878102, transcript variant X1	741	763	CAUUAUGUUGAUUUCUUUGUUUU	GAAACAGGAAAAUCAGUAUAAUU	Cleavage		1
Vvi-miRN07	XM_019216789.1	3143	100249938	LOC100249938	pentatricopeptide repeat-containing protein At4g14050, mitochondrial-like, transcript variant X7	995	1017	CAUUAUGUUGAUUUCUUUGUUUU	GAAGCAAAGGGAUUGAUAUAGUA	Cleavage		1
Vvi-miRN07	XM_019216784.1	3266	100249938	LOC100249938	pentatricopeptide repeat-containing protein At4g14050, mitochondrial-like, transcript variant X2	995	1017	CAUUAUGUUGAUUUCUUUGUUUU	GAAGCAAAGGGAUUGAUAUAGUA	Cleavage		1
Vvi-miRN07	XM_019216788.1	3340	100249938	LOC100249938	pentatricopeptide repeat-containing protein At4g14050, mitochondrial-like, transcript variant X6	995	1017	CAUUAUGUUGAUUUCUUUGUUUU	GAAGCAAAGGGAUUGAUAUAGUA	Cleavage		1
Vvi-miRN07	XM_019216786.1	3369	100249938	LOC100249938	pentatricopeptide repeat-containing protein At4g14050, mitochondrial-like, transcript variant X4	995	1017	CAUUAUGUUGAUUUCUUUGUUUU	GAAGCAAAGGGAUUGAUAUAGUA	Cleavage		1
Vvi-miRN07	XM_019216787.1	3604	100249938	LOC100249938	pentatricopeptide repeat-containing protein At4g14050, mitochondrial-like, transcript variant X5	1234	1256	CAUUAUGUUGAUUUCUUUGUUUU	GAAGCAAAGGGAUUGAUAUAGUA	Cleavage		1
Vvi-miRN07	XM_002278611.4	3738	100249938	LOC100249938	pentatricopeptide repeat-containing protein At4g14050, mitochondrial-like, transcript variant X1	1368	1390	CAUUAUGUUGAUUUCUUUGUUUU	GAAGCAAAGGGAUUGAUAUAGUA	Cleavage		1
Vvi-miRN07	XM_019216785.1	4423	100249938	LOC100249938	pentatricopeptide repeat-containing protein At4g14050, mitochondrial-like, transcript variant X3	2053	2075	CAUUAUGUUGAUUUCUUUGUUUU	GAAGCAAAGGGAUUGAUAUAGUA	Cleavage		1
Vvi-miRN07	XM_002282137.3	1312	100261004	LOC100261004	GATA transcription factor 21	1231	1253	CAUUAUGUUGAUUUCUUUGUUUU	AAAACCAAGGAAUAAACAUUAUG	Translation		1
Vvi-miRN07	XM_010653533.2	1313	100261907	LOC100261907	lysosomal Pro-X carboxypeptidase	1066	1088	CAUUAUGUUGAUUUCUUUGUUUU	GAGACAAAGAGAUCAAAAUCGUG	Cleavage		1
Vvi-miRN07	XM_019226402.1	3282	109124306	LOC109124306	formin-like protein 20	2405	2427	CAUUAUGUUGAUUUCUUUGUUUU	AAAACAUAGAAACCAACUUAGUG	Translation		2
Vvi-miRN07	XM_019226402.1	3282	109124306	LOC109124306	formin-like protein 20	2216	2238	CAUUAUGUUGAUUUCUUUGUUUU	GAAACAUAGAGACCAAUGUAGUG	Translation		2
Vvi-miRN07	XM_002282589.4	1236	100241466	LOC100241466	transcription factor bHLH106	542	565	CAUUAUGUUGAUUUC-UUUGUUUU	GAGACAGACGAAAUCAACGUAAUC	Cleavage		1
Vvi-miRN07	XM_010666381.2	1241	100262592	LOC100262592	random slug protein 5, transcript variant X3	1216	1238	CAUUAUGUUGAUUUCUUUGUUUU	UAAACAGAGCAAUUAGCAUGAUA	Cleavage		1
Vvi-miRN07	XM_002282673.3	1333	100262592	LOC100262592	random slug protein 5, transcript variant X2	1308	1330	CAUUAUGUUGAUUUCUUUGUUUU	UAAACAGAGCAAUUAGCAUGAUA	Cleavage		1
Vvi-miRN07	XM_002282669.3	1415	100262592	LOC100262592	random slug protein 5, transcript variant X1	1390	1412	CAUUAUGUUGAUUUCUUUGUUUU	UAAACAGAGCAAUUAGCAUGAUA	Cleavage		1
Vvi-miRN07	XM_019221532.1	1148	109122998	LOC109122998	serine carboxypeptidase-like 46	704	726	CAUUAUGUUGAUUUCUUUGUUUU	AAGACAAAGAGAUAACCAUGAUU	Translation		1
Vvi-miRN07	XM_002277364.4	1539	100256829	LOC100256829	serine carboxypeptidase-like 45	1089	1111	CAUUAUGUUGAUUUCUUUGUUUU	AAGACAAAGAGAUAACCAUGAUU	Translation		1
Vvi-miRN07	XM_002282942.4	1562	100255006	LOC100255006	serine carboxypeptidase-like 45	1103	1125	CAUUAUGUUGAUUUCUUUGUUUU	AAGACAAAGAGAUAACCAUGAUU	Translation		1
Vvi-miRN07	XM_002278732.3	1839	100257779	LOC100257779	allene oxide cyclase, chloroplastic	1438	1460	CAUUAUGUUGAUUUCUUUGUUUU	GAAAAAAAGAAAAUAAUAUAAUA	Translation		1
Vvi-miRN07	XM_002279163.3	3323	100252546	LOC100252546	serine/threonine-protein kinase 38-like, transcript variant X1	1327	1349	CAUUAUGUUGAUUUCUUUGUUUU	AAGAGGAACAAAUCAAUAUAAUU	Cleavage		1
Vvi-miRN07	XM_019219222.1	3488	100262281	LOC100262281	histidine kinase 5, transcript variant X1	2792	2814	CAUUAUGUUGAUUUCUUUGUUUU	UAAGCAAAGAAGUUGAUGAAAUG	Cleavage		2
Vvi-miRN07	XM_002271707.4	3893	100262281	LOC100262281	histidine kinase 5, transcript variant X2	3186	3208	CAUUAUGUUGAUUUCUUUGUUUU	UAAGCAAAGAAGUUGAUGAAAUG	Cleavage		2
Vvi-miRN07	XM_002281616.3	1688	100255496	LOC100255496	uncharacterized LOC100255496	1449	1471	CAUUAUGUUGAUUUCUUUGUUUU	AGAACAAAUCAGUUAAUGUAAUG	Cleavage		1
Vvi-miRN07	XM_010663756.2	1898	100240884	LOC100240884	cytochrome P450 89A2	1499	1521	CAUUAUGUUGAUUUCUUUGUUUU	GGAGCAGGGAGAUUAAGAUGAUG	Cleavage		1
Vvi-miRN07	XM_010663767.2	2025	100263141	LOC100263141	cytochrome P450 89A2	1645	1667	CAUUAUGUUGAUUUCUUUGUUUU	GGAGCAGGGAGAUUAAGAUGAUG	Cleavage		1
Vvi-miRN07	XM_010657052.2	2394	100262439	LOC100262439	pentatricopeptide repeat-containing protein At4g21170, transcript variant X1	30	52	CAUUAUGUUGAUUUCUUUGUUUU	AAGAGAGAAAAAUCAAAAUAAUG	Cleavage		1
Vvi-miRN07	XM_019222587.1	2462	100262439	LOC100262439	pentatricopeptide repeat-containing protein At4g21170, transcript variant X2	30	52	CAUUAUGUUGAUUUCUUUGUUUU	AAGAGAGAAAAAUCAAAAUAAUG	Cleavage		1
Vvi-miRN07	XM_010656824.2	2629	104880381	LOC104880381	uncharacterized LOC104880381	186	208	CAUUAUGUUGAUUUCUUUGUUUU	AAAACGAAGCAAAAAGCAUAAUG	Translation		1
Vvi-miRN07	XM_003633527.3	3374	100855398	LOC100855398	uncharacterized LOC100855398	1334	1356	CAUUAUGUUGAUUUCUUUGUUUU	GAAGAAAAGGAAUCGACCUGAUG	Cleavage		2
Vvi-miRN07	XM_019223111.1	3586	100245850	LOC100245850	zinc protease PQQL-like, transcript variant X2	2068	2090	CAUUAUGUUGAUUUCUUUGUUUU	GAGAAGAAGAAGUCAAAAUAGUG	Cleavage		1
Vvi-miRN07	XM_010657932.2	3735	100245850	LOC100245850	zinc protease PQQL-like, transcript variant X1	2067	2089	CAUUAUGUUGAUUUCUUUGUUUU	GAGAAGAAGAAGUCAAAAUAGUG	Cleavage		1
Vvi-miRN07	XM_002265489.4	4633	100249741	LOC100249741	receptor-like protein kinase BRI1-like 3	3058	3080	CAUUAUGUUGAUUUCUUUGUUUU	GGAACAGAGAGAUAAAUAUAUUG	Translation		1
Vvi-miRN07	XM_002270543.4	1252	100265762	LOC100265762	chitotriosidase-1	740	762	CAUUAUGUUGAUUUCUUUGUUUU	CGAUCCGGGGAGUCAGUAUAAUG	Cleavage		2
Vvi-miRN07	XM_002271807.4	1306	100261874	LOC100261874	chitotriosidase-1	735	757	CAUUAUGUUGAUUUCUUUGUUUU	CGAUCCGGGGAGUCAGUAUAAUG	Cleavage		2
Vvi-miRN07	XM_002264659.4	1097	100254798	LOC100254798	soluble inorganic pyrophosphatase 1	719	741	CAUUAUGUUGAUUUCUUUGUUUU	AAAACAAAGAAGUUAACGUGAAC	Cleavage		1
Vvi-miRN07	XM_019222491.1	1616	100242927	LOC100242927	phospholipase A1-IIgamma, transcript variant X2	727	749	CAUUAUGUUGAUUUCUUUGUUUU	AGAAUGAGGAAAUCAGCAUAAGC	Cleavage		1
Vvi-miRN07	XM_002266946.3	1725	100242927	LOC100242927	phospholipase A1-IIgamma, transcript variant X1	836	858	CAUUAUGUUGAUUUCUUUGUUUU	AGAAUGAGGAAAUCAGCAUAAGC	Cleavage		1
Vvi-miRN07	XM_019220167.1	1952	100254451	LOC100254451	actin-related protein 9, transcript variant X2	170	192	CAUUAUGUUGAUUUCUUUGUUUU	AAAACAAGGAAAUUGACAAAUUG	Cleavage		1
Vvi-miRN07	XM_010651751.2	2357	100254451	LOC100254451	actin-related protein 9, transcript variant X1	169	191	CAUUAUGUUGAUUUCUUUGUUUU	AAAACAAGGAAAUUGACAAAUUG	Cleavage		1
Vvi-miRN07	XM_010663553.2	1445	104881920	LOC104881920	cellulose synthase-like protein G2	680	702	CAUUAUGUUGAUUUCUUUGUUUU	AGAACAAAGAAAGCGAUAUAACC	Translation		1
Vvi-miRN07	XM_019224956.1	2344	100256514	LOC100256514	cellulose synthase-like protein G3, transcript variant X2	1897	1919	CAUUAUGUUGAUUUCUUUGUUUU	AGAACAAAGAAAGCGAUAUAACC	Translation		1
Vvi-miRN07	XM_010661261.2	2347	100256514	LOC100256514	cellulose synthase-like protein G3, transcript variant X1	1900	1922	CAUUAUGUUGAUUUCUUUGUUUU	AGAACAAAGAAAGCGAUAUAACC	Translation		1
Vvi-miRN07	XM_010646197.2	1523	100252150	LOC100252150	protein GrpE, transcript variant X1	573	595	CAUUAUGUUGAUUUCUUUGUUUU	AGAACAAAGAGAUUGAAAAAAUG	Cleavage		1
Vvi-miRN07	XM_002277552.4	1531	100252150	LOC100252150	protein GrpE, transcript variant X2	581	603	CAUUAUGUUGAUUUCUUUGUUUU	AGAACAAAGAGAUUGAAAAAAUG	Cleavage		1
Vvi-miRN07	XM_010652766.2	792	100246844	LOC100246844	dirigent protein 25	254	276	CAUUAUGUUGAUUUCUUUGUUUU	AAAACAAUGGAAACAACGUGAUC	Translation		1
Vvi-miRN07	XM_010649773.2	1340	104878875	LOC104878875	protein FLOURY 1-like	663	685	CAUUAUGUUGAUUUCUUUGUUUU	AAGAUGAUGAAAUCGAUGUAAUA	Cleavage		1
Vvi-miRN07	XM_019225727.1	1564	100248474	LOC100248474	O-acyltransferase WSD1, transcript variant X2	104	126	CAUUAUGUUGAUUUCUUUGUUUU	CAAACAAAGAGAUCAGCAGGAAG	Cleavage		1
Vvi-miRN07	XM_019216420.1	1585	100242121	LOC100242121	ABSCISIC ACID-INSENSITIVE 5-like protein 3, transcript variant X2	1280	1302	CAUUAUGUUGAUUUCUUUGUUUU	AAAGUAAAGAAAUAAGAAUAAUA	Translation		1
Vvi-miRN07	XM_002284262.3	1608	100242121	LOC100242121	ABSCISIC ACID-INSENSITIVE 5-like protein 3, transcript variant X1	1303	1325	CAUUAUGUUGAUUUCUUUGUUUU	AAAGUAAAGAAAUAAGAAUAAUA	Translation		1
Vvi-miRN07	XM_002263373.4	1774	100248474	LOC100248474	O-acyltransferase WSD1, transcript variant X1	104	126	CAUUAUGUUGAUUUCUUUGUUUU	CAAACAAAGAGAUCAGCAGGAAG	Cleavage		1
Vvi-miRN07	XM_019221796.1	1783	100247771	LOC100247771	uncharacterized LOC100247771	1104	1126	CAUUAUGUUGAUUUCUUUGUUUU	AAGAUAAAGAAAUUAUCACAAUU	Cleavage		1
Vvi-miRN07	XM_019216829.1	1995	100853689	LOC100853689	histone-lysine N-methyltransferase ASHH1, transcript variant X4	1967	1989	CAUUAUGUUGAUUUCUUUGUUUU	AAAGAAGGGAAGUCAGCAUGAUU	Cleavage		1
Vvi-miRN07	XM_002264950.4	2139	100258785	LOC100258785	NAC domain-containing protein 7, transcript variant X1	1755	1777	CAUUAUGUUGAUUUCUUUGUUUU	AAGAAAAAGGGAUCGAUAUGAUA	Cleavage		1
Vvi-miRN07	XM_010666863.2	2145	100853689	LOC100853689	histone-lysine N-methyltransferase ASHH1, transcript variant X1	2117	2139	CAUUAUGUUGAUUUCUUUGUUUU	AAAGAAGGGAAGUCAGCAUGAUU	Cleavage		1
Vvi-miRN07	XM_010664106.2	2158	100258785	LOC100258785	NAC domain-containing protein 7, transcript variant X2	1774	1796	CAUUAUGUUGAUUUCUUUGUUUU	AAGAAAAAGGGAUCGAUAUGAUA	Cleavage		1
Vvi-miRN07	XM_010666866.2	2174	100853689	LOC100853689	histone-lysine N-methyltransferase ASHH1, transcript variant X3	2146	2168	CAUUAUGUUGAUUUCUUUGUUUU	AAAGAAGGGAAGUCAGCAUGAUU	Cleavage		1
Vvi-miRN07	XM_010666864.2	2211	100853689	LOC100853689	histone-lysine N-methyltransferase ASHH1, transcript variant X2	2183	2205	CAUUAUGUUGAUUUCUUUGUUUU	AAAGAAGGGAAGUCAGCAUGAUU	Cleavage		1
Vvi-miRN07	XM_010663311.2	2535	100265949	LOC100265949	subtilisin-like protease SBT1.1, transcript variant X2	86	108	CAUUAUGUUGAUUUCUUUGUUUU	AAGACAAAGAGAUUUAUGUAGUU	Translation		1
Vvi-miRN07	XM_019225505.1	2537	100265949	LOC100265949	subtilisin-like protease SBT1.1, transcript variant X1	88	110	CAUUAUGUUGAUUUCUUUGUUUU	AAGACAAAGAGAUUUAUGUAGUU	Translation		1
Vvi-miRN07	XM_002272755.3	2548	100260739	LOC100260739	subtilisin-like protease SBT1.1, transcript variant X1	94	116	CAUUAUGUUGAUUUCUUUGUUUU	AAGACAAAGAGAUUUAUGUAGUU	Translation		1
Vvi-miRN07	XM_019225501.1	2550	100260739	LOC100260739	subtilisin-like protease SBT1.1, transcript variant X2	96	118	CAUUAUGUUGAUUUCUUUGUUUU	AAGACAAAGAGAUUUAUGUAGUU	Translation		1
Vvi-miRN07	XM_002264630.3	3750	100248927	LOC100248927	leucine--tRNA ligase, cytoplasmic	1571	1593	CAUUAUGUUGAUUUCUUUGUUUU	GAAGCAAAGAGGUUGACAUACUU	Cleavage		1
Vvi-miRN07	XM_019217581.1	665	109121889	LOC109121889	uncharacterized LOC109121889	154	176	CAUUAUGUUGAUUUCUUUGUUUU	AAGAAAAAGAAAUCAAGCUGAUG	Cleavage		1
Vvi-miRN07	XM_002278126.3	1117	100257349	LOC100257349	proteasome subunit alpha type-7	713	735	CAUUAUGUUGAUUUCUUUGUUUU	AAAACAUAGAGAUUGCCGUGAUG	Cleavage		1
Vvi-miRN07	XM_010649311.2	1640	104878705	LOC104878705	uncharacterized LOC104878705	1147	1169	CAUUAUGUUGAUUUCUUUGUUUU	AAAGCAAAAAAAUUGAAGUGAUG	Cleavage		1
Vvi-miRN07	XM_002283206.3	1644	100258292	LOC100258292	transcription factor AS1	1344	1366	CAUUAUGUUGAUUUCUUUGUUUU	AAAGCAAAGAAGCCAAGCUAAUG	Translation		1
Vvi-miRN07	XM_002267293.4	2038	100263151	LOC100263151	uncharacterized LOC100263151	889	911	CAUUAUGUUGAUUUCUUUGUUUU	AGAACAAAGAGACCAGUAUUGUG	Translation		1
Vvi-miRN07	XM_002275575.3	2320	100256924	LOC100256924	probable UDP-N-acetylglucosamine--peptide N-acetylglucosaminyltransferase SEC	77	99	CAUUAUGUUGAUUUCUUUGUUUU	AAAAUAAAUAAAUAAAUAAAAUG	Translation		1
Vvi-miRN07	XM_019218520.1	2797	100242843	LOC100242843	uncharacterized LOC100242843	738	760	CAUUAUGUUGAUUUCUUUGUUUU	CAGACGAGGAAAUCUACAUAAAA	Translation		2
Vvi-miRN07	XM_019221171.1	3016	100259570	LOC100259570	ent-copalyl diphosphate synthase, chloroplastic	2746	2768	CAUUAUGUUGAUUUCUUUGUUUU	AAAUGAAAGAAAUAAACAUAAGC	Translation		1
Vvi-miRN07	XM_002279919.4	1122	100262403	LOC100262403	auxin-induced protein 22D	906	930	CAUUAUGUUGAUUUC--UUUGUUUU	AAAACAAAACGAAAUCAAGAUGAUG	Cleavage		1
Vvi-miRN07	XM_002274699.3	1142	100245853	LOC100245853	psbP domain-containing protein 2, chloroplastic, transcript variant X2	354	376	CAUUAUGUUGAUUUCUUUGUUUU	AAAACAAAGGAGUCAAUAAUGUG	Cleavage		1
Vvi-miRN07	XM_010654615.2	1242	100245853	LOC100245853	psbP domain-containing protein 2, chloroplastic, transcript variant X1	454	476	CAUUAUGUUGAUUUCUUUGUUUU	AAAACAAAGGAGUCAAUAAUGUG	Cleavage		1
Vvi-miRN07	XM_019226664.1	1677	100853633	LOC100853633	uncharacterized LOC100853633, transcript variant X5	268	290	CAUUAUGUUGAUUUCUUUGUUUU	CAAACAAGGAGAUCAGCGUAGAA	Cleavage		1
Vvi-miRN07	XM_019226662.1	1737	100853633	LOC100853633	uncharacterized LOC100853633, transcript variant X3	328	350	CAUUAUGUUGAUUUCUUUGUUUU	CAAACAAGGAGAUCAGCGUAGAA	Cleavage		1
Vvi-miRN07	XM_019226663.1	2063	100853633	LOC100853633	uncharacterized LOC100853633, transcript variant X4	654	676	CAUUAUGUUGAUUUCUUUGUUUU	CAAACAAGGAGAUCAGCGUAGAA	Cleavage		1
Vvi-miRN07	XM_010665195.2	2161	100853633	LOC100853633	uncharacterized LOC100853633, transcript variant X2	752	774	CAUUAUGUUGAUUUCUUUGUUUU	CAAACAAGGAGAUCAGCGUAGAA	Cleavage		1
Vvi-miRN07	XM_019226661.1	2231	100853633	LOC100853633	uncharacterized LOC100853633, transcript variant X1	822	844	CAUUAUGUUGAUUUCUUUGUUUU	CAAACAAGGAGAUCAGCGUAGAA	Cleavage		1
Vvi-miRN07	XM_019226666.1	2551	100853633	LOC100853633	uncharacterized LOC100853633, transcript variant X7	1142	1164	CAUUAUGUUGAUUUCUUUGUUUU	CAAACAAGGAGAUCAGCGUAGAA	Cleavage		1
Vvi-miRN07	XM_019226665.1	2903	100853633	LOC100853633	uncharacterized LOC100853633, transcript variant X6	1494	1516	CAUUAUGUUGAUUUCUUUGUUUU	CAAACAAGGAGAUCAGCGUAGAA	Cleavage		1
Vvi-miRN07	XM_002273085.3	1243	100241795	LOC100241795	ethylene-responsive transcription factor ERF091	112	134	CAUUAUGUUGAUUUCUUUGUUUU	AAAACACACAAGUCAACAUAAGA	Cleavage		1
Vvi-miRN07	XM_002276507.3	1803	100254482	LOC100254482	F-box/kelch-repeat protein At1g57790, transcript variant X1	1384	1406	CAUUAUGUUGAUUUCUUUGUUUU	GGAACAAAGGAAUCGACAGAACC	Cleavage		1
Vvi-miRN07	XM_010655791.2	1825	100254482	LOC100254482	F-box/kelch-repeat protein At1g57790, transcript variant X2	1406	1428	CAUUAUGUUGAUUUCUUUGUUUU	GGAACAAAGGAAUCGACAGAACC	Cleavage		1
Vvi-miRN07	XM_010650917.2	4880	100853987	LOC100853987	uncharacterized LOC100853987	4684	4706	CAUUAUGUUGAUUUCUUUGUUUU	AAGACAAAGAAAAUGAUAUAAGA	Translation		1
Vvi-miRN07	XM_010651038.2	2128	100244857	LOC100244857	AT-rich interactive domain-containing protein 5, transcript variant X5	654	676	CAUUAUGUUGAUUUCUUUGUUUU	UGAAUAACGAGGUCAAUGCAAUG	Cleavage		2
Vvi-miRN07	XM_010651036.2	2149	100244857	LOC100244857	AT-rich interactive domain-containing protein 5, transcript variant X4	675	697	CAUUAUGUUGAUUUCUUUGUUUU	UGAAUAACGAGGUCAAUGCAAUG	Cleavage		2
Vvi-miRN07	XM_002263560.4	2186	100244857	LOC100244857	AT-rich interactive domain-containing protein 5, transcript variant X2	712	734	CAUUAUGUUGAUUUCUUUGUUUU	UGAAUAACGAGGUCAAUGCAAUG	Cleavage		2
Vvi-miRN07	XM_010651034.2	2196	100244857	LOC100244857	AT-rich interactive domain-containing protein 5, transcript variant X1	722	744	CAUUAUGUUGAUUUCUUUGUUUU	UGAAUAACGAGGUCAAUGCAAUG	Cleavage		2
Vvi-miRN07	XM_010651035.2	2208	100244857	LOC100244857	AT-rich interactive domain-containing protein 5, transcript variant X3	734	756	CAUUAUGUUGAUUUCUUUGUUUU	UGAAUAACGAGGUCAAUGCAAUG	Cleavage		2
Vvi-miRN07	XM_019220172.1	2512	109122677	LOC109122677	pentatricopeptide repeat-containing protein At1g26460, mitochondrial-like, transcript variant X1	2308	2330	CAUUAUGUUGAUUUCUUUGUUUU	AAAACAGAGAAGUCUAGAUGAUC	Translation		1
Vvi-miRN07	XM_019219222.1	3488	100262281	LOC100262281	histidine kinase 5, transcript variant X1	2942	2964	CAUUAUGUUGAUUUCUUUGUUUU	AAGAUAGUAAGAUUAAUGUAAUG	Cleavage		2
Vvi-miRN07	XM_002271707.4	3893	100262281	LOC100262281	histidine kinase 5, transcript variant X2	3336	3358	CAUUAUGUUGAUUUCUUUGUUUU	AAGAUAGUAAGAUUAAUGUAAUG	Cleavage		2
Vvi-miRN07	XM_010665990.2	1448	100260859	LOC100260859	uncharacterized LOC100260859, transcript variant X3	1399	1421	CAUUAUGUUGAUUUCUUUGUUUU	UAAAUAAAGAAACCAGCAUGAGC	Translation		1
Vvi-miRN07	XM_010665989.2	1483	100260859	LOC100260859	uncharacterized LOC100260859, transcript variant X1	1434	1456	CAUUAUGUUGAUUUCUUUGUUUU	UAAAUAAAGAAACCAGCAUGAGC	Translation		1
Vvi-miRN07	XM_002284231.3	1557	100260859	LOC100260859	uncharacterized LOC100260859, transcript variant X2	1508	1530	CAUUAUGUUGAUUUCUUUGUUUU	UAAAUAAAGAAACCAGCAUGAGC	Translation		1
Vvi-miRN07	XM_019218520.1	2797	100242843	LOC100242843	uncharacterized LOC100242843	2076	2099	CAUU-AUGUUGAUUUCUUUGUUUU	UCAAUGAAGAAAUUAGCAUUAAUG	Cleavage		2
Vvi-miRN07	XM_003633527.3	3374	100855398	LOC100855398	uncharacterized LOC100855398	1169	1191	CAUUAUGUUGAUUUCUUUGUUUU	AAGGUCAAGAAGCCGGCAUAAUA	Translation		2
Vvi-miRN07_star	XM_010662078.2	5687	100266816	LOC100266816	DNA ligase 6, transcript variant X5	3970	3992	AACAAAAAAAUCAACAUAAUGAA	AAUUUUGUGUUGAUUUUUUUGUU	Cleavage		1
Vvi-miRN07_star	XM_010650536.2	2962	100267557	LOC100267557	probable cyclic nucleotide-gated ion channel 14, transcript variant X1	408	430	AACAAAAAAAUCAACAUAAUGAA	GGGGUUGUGGUGGUUUUUUUGUU	Cleavage		1
Vvi-miRN07_star	XM_019219594.1	2719	100267557	LOC100267557	probable cyclic nucleotide-gated ion channel 14, transcript variant X2	165	187	AACAAAAAAAUCAACAUAAUGAA	GGGGUUGUGGUGGUUUUUUUGUU	Cleavage		1
Vvi-miRN07_star	XM_002280367.3	2241	100244960	LOC100244960	uncharacterized LOC100244960	699	721	AACAAAAAAAUCAACAUAAUGAA	AUUUUUAUUUUUAUUUUUUUGUU	Cleavage		1
Vvi-miRN07_star	XM_019223973.1	4344	104881350	LOC104881350	putative disease resistance RPP13-like protein 1, transcript variant X2	4019	4041	AACAAAAAAAUCAACAUAAUGAA	GAAUUUCUGUUUAUUUUUUUGUU	Cleavage		1
Vvi-miRN07_star	XM_019223976.1	1790	104881350	LOC104881350	putative disease resistance RPP13-like protein 1, transcript variant X5	1474	1496	AACAAAAAAAUCAACAUAAUGAA	GAAUUUCUGUUUAUUUUUUUGUU	Cleavage		1
Vvi-miRN07_star	XM_019223977.1	1786	104881350	LOC104881350	putative disease resistance RPP13-like protein 1, transcript variant X6	1470	1492	AACAAAAAAAUCAACAUAAUGAA	GAAUUUCUGUUUAUUUUUUUGUU	Cleavage		1
Vvi-miRN07_star	XM_002284586.3	622	100241874	LOC100241874	uncharacterized LOC100241874	427	449	AACAAAAAAAUCAACAUAAUGAA	GAUUUUAUUUUGUUUUUUUUGUU	Translation		1
Vvi-miRN07_star	XM_010653808.2	604	104879775	LOC104879775	sm-like protein LSM2	523	545	AACAAAAAAAUCAACAUAAUGAA	CUCAUUUUGUUGAUUUUUUUUUU	Cleavage		1
Vvi-miRN07_star	XM_002282306.3	852	100244125	LOC100244125	transcription factor MYB82	821	844	AACAAAAA-AAUCAACAUAAUGAA	UGAAUUAUGUUGGUUCUUUUUGUU	Cleavage		1
Vvi-miRN07_star	XM_010658201.2	717	100854710	LOC100854710	transcription factor MYB82-like	670	693	AACAAAAA-AAUCAACAUAAUGAA	UGAAUUAUGUUGGUUCUUUUUGUU	Cleavage		2
Vvi-miRN07_star	XM_002283484.3	3407	100267828	LOC100267828	CSC1-like protein RXW8, transcript variant X1	1758	1780	AACAAAAAAAUCAACAUAAUGAA	GCUAUUGUGUUCAUGUUUUUGUU	Translation		1
Vvi-miRN07_star	XM_010666172.2	3247	100267828	LOC100267828	CSC1-like protein RXW8, transcript variant X2	1598	1620	AACAAAAAAAUCAACAUAAUGAA	GCUAUUGUGUUCAUGUUUUUGUU	Translation		1
Vvi-miRN07_star	XM_010648102.2	5082	104878194	LOC104878194	uncharacterized LOC104878194, transcript variant X1	3973	3995	AACAAAAAAAUCAACAUAAUGAA	GAGAUUGUGUUCAUUCUUUUGUU	Cleavage		1
Vvi-miRN07_star	XM_010648117.2	5050	104878194	LOC104878194	uncharacterized LOC104878194, transcript variant X12	3941	3963	AACAAAAAAAUCAACAUAAUGAA	GAGAUUGUGUUCAUUCUUUUGUU	Cleavage		1
Vvi-miRN07_star	XM_019226545.1	2264	100260418	LOC100260418	protein LEO1 homolog, transcript variant X2	2112	2134	AACAAAAAAAUCAACAUAAUGAA	AGAAUUUUUUUGGUUUUUUUGUU	Cleavage		1
Vvi-miRN07_star	XM_010666947.2	5939	104882717	LOC104882717	pentatricopeptide repeat-containing protein At5g55840, transcript variant X3	62	84	AACAAAAAAAUCAACAUAAUGAA	GUUUUUCUGUUGGUUCUUUUGUU	Cleavage		1
Vvi-miRN07_star	XM_010666950.2	5369	104882717	LOC104882717	pentatricopeptide repeat-containing protein At5g55840, transcript variant X4	62	84	AACAAAAAAAUCAACAUAAUGAA	GUUUUUCUGUUGGUUCUUUUGUU	Cleavage		1
Vvi-miRN07_star	XM_019216692.1	5326	104882717	LOC104882717	pentatricopeptide repeat-containing protein At5g55840, transcript variant X1	62	84	AACAAAAAAAUCAACAUAAUGAA	GUUUUUCUGUUGGUUCUUUUGUU	Cleavage		1
Vvi-miRN07_star	XM_019216693.1	5218	104882717	LOC104882717	pentatricopeptide repeat-containing protein At5g55840, transcript variant X2	62	84	AACAAAAAAAUCAACAUAAUGAA	GUUUUUCUGUUGGUUCUUUUGUU	Cleavage		1
Vvi-miRN07_star	XM_019219218.1	3117	100853277	LOC100853277	probable ADP-ribosylation factor GTPase-activating protein AGD14, transcript variant X1	256	278	AACAAAAAAAUCAACAUAAUGAA	AUGUUUAUGUUGUUUUUUUGGUU	Translation		1
Vvi-miRN07_star	XM_019219220.1	2967	100853277	LOC100853277	probable ADP-ribosylation factor GTPase-activating protein AGD14, transcript variant X3	256	278	AACAAAAAAAUCAACAUAAUGAA	AUGUUUAUGUUGUUUUUUUGGUU	Translation		1
Vvi-miRN07_star	XM_010664076.2	1908	100254941	LOC100254941	AT-hook motif nuclear-localized protein 1	1834	1856	AACAAAAAAAUCAACAUAAUGAA	ACUUUUAUGUGGAUUUUUUUAUU	Cleavage		1
Vvi-miRN07_star	XM_010662252.2	1756	100244582	LOC100244582	protein ABHD17B	99	121	AACAAAAAAAUCAACAUAAUGAA	CUUUUUAUCUUUGUUUUUUUGUU	Cleavage		1
Vvi-miRN07_star	XM_019224940.1	972	100853515	LOC100853515	uncharacterized LOC100853515	134	156	AACAAAAAAAUCAACAUAAUGAA	AGUUUUUUGUUGAUUUUUUGGUU	Cleavage		1
Vvi-miRN07_star	XM_019221170.1	6124	100240896	LOC100240896	DNA (cytosine-5)-methyltransferase 1, transcript variant X2	204	226	AACAAAAAAAUCAACAUAAUGAA	UUCAUUGUUUUGAUUUUUUUGAU	Cleavage		1
Vvi-miRN07_star	XM_002267248.4	6062	100240896	LOC100240896	DNA (cytosine-5)-methyltransferase 1, transcript variant X1	202	224	AACAAAAAAAUCAACAUAAUGAA	UUCAUUGUUUUGAUUUUUUUGAU	Cleavage		1
Vvi-miRN07_star	XM_002281450.3	3690	100251645	LOC100251645	auxin response factor 18	408	430	AACAAAAAAAUCAACAUAAUGAA	UUUGUUGUUUUUGUUUUUUUGUU	Cleavage		1
Vvi-miRN07_star	XM_010665159.2	2527	100251831	LOC100251831	kelch domain-containing protein 3, transcript variant X2	17	39	AACAAAAAAAUCAACAUAAUGAA	UUUAUUUUUUUGUUUUUUUUGUU	Translation		1
Vvi-miRN07_star	XM_010665158.2	2509	100251831	LOC100251831	kelch domain-containing protein 3, transcript variant X1	16	38	AACAAAAAAAUCAACAUAAUGAA	UUUAUUUUUUUGUUUUUUUUGUU	Translation		1
Vvi-miRN07_star	XM_010665160.2	2139	100251831	LOC100251831	kelch domain-containing protein 3, transcript variant X3	16	38	AACAAAAAAAUCAACAUAAUGAA	UUUAUUUUUUUGUUUUUUUUGUU	Translation		1
Vvi-miRN07_star	XM_002274939.4	1629	100255110	LOC100255110	60S ribosomal protein L4	1333	1355	AACAAAAAAAUCAACAUAAUGAA	UUUAUUUUGUUAAUUGUUUUGUU	Cleavage		1
Vvi-miRN07_star	XM_002285754.3	1490	100259151	LOC100259151	probable protein phosphatase 2C 9, transcript variant X1	48	70	AACAAAAAAAUCAACAUAAUGAA	UUCUUUGUGUUGAAUUCUUUGUU	Translation		1
Vvi-miRN07_star	XM_019216548.1	1455	100259151	LOC100259151	probable protein phosphatase 2C 9, transcript variant X3	48	70	AACAAAAAAAUCAACAUAAUGAA	UUCUUUGUGUUGAAUUCUUUGUU	Translation		1
Vvi-miRN07_star	XM_010666032.2	1438	100259151	LOC100259151	probable protein phosphatase 2C 9, transcript variant X5	48	70	AACAAAAAAAUCAACAUAAUGAA	UUCUUUGUGUUGAAUUCUUUGUU	Translation		1
Vvi-miRN07_star	XM_010665317.2	1482	104882349	LOC104882349	LEAF RUST 10 DISEASE-RESISTANCE LOCUS RECEPTOR-LIKE PROTEIN KINASE-like 2.7	1452	1474	AACAAAAAAAUCAACAUAAUGAA	GUCUUUGUGUUGAUUUUUUUUUA	Cleavage		1
Vvi-miRN07_star	XM_019221147.1	1810	100244190	LOC100244190	protein tas-like, transcript variant X3	334	356	AACAAAAAAAUCAACAUAAUGAA	UUCUUUGUUUUUGUUUUUUUGUU	Cleavage		1
Vvi-miRN07_star	XM_019221148.1	1804	100244190	LOC100244190	protein tas-like, transcript variant X4	334	356	AACAAAAAAAUCAACAUAAUGAA	UUCUUUGUUUUUGUUUUUUUGUU	Cleavage		1
Vvi-miRN07_star	XM_019221146.1	1773	100244190	LOC100244190	protein tas-like, transcript variant X2	334	356	AACAAAAAAAUCAACAUAAUGAA	UUCUUUGUUUUUGUUUUUUUGUU	Cleavage		1
Vvi-miRN07_star	XM_019221145.1	1772	100244190	LOC100244190	protein tas-like, transcript variant X1	334	356	AACAAAAAAAUCAACAUAAUGAA	UUCUUUGUUUUUGUUUUUUUGUU	Cleavage		1
Vvi-miRN07_star	XM_019221150.1	1735	100244190	LOC100244190	protein tas-like, transcript variant X6	334	356	AACAAAAAAAUCAACAUAAUGAA	UUCUUUGUUUUUGUUUUUUUGUU	Cleavage		1
Vvi-miRN07_star	XM_002264740.3	1730	100254951	LOC100254951	trihelix transcription factor ASIL1	362	384	AACAAAAAAAUCAACAUAAUGAA	UUUUUUAUUUUGGUUUUUUUGAU	Cleavage		1
Vvi-miRN07_star	XM_019221149.1	1715	100244190	LOC100244190	protein tas-like, transcript variant X5	334	356	AACAAAAAAAUCAACAUAAUGAA	UUCUUUGUUUUUGUUUUUUUGUU	Cleavage		1
Vvi-miRN07_star	XM_019221155.1	1628	100244190	LOC100244190	protein tas-like, transcript variant X11	334	356	AACAAAAAAAUCAACAUAAUGAA	UUCUUUGUUUUUGUUUUUUUGUU	Cleavage		1
Vvi-miRN07_star	XM_019221152.1	941	100244190	LOC100244190	protein tas-like, transcript variant X8	334	356	AACAAAAAAAUCAACAUAAUGAA	UUCUUUGUUUUUGUUUUUUUGUU	Cleavage		1
Vvi-miRN07_star	XM_019221153.1	926	100244190	LOC100244190	protein tas-like, transcript variant X9	334	356	AACAAAAAAAUCAACAUAAUGAA	UUCUUUGUUUUUGUUUUUUUGUU	Cleavage		1
Vvi-miRN07_star	XM_019221156.1	885	100244190	LOC100244190	protein tas-like, transcript variant X12	334	356	AACAAAAAAAUCAACAUAAUGAA	UUCUUUGUUUUUGUUUUUUUGUU	Cleavage		1
Vvi-miRN07_star	XM_019221157.1	885	100244190	LOC100244190	protein tas-like, transcript variant X13	334	356	AACAAAAAAAUCAACAUAAUGAA	UUCUUUGUUUUUGUUUUUUUGUU	Cleavage		1
Vvi-miRN07_star	XM_019221154.1	883	100244190	LOC100244190	protein tas-like, transcript variant X10	334	356	AACAAAAAAAUCAACAUAAUGAA	UUCUUUGUUUUUGUUUUUUUGUU	Cleavage		1
Vvi-miRN07_star	XM_019221159.1	845	100244190	LOC100244190	protein tas-like, transcript variant X15	334	356	AACAAAAAAAUCAACAUAAUGAA	UUCUUUGUUUUUGUUUUUUUGUU	Cleavage		1
Vvi-miRN07_star	XM_019221158.1	826	100244190	LOC100244190	protein tas-like, transcript variant X14	334	356	AACAAAAAAAUCAACAUAAUGAA	UUCUUUGUUUUUGUUUUUUUGUU	Cleavage		1
Vvi-miRN07_star	XM_019221160.1	810	100244190	LOC100244190	protein tas-like, transcript variant X16	334	356	AACAAAAAAAUCAACAUAAUGAA	UUCUUUGUUUUUGUUUUUUUGUU	Cleavage		1
Vvi-miRN07_star	XM_002268593.3	2298	100253747	LOC100253747	serine/threonine protein phosphatase 2A 57 kDa regulatory subunit B' alpha isoform-like, transcript variant X1	2034	2056	AACAAAAAAAUCAACAUAAUGAA	GCUAUUGUGUUAAUUUUUUUUUU	Cleavage		1
Vvi-miRN07_star	XM_019216541.1	3346	100266830	LOC100266830	pentatricopeptide repeat-containing protein At2g01860, transcript variant X3	2890	2912	AACAAAAAAAUCAACAUAAUGAA	UUCCUUAUAUAGAUUAUUUUGUU	Cleavage		1
Vvi-miRN07_star	XM_010646379.2	1724	100244598	LOC100244598	high mobility group B protein 10, transcript variant X1	233	255	AACAAAAAAAUCAACAUAAUGAA	UUUUUUGUUUUUGUUUUUUUGUU	Cleavage		1
Vvi-miRN07_star	XM_002264321.3	1676	100244598	LOC100244598	high mobility group B protein 10, transcript variant X2	230	252	AACAAAAAAAUCAACAUAAUGAA	UUUUUUGUUUUUGUUUUUUUGUU	Cleavage		1
Vvi-miRN07_star	XM_003635296.3	1994	100853740	LOC100853740	probable protein phosphatase 2C 60	66	88	AACAAAAAAAUCAACAUAAUGAA	AUUUUUUUGUUGGUUUUUUUUUU	Cleavage		1
Vvi-miRN07_star	XM_002273252.3	1922	100263117	LOC100263117	cytochrome P450 714C2, transcript variant X1	105	127	AACAAAAAAAUCAACAUAAUGAA	AUUGUUAUAUGGAUUAUUUUGUU	Cleavage		1
Vvi-miRN07_star	XM_019222499.1	1919	100263117	LOC100263117	cytochrome P450 714C2, transcript variant X2	108	130	AACAAAAAAAUCAACAUAAUGAA	AUUGUUAUAUGGAUUAUUUUGUU	Cleavage		1
Vvi-miRN07_star	XM_002282313.3	969	100266468	LOC100266468	transcription factor MYB82	872	895	AACAAAAA-AAUCAACAUAAUGAA	UGAAUUAUGCUGAUUCUUUUUGUU	Cleavage		1
Vvi-miRN07_star	XM_002278038.3	911	100256772	LOC100256772	uncharacterized LOC100256772	886	909	AACAAAAAAAUCAACAU-AAUGAA	UUUAUUUAUGUUUGUUUUUUUGUU	Cleavage		1
Vvi-miRN07_star	XM_010658201.2	717	100854710	LOC100854710	transcription factor MYB82-like	695	716	AACAAAAAAAUCAACAUAAUGAA	UCUUUUGUCUUG-UUUUUUUGUU	Translation		2
Vvi-miRN07_star	XM_002263702.3	2446	100243188	LOC100243188	probable DNA helicase MCM9, transcript variant X1	2308	2330	AACAAAAAAAUCAACAUAAUGAA	UUCUUUGUGUUGGUGUCUUUGUU	Translation		1
Vvi-miRN07_star	XM_010657072.2	748	100853242	LOC100853242	uncharacterized LOC100853242	663	685	AACAAAAAAAUCAACAUAAUGAA	AUUAAUAUGUUCAUUUGUUUGUU	Cleavage		1
Vvi-miRN07_star	XM_019216224.1	5395	104882764	LOC104882764	putative disease resistance RPP13-like protein 1, transcript variant X1	83	105	AACAAAAAAAUCAACAUAAUGAA	AAUAUUAUCUUGAUUUUUUUUUA	Cleavage		1
Vvi-miRN07_star	XM_010667113.2	5390	104882764	LOC104882764	putative disease resistance RPP13-like protein 1, transcript variant X2	78	100	AACAAAAAAAUCAACAUAAUGAA	AAUAUUAUCUUGAUUUUUUUUUA	Cleavage		1
Vvi-miRN07_star	XM_010650280.2	4671	100252623	LOC100252623	RING finger and CHY zinc finger domain-containing protein 1-like, transcript variant X1	753	775	AACAAAAAAAUCAACAUAAUGAA	UUGAUUAUGCUGAUAUUUUUUUU	Translation		1
Vvi-miRN07_star	XM_002280655.4	3166	100252359	LOC100252359	uncharacterized TPR repeat-containing protein At1g05150	241	263	AACAAAAAAAUCAACAUAAUGAA	UUUGUUGUGUUGUUCAUUUUGUU	Translation		1
Vvi-miRN07_star	XM_002271144.3	2864	100255579	LOC100255579	pentatricopeptide repeat-containing protein At2g31400, chloroplastic	2702	2724	AACAAAAAAAUCAACAUAAUGAA	UUGAGUAUGUUGCUUUUCUUGUU	Translation		1
Vvi-miRN07_star	XM_003633791.3	2579	100254392	LOC100254392	protein SIEVE ELEMENT OCCLUSION B-like	2428	2450	AACAAAAAAAUCAACAUAAUGAA	UUCUUUAUUUUGUUUUCUUUGUU	Translation		1
Vvi-miRN07_star	XM_002276450.3	2289	100265228	LOC100265228	casein kinase 1-like protein 10	529	551	AACAAAAAAAUCAACAUAAUGAA	UUGAUUUUGGUGAUUUUUUUGGU	Cleavage		1
Vvi-miRN07_star	XM_002285165.4	2042	100249416	LOC100249416	pre-mRNA-splicing factor SLU7	1933	1955	AACAAAAAAAUCAACAUAAUGAA	UUCCUCAGGUUGAUUUUUUUUUU	Cleavage		1
Vvi-miRN07_star	XM_010666257.2	1981	100267848	LOC100267848	uncharacterized LOC100267848	250	272	AACAAAAAAAUCAACAUAAUGAA	UUCCUUAUAUUGAAUUUUUUUUU	Translation		1
Vvi-miRN07_star	XM_019217076.1	1895	100257173	LOC100257173	dihydrolipoyllysine-residue succinyltransferase component of 2-oxoglutarate dehydrogenase complex 2, mitochondrial	104	126	AACAAAAAAAUCAACAUAAUGAA	UUUUUCGUGUUGGUUUUUUUUUU	Cleavage		1
Vvi-miRN07_star	XM_010649661.2	4448	100247553	LOC100247553	DNA repair protein REV1, transcript variant X1	4286	4308	AACAAAAAAAUCAACAUAAUGAA	AACAUUAUGUAAAUUUUUUUGAU	Cleavage		1
Vvi-miRN07_star	XM_010649664.2	4445	100247553	LOC100247553	DNA repair protein REV1, transcript variant X3	4283	4305	AACAAAAAAAUCAACAUAAUGAA	AACAUUAUGUAAAUUUUUUUGAU	Cleavage		1
Vvi-miRN07_star	XM_010649665.2	4397	100247553	LOC100247553	DNA repair protein REV1, transcript variant X4	4235	4257	AACAAAAAAAUCAACAUAAUGAA	AACAUUAUGUAAAUUUUUUUGAU	Cleavage		1
Vvi-miRN07_star	XM_010649662.2	4334	100247553	LOC100247553	DNA repair protein REV1, transcript variant X2	4172	4194	AACAAAAAAAUCAACAUAAUGAA	AACAUUAUGUAAAUUUUUUUGAU	Cleavage		1
Vvi-miRN07_star	XM_010649667.2	4102	100247553	LOC100247553	DNA repair protein REV1, transcript variant X5	3940	3962	AACAAAAAAAUCAACAUAAUGAA	AACAUUAUGUAAAUUUUUUUGAU	Cleavage		1
Vvi-miRN07_star	XM_010666445.2	3053	100241989	LOC100241989	purple acid phosphatase 2, transcript variant X2	1073	1095	AACAAAAAAAUCAACAUAAUGAA	GGUAUUGUGCUGGUUUUUUUCUU	Cleavage		1
Vvi-miRN07_star	XM_010666441.2	3020	100241989	LOC100241989	purple acid phosphatase 2, transcript variant X1	1040	1062	AACAAAAAAAUCAACAUAAUGAA	GGUAUUGUGCUGGUUUUUUUCUU	Cleavage		1
Vvi-miRN07_star	XM_010666451.2	3017	100241989	LOC100241989	purple acid phosphatase 2, transcript variant X12	1040	1062	AACAAAAAAAUCAACAUAAUGAA	GGUAUUGUGCUGGUUUUUUUCUU	Cleavage		1
Vvi-miRN07_star	XM_019216667.1	2968	100241989	LOC100241989	purple acid phosphatase 2, transcript variant X7	988	1010	AACAAAAAAAUCAACAUAAUGAA	GGUAUUGUGCUGGUUUUUUUCUU	Cleavage		1
Vvi-miRN07_star	XM_002280847.4	2935	100241989	LOC100241989	purple acid phosphatase 2, transcript variant X6	955	977	AACAAAAAAAUCAACAUAAUGAA	GGUAUUGUGCUGGUUUUUUUCUU	Cleavage		1
Vvi-miRN07_star	XM_010666446.2	2869	100241989	LOC100241989	purple acid phosphatase 2, transcript variant X5	889	911	AACAAAAAAAUCAACAUAAUGAA	GGUAUUGUGCUGGUUUUUUUCUU	Cleavage		1
Vvi-miRN07_star	XM_010666450.2	2784	100241989	LOC100241989	purple acid phosphatase 2, transcript variant X10	804	826	AACAAAAAAAUCAACAUAAUGAA	GGUAUUGUGCUGGUUUUUUUCUU	Cleavage		1
Vvi-miRN07_star	XM_019216669.1	2361	100241989	LOC100241989	purple acid phosphatase 2, transcript variant X13	1040	1062	AACAAAAAAAUCAACAUAAUGAA	GGUAUUGUGCUGGUUUUUUUCUU	Cleavage		1
Vvi-miRN07_star	XM_019216670.1	2296	100241989	LOC100241989	purple acid phosphatase 2, transcript variant X14	1040	1062	AACAAAAAAAUCAACAUAAUGAA	GGUAUUGUGCUGGUUUUUUUCUU	Cleavage		1
Vvi-miRN07_star	XM_010666443.2	2262	100241989	LOC100241989	purple acid phosphatase 2, transcript variant X4	270	292	AACAAAAAAAUCAACAUAAUGAA	GGUAUUGUGCUGGUUUUUUUCUU	Cleavage		1
Vvi-miRN07_star	XM_010666444.2	2182	100241989	LOC100241989	purple acid phosphatase 2, transcript variant X3	190	212	AACAAAAAAAUCAACAUAAUGAA	GGUAUUGUGCUGGUUUUUUUCUU	Cleavage		1
Vvi-miRN07_star	XM_010666449.2	2177	100241989	LOC100241989	purple acid phosphatase 2, transcript variant X9	185	207	AACAAAAAAAUCAACAUAAUGAA	GGUAUUGUGCUGGUUUUUUUCUU	Cleavage		1
Vvi-miRN07_star	XM_019216668.1	2167	100241989	LOC100241989	purple acid phosphatase 2, transcript variant X11	175	197	AACAAAAAAAUCAACAUAAUGAA	GGUAUUGUGCUGGUUUUUUUCUU	Cleavage		1
Vvi-miRN07_star	XM_010666447.1	2096	100241989	LOC100241989	purple acid phosphatase 2, transcript variant X8	104	126	AACAAAAAAAUCAACAUAAUGAA	GGUAUUGUGCUGGUUUUUUUCUU	Cleavage		1
Vvi-miRN07_star	XM_019217305.1	7378	100852663	LOC100852663	putative disease resistance protein RGA4	5432	5454	AACAAAAAAAUCAACAUAAUGAA	CUUGCAAUGUUGAUUUUUUUAUU	Cleavage		1
Vvi-miRN07_star	XM_010666168.2	4545	100253904	LOC100253904	uncharacterized LOC100253904	3374	3396	AACAAAAAAAUCAACAUAAUGAA	AAGAUUUUGUUGAUUUCUUUGUA	Cleavage		1
Vvi-miRN07_star	XM_010666286.2	3782	100267859	LOC100267859	uncharacterized LOC100267859, transcript variant X1	3442	3464	AACAAAAAAAUCAACAUAAUGAA	AUUGUAAUGUUCAUUUUUUUUUU	Cleavage		1
Vvi-miRN07_star	XM_010666287.2	3285	100267859	LOC100267859	uncharacterized LOC100267859, transcript variant X2	2945	2967	AACAAAAAAAUCAACAUAAUGAA	AUUGUAAUGUUCAUUUUUUUUUU	Cleavage		1
Vvi-miRN07_star	XM_002280880.3	2111	100245954	LOC100245954	uncharacterized LOC100245954	2038	2060	AACAAAAAAAUCAACAUAAUGAA	UUUUUUUUGUGGGUUUUUUUGUA	Cleavage		2
Vvi-miRN07_star	XM_010646703.2	1719	100262744	LOC100262744	ribosome-binding ATPase YchF, transcript variant X2	1551	1573	AACAAAAAAAUCAACAUAAUGAA	GUCUUUGUUUUGGUUUUUUUAUU	Cleavage		2
Vvi-miRN07_star	XM_019217316.1	10135	100852412	LOC100852412	putative disease resistance protein RGA4, transcript variant X2	9589	9611	AACAAAAAAAUCAACAUAAUGAA	GGAAAGAUGUUGAUUUUUAUGUU	Cleavage		1
Vvi-miRN07_star	XM_019217319.1	10079	100852412	LOC100852412	putative disease resistance protein RGA4, transcript variant X5	9533	9555	AACAAAAAAAUCAACAUAAUGAA	GGAAAGAUGUUGAUUUUUAUGUU	Cleavage		1
Vvi-miRN07_star	XM_019217315.1	10066	100852412	LOC100852412	putative disease resistance protein RGA4, transcript variant X1	9520	9542	AACAAAAAAAUCAACAUAAUGAA	GGAAAGAUGUUGAUUUUUAUGUU	Cleavage		1
Vvi-miRN07_star	XM_019217317.1	10066	100852412	LOC100852412	putative disease resistance protein RGA4, transcript variant X3	9520	9542	AACAAAAAAAUCAACAUAAUGAA	GGAAAGAUGUUGAUUUUUAUGUU	Cleavage		1
Vvi-miRN07_star	XM_019217328.1	9960	100852412	LOC100852412	putative disease resistance protein RGA4, transcript variant X14	9414	9436	AACAAAAAAAUCAACAUAAUGAA	GGAAAGAUGUUGAUUUUUAUGUU	Cleavage		1
Vvi-miRN07_star	XM_019217321.1	9953	100852412	LOC100852412	putative disease resistance protein RGA4, transcript variant X7	9407	9429	AACAAAAAAAUCAACAUAAUGAA	GGAAAGAUGUUGAUUUUUAUGUU	Cleavage		1
Vvi-miRN07_star	XM_019217318.1	9952	100852412	LOC100852412	putative disease resistance protein RGA4, transcript variant X4	9406	9428	AACAAAAAAAUCAACAUAAUGAA	GGAAAGAUGUUGAUUUUUAUGUU	Cleavage		1
Vvi-miRN07_star	XM_019217320.1	9941	100852412	LOC100852412	putative disease resistance protein RGA4, transcript variant X6	9395	9417	AACAAAAAAAUCAACAUAAUGAA	GGAAAGAUGUUGAUUUUUAUGUU	Cleavage		1
Vvi-miRN07_star	XM_019217333.1	9940	100852412	LOC100852412	putative disease resistance protein RGA4, transcript variant X19	9394	9416	AACAAAAAAAUCAACAUAAUGAA	GGAAAGAUGUUGAUUUUUAUGUU	Cleavage		1
Vvi-miRN07_star	XM_019217327.1	9806	100852412	LOC100852412	putative disease resistance protein RGA4, transcript variant X13	9260	9282	AACAAAAAAAUCAACAUAAUGAA	GGAAAGAUGUUGAUUUUUAUGUU	Cleavage		1
Vvi-miRN07_star	XM_019217332.1	9786	100852412	LOC100852412	putative disease resistance protein RGA4, transcript variant X18	9240	9262	AACAAAAAAAUCAACAUAAUGAA	GGAAAGAUGUUGAUUUUUAUGUU	Cleavage		1
Vvi-miRN07_star	XM_019217324.1	9767	100852412	LOC100852412	putative disease resistance protein RGA4, transcript variant X10	9221	9243	AACAAAAAAAUCAACAUAAUGAA	GGAAAGAUGUUGAUUUUUAUGUU	Cleavage		1
Vvi-miRN07_star	XM_019217334.1	9766	100852412	LOC100852412	putative disease resistance protein RGA4, transcript variant X20	9220	9242	AACAAAAAAAUCAACAUAAUGAA	GGAAAGAUGUUGAUUUUUAUGUU	Cleavage		1
Vvi-miRN07_star	XM_019217335.1	9732	100852412	LOC100852412	putative disease resistance protein RGA4, transcript variant X21	9186	9208	AACAAAAAAAUCAACAUAAUGAA	GGAAAGAUGUUGAUUUUUAUGUU	Cleavage		1
Vvi-miRN07_star	XM_019217336.1	9679	100852412	LOC100852412	putative disease resistance protein RGA4, transcript variant X22	9133	9155	AACAAAAAAAUCAACAUAAUGAA	GGAAAGAUGUUGAUUUUUAUGUU	Cleavage		1
Vvi-miRN07_star	XM_019217329.1	8771	100852412	LOC100852412	putative disease resistance protein RGA4, transcript variant X15	8225	8247	AACAAAAAAAUCAACAUAAUGAA	GGAAAGAUGUUGAUUUUUAUGUU	Cleavage		1
Vvi-miRN07_star	XM_019217326.1	7785	100852412	LOC100852412	putative disease resistance protein RGA4, transcript variant X12	7239	7261	AACAAAAAAAUCAACAUAAUGAA	GGAAAGAUGUUGAUUUUUAUGUU	Cleavage		1
Vvi-miRN07_star	XM_019217323.1	7772	100852412	LOC100852412	putative disease resistance protein RGA4, transcript variant X9	7226	7248	AACAAAAAAAUCAACAUAAUGAA	GGAAAGAUGUUGAUUUUUAUGUU	Cleavage		1
Vvi-miRN07_star	XM_019217325.1	7748	100852412	LOC100852412	putative disease resistance protein RGA4, transcript variant X11	7202	7224	AACAAAAAAAUCAACAUAAUGAA	GGAAAGAUGUUGAUUUUUAUGUU	Cleavage		1
Vvi-miRN07_star	XM_019217330.1	7477	100852412	LOC100852412	putative disease resistance protein RGA4, transcript variant X16	6931	6953	AACAAAAAAAUCAACAUAAUGAA	GGAAAGAUGUUGAUUUUUAUGUU	Cleavage		1
Vvi-miRN07_star	XM_019217331.1	7314	100852412	LOC100852412	putative disease resistance protein RGA4, transcript variant X17	6768	6790	AACAAAAAAAUCAACAUAAUGAA	GGAAAGAUGUUGAUUUUUAUGUU	Cleavage		1
Vvi-miRN07_star	XM_019226736.1	1758	109124390	LOC109124390	protein PHLOEM PROTEIN 2-LIKE A10	145	167	AACAAAAAAAUCAACAUAAUGAA	UUUAUUGUUUUGUUUUUUUUUUU	Translation		1
Vvi-miRN07_star	XM_019223923.1	1540	109123625	LOC109123625	uncharacterized LOC109123625	1361	1383	AACAAAAAAAUCAACAUAAUGAA	UUUAUUGUUUUGUUUUGUUUGUU	Translation		1
Vvi-miRN07_star	XM_019223544.1	4286	104880843	LOC104880843	uncharacterized LOC104880843, transcript variant X1	2059	2081	AACAAAAAAAUCAACAUAAUGAA	UUCAUUAUGAUUUUUGUUUUGUU	Translation		1
Vvi-miRN07_star	XM_003635346.3	3770	100264711	LOC100264711	putative pentatricopeptide repeat-containing protein At5g65820, transcript variant X1	3466	3488	AACAAAAAAAUCAACAUAAUGAA	UUCCUUAUGUUGAUUGAUUUGCU	Cleavage		1
Vvi-miRN07_star	XM_019223545.1	3502	104880843	LOC104880843	uncharacterized LOC104880843, transcript variant X2	1275	1297	AACAAAAAAAUCAACAUAAUGAA	UUCAUUAUGAUUUUUGUUUUGUU	Translation		1
Vvi-miRN07_star	XM_010648852.2	3121	100264711	LOC100264711	putative pentatricopeptide repeat-containing protein At5g65820, transcript variant X2	2817	2839	AACAAAAAAAUCAACAUAAUGAA	UUCCUUAUGUUGAUUGAUUUGCU	Cleavage		1
Vvi-miRN07_star	XM_010648853.2	2790	100264711	LOC100264711	putative pentatricopeptide repeat-containing protein At5g65820, transcript variant X3	2486	2508	AACAAAAAAAUCAACAUAAUGAA	UUCCUUAUGUUGAUUGAUUUGCU	Cleavage		1
Vvi-miRN07_star	XM_003634344.3	1467	100249003	LOC100249003	uncharacterized LOC100249003	106	128	AACAAAAAAAUCAACAUAAUGAA	UUUGUUAUAUAGGUUUUUUUUUU	Cleavage		1
Vvi-miRN07_star	XM_019220529.1	3847	100853672	LOC100853672	uncharacterized LOC100853672, transcript variant X3	528	549	AACAAAAAAAUCAACAUAAUGAA	UUCAUU-UAUUUAUUUUUUUGUU	Cleavage		2
Vvi-miRN07_star	XM_019220529.1	3847	100853672	LOC100853672	uncharacterized LOC100853672, transcript variant X3	502	524	AACAAAAAAAUCAACAUAAUGAA	UGUAUGAUUAUUAUUUUUUUGUU	Cleavage		2
Vvi-miRN07_star	XM_002265331.4	4763	100254930	LOC100254930	CLIP-associated protein, transcript variant X1	1201	1222	AACAAAAAAAUCAACAUAAUGAA	GUCAUC-UGUUGAUUUUUUUGUC	Cleavage		1
Vvi-miRN07_star	XM_010654149.2	4761	100254930	LOC100254930	CLIP-associated protein, transcript variant X2	1199	1220	AACAAAAAAAUCAACAUAAUGAA	GUCAUC-UGUUGAUUUUUUUGUC	Cleavage		1
Vvi-miRN07_star	XM_010659985.2	3433	100248530	LOC100248530	protein yippee-like, transcript variant X1	2098	2121	AACAAA-AAAAUCAACAUAAUGAA	UGUGUUUUGUUGAUUUUGUUUGUU	Cleavage		1
Vvi-miRN07_star	XM_010646703.2	1719	100262744	LOC100262744	ribosome-binding ATPase YchF, transcript variant X2	1311	1333	AACAAAAAAAUCAACAUAAUGAA	UGGCUUAUGAUGAUUUUGUUGCU	Cleavage		2
Vvi-miRN07_star	XM_003633115.3	1085	100853418	LOC100853418	VAMP-like protein YKT61	887	910	AAC-AAAAAAAUCAACAUAAUGAA	AGAAUUCUGUUGAUUUUUUUUGUU	Cleavage		1
Vvi-miRN07_star	XM_019220134.1	12558	104879232	LOC104879232	uncharacterized LOC104879232, transcript variant X1	8557	8579	AACAAAAAAAUCAACAUAAUGAA	UUUAUUUUUUACAUUUUUUUGUU	Cleavage		2
Vvi-miRN07_star	XM_010651431.2	12554	104879232	LOC104879232	uncharacterized LOC104879232, transcript variant X4	8553	8575	AACAAAAAAAUCAACAUAAUGAA	UUUAUUUUUUACAUUUUUUUGUU	Cleavage		2
Vvi-miRN07_star	XM_010651432.2	12520	104879232	LOC104879232	uncharacterized LOC104879232, transcript variant X5	8519	8541	AACAAAAAAAUCAACAUAAUGAA	UUUAUUUUUUACAUUUUUUUGUU	Cleavage		2
Vvi-miRN07_star	XM_010651430.2	12447	104879232	LOC104879232	uncharacterized LOC104879232, transcript variant X3	8446	8468	AACAAAAAAAUCAACAUAAUGAA	UUUAUUUUUUACAUUUUUUUGUU	Cleavage		2
Vvi-miRN07_star	XM_010651429.2	10979	104879232	LOC104879232	uncharacterized LOC104879232, transcript variant X2	6978	7000	AACAAAAAAAUCAACAUAAUGAA	UUUAUUUUUUACAUUUUUUUGUU	Cleavage		2
Vvi-miRN07_star	XM_019223142.1	1114	100260327	LOC100260327	protein YIF1B	52	74	AACAAAAAAAUCAACAUAAUGAA	UUCAAUAUGUUGAAUUUUGUGUG	Translation		1
Vvi-miRN07_star	XM_010646786.2	1668	100243251	LOC100243251	NAC domain-containing protein 45	1579	1601	AACAAAAAAAUCAACAUAAUGAA	UUCAAUGGGUUGGUUUUUUUUUU	Cleavage		1
Vvi-miRN07_star	XM_002271348.3	3305	100254609	LOC100254609	vacuolar protein sorting-associated protein 18 homolog	3142	3164	AACAAAAAAAUCAACAUAAUGAA	UUCAUUGUGUGCAAUUUUUUGUG	Translation		1
Vvi-miRN07_star	XM_002262843.4	2616	100246014	LOC100246014	transmembrane 9 superfamily member 12	2445	2467	AACAAAAAAAUCAACAUAAUGAA	UUUACUAUGUUAAUUUCUUUGUG	Cleavage		1
Vvi-miRN07_star	XM_010657237.2	1656	100254917	LOC100254917	uncharacterized LOC100254917, transcript variant X1	452	474	AACAAAAAAAUCAACAUAAUGAA	UUUAUUUUUUUGAUUUUUUUUUG	Cleavage		1
Vvi-miRN07_star	XM_010655379.2	4533	100243186	LOC100243186	splicing factor 3B subunit 1, transcript variant X1	4507	4529	AACAAAAAAAUCAACAUAAUGAA	UUUAAUGUUUUGGUUUUUAUGUU	Cleavage		1
Vvi-miRN07_star	XM_002283986.3	4492	100243186	LOC100243186	splicing factor 3B subunit 1, transcript variant X2	4466	4488	AACAAAAAAAUCAACAUAAUGAA	UUUAAUGUUUUGGUUUUUAUGUU	Cleavage		1
Vvi-miRN07_star	XM_019226306.1	2459	104882433	LOC104882433	uncharacterized LOC104882433, transcript variant X2	44	67	AACAAAAAAAUCAAC-AUAAUGAA	AUUAUUAUUGUUGAUUUUUUUUUA	Cleavage		1
Vvi-miRN07_star	XM_019226307.1	2453	104882433	LOC104882433	uncharacterized LOC104882433, transcript variant X3	44	67	AACAAAAAAAUCAAC-AUAAUGAA	AUUAUUAUUGUUGAUUUUUUUUUA	Cleavage		1
Vvi-miRN07_star	XM_019223945.1	2379	104881306	LOC104881306	uncharacterized LOC104881306, transcript variant X3	9	32	AACAAAAAAAUCAAC-AUAAUGAA	AUUAUUAUUGUUGAUUUUUUUUUA	Cleavage		1
Vvi-miRN07_star	XM_019223944.1	2375	104881306	LOC104881306	uncharacterized LOC104881306, transcript variant X2	9	32	AACAAAAAAAUCAAC-AUAAUGAA	AUUAUUAUUGUUGAUUUUUUUUUA	Cleavage		1
Vvi-miRN07_star	XM_002272732.3	1781	100263760	LOC100263760	transcription elongation factor TFIIS	1728	1750	AACAAAAAAAUCAACAUAAUGAA	UUCAUCAUGUUGCUGUUAUUGUU	Translation		1
Vvi-miRN07_star	XM_002267978.3	3074	100250508	LOC100250508	uncharacterized LOC100250508	1669	1692	AACAAAAAAAUCAA-CAUAAUGAA	GUCAUUAUACUUGAUUUUUUUUUU	Cleavage		1
Vvi-miRN07_star	XM_002279110.3	4758	100257666	LOC100257666	uncharacterized LOC100257666, transcript variant X1	1847	1869	AACAAAAAAAUCAACAUAAUGAA	AACAUUAUGUUGAUACUUUUGGA	Translation		1
Vvi-miRN07_star	XM_002276837.3	2655	100256082	LOC100256082	MDIS1-interacting receptor like kinase 2, transcript variant X1	15	38	AACAAAAAAAUCA-ACAUAAUGAA	UUUGUUUUGUGUGAUUUUUUUUUU	Cleavage		1
Vvi-miRN07_star	XM_019225146.1	2511	100256082	LOC100256082	MDIS1-interacting receptor like kinase 2, transcript variant X3	15	38	AACAAAAAAAUCA-ACAUAAUGAA	UUUGUUUUGUGUGAUUUUUUUUUU	Cleavage		1
Vvi-miRN07_star	XM_002280880.3	2111	100245954	LOC100245954	uncharacterized LOC100245954	1816	1838	AACAAAAAAAUCAACAUAAUGAA	UGAAAAAUUUUGAUUUUUUUUUU	Cleavage		2
Vvi-miRN07_star	XM_010665953.2	1730	100248922	LOC100248922	biotin--protein ligase 1, chloroplastic, transcript variant X1	1447	1469	AACAAAAAAAUCAACAUAAUGAA	UUUGUUAUCUUUAUUUUUUUCUG	Cleavage		1
Vvi-miRN07_star	XM_002285798.4	1545	100248922	LOC100248922	biotin--protein ligase 1, chloroplastic, transcript variant X3	1262	1284	AACAAAAAAAUCAACAUAAUGAA	UUUGUUAUCUUUAUUUUUUUCUG	Cleavage		1
Vvi-miRN07_star	XM_019225578.1	10808	100240865	LOC100240865	uncharacterized LOC100240865	9567	9589	AACAAAAAAAUCAACAUAAUGAA	UUUAUUUUUUUUAUUUUUUUAUU	Cleavage		1
Vvi-miRN07_star	XM_010662133.2	3069	100241202	LOC100241202	probable dolichyl pyrophosphate Man9GlcNAc2 alpha-1,3-glucosyltransferase, transcript variant X9	886	908	AACAAAAAAAUCAACAUAAUGAA	UUCAUUAUGUUGUUUUUAUUUUG	Translation		1
Vvi-miRN07_star	XM_019225252.1	3063	100241202	LOC100241202	probable dolichyl pyrophosphate Man9GlcNAc2 alpha-1,3-glucosyltransferase, transcript variant X10	886	908	AACAAAAAAAUCAACAUAAUGAA	UUCAUUAUGUUGUUUUUAUUUUG	Translation		1
Vvi-miRN07_star	XM_010662128.2	3041	100241202	LOC100241202	probable dolichyl pyrophosphate Man9GlcNAc2 alpha-1,3-glucosyltransferase, transcript variant X1	885	907	AACAAAAAAAUCAACAUAAUGAA	UUCAUUAUGUUGUUUUUAUUUUG	Translation		1
Vvi-miRN07_star	XM_010662132.2	2671	100241202	LOC100241202	probable dolichyl pyrophosphate Man9GlcNAc2 alpha-1,3-glucosyltransferase, transcript variant X8	886	908	AACAAAAAAAUCAACAUAAUGAA	UUCAUUAUGUUGUUUUUAUUUUG	Translation		1
Vvi-miRN07_star	XM_010662131.2	2666	100241202	LOC100241202	probable dolichyl pyrophosphate Man9GlcNAc2 alpha-1,3-glucosyltransferase, transcript variant X7	886	908	AACAAAAAAAUCAACAUAAUGAA	UUCAUUAUGUUGUUUUUAUUUUG	Translation		1
Vvi-miRN07_star	XM_002277743.3	1030	100248935	LOC100248935	uncharacterized LOC100248935	855	877	AACAAAAAAAUCAACAUAAUGAA	UUCAUUAUGGUGAUUUUCUUCUC	Cleavage		1
Vvi-miRN07_star	XM_010656092.2	1181	100246365	LOC100246365	dormancy-associated protein homolog 4, transcript variant X1	1092	1116	AACAAAAAAAUCAACA--UAAUGAA	UUUGUUGGUUGUUGGUUUUUUUGUG	Cleavage		1
Vvi-miRN07_star	XM_003632709.3	948	100246365	LOC100246365	dormancy-associated protein homolog 4, transcript variant X2	857	881	AACAAAAAAAUCAACA--UAAUGAA	UUUGUUGGUUGUUGGUUUUUUUGUG	Cleavage		1
Vvi-miRN07_star	XM_010656093.2	929	100246365	LOC100246365	dormancy-associated protein homolog 4, transcript variant X3	838	862	AACAAAAAAAUCAACA--UAAUGAA	UUUGUUGGUUGUUGGUUUUUUUGUG	Cleavage		1
Vvi-miRN07_star	XM_010666149.2	4808	100266091	LOC100266091	uncharacterized LOC100266091, transcript variant X1	4508	4531	AACA-AAAAAAUCAACAUAAUGAA	UUUAUUAUUUUAAUUUUUUAUGUU	Cleavage		1
Vvi-miRN07_star	XM_010666151.2	4796	100266091	LOC100266091	uncharacterized LOC100266091, transcript variant X3	4496	4519	AACA-AAAAAAUCAACAUAAUGAA	UUUAUUAUUUUAAUUUUUUAUGUU	Cleavage		1
Vvi-miRN07_star	XM_010666152.2	4573	100266091	LOC100266091	uncharacterized LOC100266091, transcript variant X4	4273	4296	AACA-AAAAAAUCAACAUAAUGAA	UUUAUUAUUUUAAUUUUUUAUGUU	Cleavage		1
Vvi-miRN07_star	XM_010655804.2	2727	100246071	LOC100246071	pentatricopeptide repeat-containing protein At2g33760-like, transcript variant X1	2644	2664	AACAAAAAAAUCAACAUAAUGAA	UUCAUUCUGU--AUUUUUUUGUU	Cleavage		1
Vvi-miRN07_star	XM_019221593.1	2627	100246071	LOC100246071	pentatricopeptide repeat-containing protein At2g33760-like, transcript variant X2	2544	2564	AACAAAAAAAUCAACAUAAUGAA	UUCAUUCUGU--AUUUUUUUGUU	Cleavage		1
Vvi-miRN07_star	XM_019226598.1	1428	100262869	LOC100262869	protection of telomeres protein 1b, transcript variant X2	1224	1247	AAC-AAAAAAAUCAACAUAAUGAA	UUUAUUAUUUUUAUUUUUUUUGUU	Cleavage		1
Vvi-miRN07_star	XM_019226599.1	1415	100262869	LOC100262869	protection of telomeres protein 1b, transcript variant X3	1211	1234	AAC-AAAAAAAUCAACAUAAUGAA	UUUAUUAUUUUUAUUUUUUUUGUU	Cleavage		1
Vvi-miRN07_star	XM_010657816.2	1346	109121383	LOC109121383	uncharacterized LOC109121383, transcript variant X1	1321	1343	AACAAAAAAAUCAACAUAAUGAA	UUCAUUGUGAUGAGUUUUUUUUA	Translation		1
Vvi-miRN07_star	XM_010657817.2	1211	109121383	LOC109121383	uncharacterized LOC109121383, transcript variant X2	1186	1208	AACAAAAAAAUCAACAUAAUGAA	UUCAUUGUGAUGAGUUUUUUUUA	Translation		1
Vvi-miRN07_star	XM_002283633.3	1288	100255638	LOC100255638	NADH kinase	369	391	AACAAAAAAAUCAACAUAAUGAA	UUCAUAAUGUGGAUUUGGUUGUU	Cleavage		1
Vvi-miRN07_star	XM_002263963.4	1083	100244514	LOC100244514	transcription factor bHLH35	926	949	AACAAAAAAAU-CAACAUAAUGAA	UUCAUAAUGUUGGAUAUUUUUGUG	Translation		1
Vvi-miRN07_star	XM_002273077.4	1558	100264478	LOC100264478	uncharacterized membrane protein YjcL, transcript variant X1	526	549	AACAAAAAAAUCAACAUAA-UGAA	UUCGGUUGUGUUGAAUUUUCUGUU	Translation		1
Vvi-miRN07_star	XM_010664387.2	1553	100264478	LOC100264478	uncharacterized membrane protein YjcL, transcript variant X2	527	550	AACAAAAAAAUCAACAUAA-UGAA	UUCGGUUGUGUUGAAUUUUCUGUU	Translation		1
Vvi-miRN07_star	XM_019225818.1	1403	100264478	LOC100264478	uncharacterized membrane protein YjcL, transcript variant X3	527	550	AACAAAAAAAUCAACAUAA-UGAA	UUCGGUUGUGUUGAAUUUUCUGUU	Translation		1
Vvi-miRN07_star	XM_019220134.1	12558	104879232	LOC104879232	uncharacterized LOC104879232, transcript variant X1	8147	8169	AACAAAAAAAUCAACAUAAUGAA	UUUGUUUUGUUUAUUUAUUUAUU	Cleavage		2
Vvi-miRN07_star	XM_010651431.2	12554	104879232	LOC104879232	uncharacterized LOC104879232, transcript variant X4	8143	8165	AACAAAAAAAUCAACAUAAUGAA	UUUGUUUUGUUUAUUUAUUUAUU	Cleavage		2
Vvi-miRN07_star	XM_010651432.2	12520	104879232	LOC104879232	uncharacterized LOC104879232, transcript variant X5	8109	8131	AACAAAAAAAUCAACAUAAUGAA	UUUGUUUUGUUUAUUUAUUUAUU	Cleavage		2
Vvi-miRN07_star	XM_010651430.2	12447	104879232	LOC104879232	uncharacterized LOC104879232, transcript variant X3	8036	8058	AACAAAAAAAUCAACAUAAUGAA	UUUGUUUUGUUUAUUUAUUUAUU	Cleavage		2
Vvi-miRN07_star	XM_010651429.2	10979	104879232	LOC104879232	uncharacterized LOC104879232, transcript variant X2	6568	6590	AACAAAAAAAUCAACAUAAUGAA	UUUGUUUUGUUUAUUUAUUUAUU	Cleavage		2
Vvi-miRN07_star	XM_019223721.1	7151	100252276	LOC100252276	DNA (cytosine-5)-methyltransferase 1B-like, transcript variant X7	7027	7049	AACAAAAAAAUCAACAUAAUGAA	UUUAUUAUUUUUAUUUUUCAGUU	Cleavage		1
Vvi-miRN07_star	XM_010653750.2	6816	100254466	LOC100254466	uncharacterized LOC100254466	3820	3842	AACAAAAAAAUCAACAUAAUGAA	CUCGGGAUGUUGGUUUUUUUGCC	Cleavage		1
Vvi-miRN07_star	XM_019223722.1	6770	100252276	LOC100252276	DNA (cytosine-5)-methyltransferase 1B-like, transcript variant X8	6646	6668	AACAAAAAAAUCAACAUAAUGAA	UUUAUUAUUUUUAUUUUUCAGUU	Cleavage		1
Vvi-miRN04	XM_002282504.3	2848	100261500	LOC100261500	SPX domain-containing membrane protein At4g22990	374	394	UUAGAUGAUCAUCAACAAACA	UGUUCGUUGAUGGUCAUCUAA	Cleavage		1
Vvi-miRN04	XM_019224012.1	3007	100260982	LOC100260982	ankyrin repeat-containing protein NPR4-like, transcript variant X10	2656	2676	UUAGAUGAUCAUCAACAAACA	UUUUUGUUGAUGAUCAUCAAG	Cleavage		1
Vvi-miRN04	XM_002273450.3	2155	100267562	LOC100267562	protein ABC transporter 1, mitochondrial	1386	1406	UUAGAUGAUCAUCAACAAACA	GAUUUGUUGAUGACUAUUUAA	Cleavage		1
Vvi-miRN04	XM_002272332.2	1918	100243669	LOC100243669	methionine S-methyltransferase	1148	1168	UUAGAUGAUCAUCAACAAACA	CAAUUGUUGAUGAACAUCUGA	Cleavage		1
Vvi-miRN04	XM_019220489.1	1568	104879621	LOC104879621	putative leucine-rich repeat receptor-like serine/threonine-protein kinase At2g14440	188	208	UUAGAUGAUCAUCAACAAACA	UUUCUGGUGAUGGUCAUCUAA	Cleavage		1
Vvi-miRN04	XM_002275910.3	2269	100244451	LOC100244451	calcium-dependent protein kinase 26, transcript variant X2	101	121	UUAGAUGAUCAUCAACAAACA	GUUUUGUGGAUGAACAUCUAG	Cleavage		1
Vvi-miRN04	XM_019225850.1	1106	104882542	LOC104882542	uncharacterized LOC104882542, transcript variant X2	451	471	UUAGAUGAUCAUCAACAAACA	UGCUUGUUGAUGAUCAUUUUA	Cleavage		1
Vvi-miRN04	XM_019225852.1	1176	104882542	LOC104882542	uncharacterized LOC104882542, transcript variant X3	521	541	UUAGAUGAUCAUCAACAAACA	UGCUUGUUGAUGAUCAUUUUA	Cleavage		1
Vvi-miRN04	XM_019225848.1	1238	104882542	LOC104882542	uncharacterized LOC104882542, transcript variant X1	583	603	UUAGAUGAUCAUCAACAAACA	UGCUUGUUGAUGAUCAUUUUA	Cleavage		1
Vvi-miRN04	XM_002274087.4	2277	100264294	LOC100264294	putative ubiquitin-conjugating enzyme E2 38	683	703	UUAGAUGAUCAUCAACAAACA	UGUAUGAUGAUGAUUAUUUAA	Cleavage		2
Vvi-miRN04	XM_019222671.1	2933	100257307	LOC100257307	tRNA wybutosine-synthesizing protein 2/3/4, transcript variant X3	1654	1674	UUAGAUGAUCAUCAACAAACA	GUGUUGUUGGUGAUGAUCUAA	Cleavage		1
Vvi-miRN04	XM_010657098.2	2978	100257307	LOC100257307	tRNA wybutosine-synthesizing protein 2/3/4, transcript variant X4	1654	1674	UUAGAUGAUCAUCAACAAACA	GUGUUGUUGGUGAUGAUCUAA	Cleavage		1
Vvi-miRN04	XM_010657097.2	2993	100257307	LOC100257307	tRNA wybutosine-synthesizing protein 2/3/4, transcript variant X2	1654	1674	UUAGAUGAUCAUCAACAAACA	GUGUUGUUGGUGAUGAUCUAA	Cleavage		1
Vvi-miRN04	XM_010657096.2	3565	100257307	LOC100257307	tRNA wybutosine-synthesizing protein 2/3/4, transcript variant X1	1651	1671	UUAGAUGAUCAUCAACAAACA	GUGUUGUUGGUGAUGAUCUAA	Cleavage		1
Vvi-miRN04	XM_019218545.1	1849	104878431	LOC104878431	putative membrane-bound O-acyltransferase C24H6.01c, transcript variant X3	491	511	UUAGAUGAUCAUCAACAAACA	CUUUUGUUGAUGAUCUUAUAA	Cleavage		1
Vvi-miRN04	XM_019218546.1	1932	104878431	LOC104878431	putative membrane-bound O-acyltransferase C24H6.01c, transcript variant X4	474	494	UUAGAUGAUCAUCAACAAACA	CUUUUGUUGAUGAUCUUAUAA	Cleavage		1
Vvi-miRN04	XM_010648826.2	1975	104878431	LOC104878431	putative membrane-bound O-acyltransferase C24H6.01c, transcript variant X1	464	484	UUAGAUGAUCAUCAACAAACA	CUUUUGUUGAUGAUCUUAUAA	Cleavage		1
Vvi-miRN04	XM_019219449.1	3495	100259391	LOC100259391	pentatricopeptide repeat-containing protein At3g54980, mitochondrial, transcript variant X7	780	799	UUAGAUGAUCAUCAACAAACA	UGUUU-UUGUUGAUCAUCUAA	Cleavage		1
Vvi-miRN04	XM_019219447.1	3623	100259391	LOC100259391	pentatricopeptide repeat-containing protein At3g54980, mitochondrial, transcript variant X5	780	799	UUAGAUGAUCAUCAACAAACA	UGUUU-UUGUUGAUCAUCUAA	Cleavage		1
Vvi-miRN04	XM_019219448.1	3741	100259391	LOC100259391	pentatricopeptide repeat-containing protein At3g54980, mitochondrial, transcript variant X6	780	799	UUAGAUGAUCAUCAACAAACA	UGUUU-UUGUUGAUCAUCUAA	Cleavage		1
Vvi-miRN04	XM_019219446.1	3853	100259391	LOC100259391	pentatricopeptide repeat-containing protein At3g54980, mitochondrial, transcript variant X4	780	799	UUAGAUGAUCAUCAACAAACA	UGUUU-UUGUUGAUCAUCUAA	Cleavage		1
Vvi-miRN04	XM_003631741.3	4157	100259391	LOC100259391	pentatricopeptide repeat-containing protein At3g54980, mitochondrial, transcript variant X2	780	799	UUAGAUGAUCAUCAACAAACA	UGUUU-UUGUUGAUCAUCUAA	Cleavage		1
Vvi-miRN04	XM_010650328.2	4160	100259391	LOC100259391	pentatricopeptide repeat-containing protein At3g54980, mitochondrial, transcript variant X1	780	799	UUAGAUGAUCAUCAACAAACA	UGUUU-UUGUUGAUCAUCUAA	Cleavage		1
Vvi-miRN04	XM_019219445.1	4190	100259391	LOC100259391	pentatricopeptide repeat-containing protein At3g54980, mitochondrial, transcript variant X3	780	799	UUAGAUGAUCAUCAACAAACA	UGUUU-UUGUUGAUCAUCUAA	Cleavage		1
Vvi-miRN04	XM_002268419.4	2073	100256426	LOC100256426	7-dehydrocholesterol reductase, transcript variant X4	450	470	UUAGAUGAUCAUCAACAAACA	CAAUUGUUUAUGAUCAUCUGG	Cleavage		1
Vvi-miRN04	XM_002270097.3	1194	100243370	LOC100243370	polyubiquitin-like	1098	1118	UUAGAUGAUCAUCAACAAACA	GUUUUGAUGAUGAUCGUGUAA	Cleavage		1
Vvi-miRN04	XM_010658059.2	1380	100242417	LOC100242417	nudix hydrolase 20, chloroplastic, transcript variant X2	400	420	UUAGAUGAUCAUCAACAAACA	GUUUUUUUGAUGAUCACUUAA	Cleavage		1
Vvi-miRN04	XM_002281401.3	1463	100242417	LOC100242417	nudix hydrolase 20, chloroplastic, transcript variant X3	398	418	UUAGAUGAUCAUCAACAAACA	GUUUUUUUGAUGAUCACUUAA	Cleavage		1
Vvi-miRN04	XM_010658058.2	1482	100242417	LOC100242417	nudix hydrolase 20, chloroplastic, transcript variant X1	399	419	UUAGAUGAUCAUCAACAAACA	GUUUUUUUGAUGAUCACUUAA	Cleavage		1
Vvi-miRN04	XM_002281450.3	3690	100251645	LOC100251645	auxin response factor 18	778	798	UUAGAUGAUCAUCAACAAACA	UGUUUGUUGAUGAUGAUUGAA	Cleavage		1
Vvi-miRN04	XM_019216238.1	1265	100257475	LOC100257475	probable cytokinin riboside 5'-monophosphate phosphoribohydrolase LOGL10, transcript variant X2	1066	1086	UUAGAUGAUCAUCAACAAACA	CAGCUGUUGAUGAUCAUCUGU	Cleavage		1
Vvi-miRN04	XM_002276739.4	1389	100257475	LOC100257475	probable cytokinin riboside 5'-monophosphate phosphoribohydrolase LOGL10, transcript variant X1	1190	1210	UUAGAUGAUCAUCAACAAACA	CAGCUGUUGAUGAUCAUCUGU	Cleavage		1
Vvi-miRN04	XM_002273857.3	3201	100261849	LOC100261849	pentatricopeptide repeat-containing protein At2g37310	1739	1759	UUAGAUGAUCAUCAACAAACA	AGUUUGUUUGUGAUCAUUUGU	Cleavage		1
Vvi-miRN04	XM_003633495.3	1597	100255414	LOC100255414	basic leucine zipper 23, transcript variant X1	600	620	UUAGAUGAUCAUCAACAAACA	CGUUUCUUGAUGAUUUUCUGA	Cleavage		1
Vvi-miRN04	XM_010660958.2	1602	100255414	LOC100255414	basic leucine zipper 23, transcript variant X3	605	625	UUAGAUGAUCAUCAACAAACA	CGUUUCUUGAUGAUUUUCUGA	Cleavage		1
Vvi-miRN04	XM_010660957.2	1662	100255414	LOC100255414	basic leucine zipper 23, transcript variant X2	665	685	UUAGAUGAUCAUCAACAAACA	CGUUUCUUGAUGAUUUUCUGA	Cleavage		1
Vvi-miRN04	XM_002273939.4	2080	100257538	LOC100257538	probable xyloglucan endotransglucosylase/hydrolase protein 19, transcript variant X2	2045	2065	UUAGAUGAUCAUCAACAAACA	UGUUUGGUGAGAAUUAUCUAA	Translation		1
Vvi-miRN04	XM_019225763.1	2130	100257538	LOC100257538	probable xyloglucan endotransglucosylase/hydrolase protein 19, transcript variant X1	2095	2115	UUAGAUGAUCAUCAACAAACA	UGUUUGGUGAGAAUUAUCUAA	Translation		1
Vvi-miRN04	XM_003633280.3	1949	100254527	LOC100254527	diacylglycerol kinase 5, transcript variant X4	1275	1295	UUAGAUGAUCAUCAACAAACA	CAUUUGUUGAUGAUCGCCUCA	Cleavage		1
Vvi-miRN04	XM_010659107.2	1953	100254527	LOC100254527	diacylglycerol kinase 5, transcript variant X3	1279	1299	UUAGAUGAUCAUCAACAAACA	CAUUUGUUGAUGAUCGCCUCA	Cleavage		1
Vvi-miRN04	XM_010659106.2	1980	100254527	LOC100254527	diacylglycerol kinase 5, transcript variant X2	1306	1326	UUAGAUGAUCAUCAACAAACA	CAUUUGUUGAUGAUCGCCUCA	Cleavage		1
Vvi-miRN04	XM_002275761.4	1984	100254527	LOC100254527	diacylglycerol kinase 5, transcript variant X1	1310	1330	UUAGAUGAUCAUCAACAAACA	CAUUUGUUGAUGAUCGCCUCA	Cleavage		1
Vvi-miRN04	XM_010655285.2	2140	100258485	LOC100258485	uncharacterized LOC100258485	906	926	UUAGAUGAUCAUCAACAAACA	CUGUUGUUAAUGAUCAUCUGC	Cleavage		1
Vvi-miRN04	XM_010656222.2	2353	100246317	LOC100246317	protein HOTHEAD	2316	2336	UUAGAUGAUCAUCAACAAACA	UAUUUGUUAAUGAUAAUCUAC	Cleavage		1
Vvi-miRN04	XM_002283243.4	2779	100257444	LOC100257444	subtilisin-like protease SBT1.7	2054	2074	UUAGAUGAUCAUCAACAAACA	CUACUGUUGAUGACUAUCUAA	Cleavage		1
Vvi-miRN04	XM_019221471.1	2959	100265706	LOC100265706	probable LRR receptor-like serine/threonine-protein kinase At1g06840, transcript variant X3	2920	2940	UUAGAUGAUCAUCAACAAACA	AGUUUGUUCAUGUUUGUUUAA	Translation		1
Vvi-miRN04	XM_003632500.3	3227	100265706	LOC100265706	probable LRR receptor-like serine/threonine-protein kinase At1g06840, transcript variant X2	3188	3208	UUAGAUGAUCAUCAACAAACA	AGUUUGUUCAUGUUUGUUUAA	Translation		1
Vvi-miRN04	XM_010659648.2	3299	104881039	LOC104881039	probable disease resistance protein At4g27220	2098	2118	UUAGAUGAUCAUCAACAAACA	UUUGUGUUGAUGAUGAUCUAU	Cleavage		1
Vvi-miRN04	XM_019221470.1	3914	100265706	LOC100265706	probable LRR receptor-like serine/threonine-protein kinase At1g06840, transcript variant X1	3875	3895	UUAGAUGAUCAUCAACAAACA	AGUUUGUUCAUGUUUGUUUAA	Translation		1
Vvi-miRN04	XM_019220953.1	434	100256321	LOC100256321	uncharacterized LOC100256321	139	159	UUAGAUGAUCAUCAACAAACA	UAUUUGAUGAUGAUAAUUUGA	Cleavage		1
Vvi-miRN04	XM_010647490.2	612	100251090	LOC100251090	uncharacterized LOC100251090	320	340	UUAGAUGAUCAUCAACAAACA	UAUUUGAUGAUGAUAAUUUGA	Cleavage		1
Vvi-miRN04	XM_019222097.1	846	109123148	LOC109123148	uncharacterized LOC109123148	620	640	UUAGAUGAUCAUCAACAAACA	UAUUUGAUGAUGAUAAUUUGA	Cleavage		1
Vvi-miRN04	XM_010654120.2	1445	100244630	LOC100244630	auxin-responsive protein IAA11, transcript variant X2	1041	1061	UUAGAUGAUCAUCAACAAACA	UUUUUGUUGAUCAUCUUCUGG	Translation		1
Vvi-miRN04	XM_010654119.2	1448	100244630	LOC100244630	auxin-responsive protein IAA11, transcript variant X1	1044	1064	UUAGAUGAUCAUCAACAAACA	UUUUUGUUGAUCAUCUUCUGG	Translation		1
Vvi-miRN04	XM_002282768.4	1645	100263058	LOC100263058	uncharacterized LOC100263058	135	155	UUAGAUGAUCAUCAACAAACA	UUUUUGUUGGUGGGUAUUUGA	Cleavage		1
Vvi-miRN04	XM_002264381.2	1815	100261643	LOC100261643	RNA-binding KH domain-containing protein PEPPER	1712	1732	UUAGAUGAUCAUCAACAAACA	UCUUUGUAGAUGAUGAUUUAG	Cleavage		1
Vvi-miRN04	XM_019225861.1	2422	109124126	LOC109124126	uncharacterized LOC109124126	2182	2202	UUAGAUGAUCAUCAACAAACA	UAUUUGAUGAUGAUAAUUUGA	Cleavage		1
Vvi-miRN04	XM_010646784.2	2640	104877793	LOC104877793	uncharacterized LOC104877793	2367	2387	UUAGAUGAUCAUCAACAAACA	UAUUUGAUGAUGAUAAUUUGA	Cleavage		1
Vvi-miRN04	XM_010651954.2	2641	104879345	LOC104879345	uncharacterized LOC104879345	2186	2206	UUAGAUGAUCAUCAACAAACA	UAUUUGAUGAUGAUAAUUUGA	Cleavage		1
Vvi-miRN04	XM_002272327.4	1252	100260039	LOC100260039	protein TIFY 10A	98	118	UUAGAUGAUCAUCAACAAACA	UGUUUGUUGAAGAUCUUCAAA	Translation		1
Vvi-miRN04	XM_010648529.2	1410	104878338	LOC104878338	TMV resistance protein N-like	742	762	UUAGAUGAUCAUCAACAAACA	UGUUUGUUGGGGAUAAUUUAG	Translation		1
Vvi-miRN04	XM_002271843.4	2944	100247873	LOC100247873	synaptotagmin-2, transcript variant X2	2874	2894	UUAGAUGAUCAUCAACAAACA	GGUUUGUUCAUGAUCAUUUCU	Cleavage		1
Vvi-miRN04	XM_010656213.2	2957	100247873	LOC100247873	synaptotagmin-2, transcript variant X1	2890	2910	UUAGAUGAUCAUCAACAAACA	GGUUUGUUCAUGAUCAUUUCU	Cleavage		1
Vvi-miRN04	XM_010647736.2	4059	100245777	LOC100245777	TMV resistance protein N, transcript variant X5	777	797	UUAGAUGAUCAUCAACAAACA	UGUUUGUUGGGGAUAAUUUAG	Translation		1
Vvi-miRN04	XM_019217971.1	6524	100245777	LOC100245777	TMV resistance protein N, transcript variant X4	778	798	UUAGAUGAUCAUCAACAAACA	UGUUUGUUGGGGAUAAUUUAG	Translation		1
Vvi-miRN04	XM_019223755.1	632	109123566	LOC109123566	uncharacterized LOC109123566	150	171	UUAG-AUGAUCAUCAACAAACA	CGUCUGUUGAUGAUCAUUCUAA	Cleavage		1
Vvi-miRN04	XM_019217970.1	6946	100245777	LOC100245777	TMV resistance protein N, transcript variant X3	778	798	UUAGAUGAUCAUCAACAAACA	UGUUUGUUGGGGAUAAUUUAG	Translation		1
Vvi-miRN04	XM_019217972.1	7000	100245777	LOC100245777	TMV resistance protein N, transcript variant X6	765	785	UUAGAUGAUCAUCAACAAACA	UGUUUGUUGGGGAUAAUUUAG	Translation		1
Vvi-miRN04	XM_019217969.1	7016	100245777	LOC100245777	TMV resistance protein N, transcript variant X2	778	798	UUAGAUGAUCAUCAACAAACA	UGUUUGUUGGGGAUAAUUUAG	Translation		1
Vvi-miRN04	XM_019217968.1	7016	100245777	LOC100245777	TMV resistance protein N, transcript variant X1	778	798	UUAGAUGAUCAUCAACAAACA	UGUUUGUUGGGGAUAAUUUAG	Translation		1
Vvi-miRN04	XM_010653800.2	7677	100254568	LOC100254568	piezo-type mechanosensitive ion channel homolog, transcript variant X4	3298	3318	UUAGAUGAUCAUCAACAAACA	UGGUUGUUGAUGAUCCUCGAA	Cleavage		1
Vvi-miRN04	XM_019221093.1	8470	100254568	LOC100254568	piezo-type mechanosensitive ion channel homolog, transcript variant X1	4091	4111	UUAGAUGAUCAUCAACAAACA	UGGUUGUUGAUGAUCCUCGAA	Cleavage		1
Vvi-miRN04	XM_010653799.2	8477	100254568	LOC100254568	piezo-type mechanosensitive ion channel homolog, transcript variant X3	4098	4118	UUAGAUGAUCAUCAACAAACA	UGGUUGUUGAUGAUCCUCGAA	Cleavage		1
Vvi-miRN04	XM_019221094.1	8484	100254568	LOC100254568	piezo-type mechanosensitive ion channel homolog, transcript variant X2	4105	4125	UUAGAUGAUCAUCAACAAACA	UGGUUGUUGAUGAUCCUCGAA	Cleavage		1
Vvi-miRN04	XM_010646425.2	817	104877653	LOC104877653	uncharacterized LOC104877653	172	193	UUAG-AUGAUCAUCAACAAACA	CGCUUGUUGAUGAUCAUUCUAA	Cleavage		1
Vvi-miRN04	XM_010666308.2	2990	100257467	LOC100257467	mitogen-activated protein kinase kinase kinase YODA, transcript variant X3	1776	1796	UUAGAUGAUCAUCAACAAACA	AAAUUGUUGAUGAUCAUUUUU	Cleavage		1
Vvi-miRN04	XM_010666306.2	3073	100257467	LOC100257467	mitogen-activated protein kinase kinase kinase YODA, transcript variant X1	1775	1795	UUAGAUGAUCAUCAACAAACA	AAAUUGUUGAUGAUCAUUUUU	Cleavage		1
Vvi-miRN04	XM_019225593.1	667	104881757	LOC104881757	uncharacterized LOC104881757, transcript variant X1	617	638	UUAG-AUGAUCAUCAACAAACA	CACUUGUUGAUGAUCAUUCUAA	Cleavage		1
Vvi-miRN04	XM_002285873.3	2230	100245496	LOC100245496	rop guanine nucleotide exchange factor 1	2172	2192	UUAGAUGAUCAUCAACAAACA	UGUUGGGUGAUGGUUAUCUAU	Cleavage		1
Vvi-miRN04	XM_019220915.1	2316	104879893	LOC104879893	uncharacterized LOC104879893, transcript variant X2	1698	1719	UUAG-AUGAUCAUCAACAAACA	CUCUUGUUGAUGAUCAUUCUAA	Cleavage		1
Vvi-miRN04	XM_019220914.1	2726	104879893	LOC104879893	uncharacterized LOC104879893, transcript variant X1	2108	2129	UUAG-AUGAUCAUCAACAAACA	CUCUUGUUGAUGAUCAUUCUAA	Cleavage		1
Vvi-miRN04	XM_019217340.1	2814	100852412	LOC100852412	putative disease resistance protein RGA4, transcript variant X26	963	983	UUAGAUGAUCAUCAACAAACA	AGUUUGUUGAUGGUUGUUGGA	Cleavage		1
Vvi-miRN04	XM_019217339.1	6919	100852412	LOC100852412	putative disease resistance protein RGA4, transcript variant X25	962	982	UUAGAUGAUCAUCAACAAACA	AGUUUGUUGAUGGUUGUUGGA	Cleavage		1
Vvi-miRN04	XM_002264106.4	616	100263369	LOC100263369	histone H2B.3	558	578	UUAGAUGAUCAUCAACAAACA	UGUAUUUUGAUGAUGAUUUAA	Cleavage		1
Vvi-miRN04	XM_019217331.1	7314	100852412	LOC100852412	putative disease resistance protein RGA4, transcript variant X17	962	982	UUAGAUGAUCAUCAACAAACA	AGUUUGUUGAUGGUUGUUGGA	Cleavage		1
Vvi-miRN04	XM_019217305.1	7378	100852663	LOC100852663	putative disease resistance protein RGA4	876	896	UUAGAUGAUCAUCAACAAACA	AGUUUGUUGAUGGUUGUUGGA	Cleavage		1
Vvi-miRN04	XM_019217330.1	7477	100852412	LOC100852412	putative disease resistance protein RGA4, transcript variant X16	962	982	UUAGAUGAUCAUCAACAAACA	AGUUUGUUGAUGGUUGUUGGA	Cleavage		1
Vvi-miRN04	XM_019217325.1	7748	100852412	LOC100852412	putative disease resistance protein RGA4, transcript variant X11	962	982	UUAGAUGAUCAUCAACAAACA	AGUUUGUUGAUGGUUGUUGGA	Cleavage		1
Vvi-miRN04	XM_019217323.1	7772	100852412	LOC100852412	putative disease resistance protein RGA4, transcript variant X9	962	982	UUAGAUGAUCAUCAACAAACA	AGUUUGUUGAUGGUUGUUGGA	Cleavage		1
Vvi-miRN04	XM_019217326.1	7785	100852412	LOC100852412	putative disease resistance protein RGA4, transcript variant X12	962	982	UUAGAUGAUCAUCAACAAACA	AGUUUGUUGAUGGUUGUUGGA	Cleavage		1
Vvi-miRN04	XM_019217329.1	8771	100852412	LOC100852412	putative disease resistance protein RGA4, transcript variant X15	962	982	UUAGAUGAUCAUCAACAAACA	AGUUUGUUGAUGGUUGUUGGA	Cleavage		1
Vvi-miRN04	XM_019217338.1	9546	100852412	LOC100852412	putative disease resistance protein RGA4, transcript variant X24	962	982	UUAGAUGAUCAUCAACAAACA	AGUUUGUUGAUGGUUGUUGGA	Cleavage		1
Vvi-miRN04	XM_019217337.1	9671	100852412	LOC100852412	putative disease resistance protein RGA4, transcript variant X23	962	982	UUAGAUGAUCAUCAACAAACA	AGUUUGUUGAUGGUUGUUGGA	Cleavage		1
Vvi-miRN04	XM_019217336.1	9679	100852412	LOC100852412	putative disease resistance protein RGA4, transcript variant X22	962	982	UUAGAUGAUCAUCAACAAACA	AGUUUGUUGAUGGUUGUUGGA	Cleavage		1
Vvi-miRN04	XM_019217335.1	9732	100852412	LOC100852412	putative disease resistance protein RGA4, transcript variant X21	962	982	UUAGAUGAUCAUCAACAAACA	AGUUUGUUGAUGGUUGUUGGA	Cleavage		1
Vvi-miRN04	XM_019217334.1	9766	100852412	LOC100852412	putative disease resistance protein RGA4, transcript variant X20	962	982	UUAGAUGAUCAUCAACAAACA	AGUUUGUUGAUGGUUGUUGGA	Cleavage		1
Vvi-miRN04	XM_019217324.1	9767	100852412	LOC100852412	putative disease resistance protein RGA4, transcript variant X10	962	982	UUAGAUGAUCAUCAACAAACA	AGUUUGUUGAUGGUUGUUGGA	Cleavage		1
Vvi-miRN04	XM_019217332.1	9786	100852412	LOC100852412	putative disease resistance protein RGA4, transcript variant X18	962	982	UUAGAUGAUCAUCAACAAACA	AGUUUGUUGAUGGUUGUUGGA	Cleavage		1
Vvi-miRN04	XM_019217327.1	9806	100852412	LOC100852412	putative disease resistance protein RGA4, transcript variant X13	962	982	UUAGAUGAUCAUCAACAAACA	AGUUUGUUGAUGGUUGUUGGA	Cleavage		1
Vvi-miRN04	XM_019217333.1	9940	100852412	LOC100852412	putative disease resistance protein RGA4, transcript variant X19	962	982	UUAGAUGAUCAUCAACAAACA	AGUUUGUUGAUGGUUGUUGGA	Cleavage		1
Vvi-miRN04	XM_019217320.1	9941	100852412	LOC100852412	putative disease resistance protein RGA4, transcript variant X6	962	982	UUAGAUGAUCAUCAACAAACA	AGUUUGUUGAUGGUUGUUGGA	Cleavage		1
Vvi-miRN04	XM_019217318.1	9952	100852412	LOC100852412	putative disease resistance protein RGA4, transcript variant X4	962	982	UUAGAUGAUCAUCAACAAACA	AGUUUGUUGAUGGUUGUUGGA	Cleavage		1
Vvi-miRN04	XM_019217321.1	9953	100852412	LOC100852412	putative disease resistance protein RGA4, transcript variant X7	962	982	UUAGAUGAUCAUCAACAAACA	AGUUUGUUGAUGGUUGUUGGA	Cleavage		1
Vvi-miRN04	XM_019217328.1	9960	100852412	LOC100852412	putative disease resistance protein RGA4, transcript variant X14	962	982	UUAGAUGAUCAUCAACAAACA	AGUUUGUUGAUGGUUGUUGGA	Cleavage		1
Vvi-miRN04	XM_019217322.1	9980	100852412	LOC100852412	putative disease resistance protein RGA4, transcript variant X8	962	982	UUAGAUGAUCAUCAACAAACA	AGUUUGUUGAUGGUUGUUGGA	Cleavage		1
Vvi-miRN04	XM_019217317.1	10066	100852412	LOC100852412	putative disease resistance protein RGA4, transcript variant X3	962	982	UUAGAUGAUCAUCAACAAACA	AGUUUGUUGAUGGUUGUUGGA	Cleavage		1
Vvi-miRN04	XM_019217315.1	10066	100852412	LOC100852412	putative disease resistance protein RGA4, transcript variant X1	962	982	UUAGAUGAUCAUCAACAAACA	AGUUUGUUGAUGGUUGUUGGA	Cleavage		1
Vvi-miRN04	XM_019217319.1	10079	100852412	LOC100852412	putative disease resistance protein RGA4, transcript variant X5	962	982	UUAGAUGAUCAUCAACAAACA	AGUUUGUUGAUGGUUGUUGGA	Cleavage		1
Vvi-miRN04	XM_019217316.1	10135	100852412	LOC100852412	putative disease resistance protein RGA4, transcript variant X2	962	982	UUAGAUGAUCAUCAACAAACA	AGUUUGUUGAUGGUUGUUGGA	Cleavage		1
Vvi-miRN04	XM_019217837.1	1360	100241370	LOC100241370	rust resistance kinase Lr10-like	1100	1120	UUAGAUGAUCAUCAACAAACA	UGUUAGUUGAGGAUCAUAUGA	Translation		1
Vvi-miRN04	XM_002280471.3	1575	100242119	LOC100242119	uncharacterized LOC100242119	1487	1507	UUAGAUGAUCAUCAACAAACA	UGUUUGUAUAUGGUGAUCUAA	Cleavage		1
Vvi-miRN04	XM_019226165.1	2268	100248613	LOC100248613	LEAF RUST 10 DISEASE-RESISTANCE LOCUS RECEPTOR-LIKE PROTEIN KINASE-like 2.1	2060	2080	UUAGAUGAUCAUCAACAAACA	UGUUAGUUGAGGAUCAUAUGA	Translation		1
Vvi-miRN04	XM_010648697.2	2406	100253173	LOC100253173	LEAF RUST 10 DISEASE-RESISTANCE LOCUS RECEPTOR-LIKE PROTEIN KINASE-like 2.3, transcript variant X1	2075	2095	UUAGAUGAUCAUCAACAAACA	UGUUAGUUGAGGAUCAUAUGA	Translation		1
Vvi-miRN04	XM_019218462.1	2443	100253173	LOC100253173	LEAF RUST 10 DISEASE-RESISTANCE LOCUS RECEPTOR-LIKE PROTEIN KINASE-like 2.3, transcript variant X2	2112	2132	UUAGAUGAUCAUCAACAAACA	UGUUAGUUGAGGAUCAUAUGA	Translation		1
Vvi-miRN04	XM_010664264.2	2469	100854673	LOC100854673	LEAF RUST 10 DISEASE-RESISTANCE LOCUS RECEPTOR-LIKE PROTEIN KINASE-like 2.3	2152	2172	UUAGAUGAUCAUCAACAAACA	UGUUAGUUGAGGAUCAUAUGA	Translation		1
Vvi-miRN04	XM_019226069.1	2478	100853806	LOC100853806	LEAF RUST 10 DISEASE-RESISTANCE LOCUS RECEPTOR-LIKE PROTEIN KINASE-like 2.3, transcript variant X2	2205	2225	UUAGAUGAUCAUCAACAAACA	UGUUAGUUGAGGAUCAUAUGA	Translation		1
Vvi-miRN04	XM_010664514.2	2480	100853806	LOC100853806	LEAF RUST 10 DISEASE-RESISTANCE LOCUS RECEPTOR-LIKE PROTEIN KINASE-like 2.3, transcript variant X1	2163	2183	UUAGAUGAUCAUCAACAAACA	UGUUAGUUGAGGAUCAUAUGA	Translation		1
Vvi-miRN04	XM_002284598.4	2503	100247132	LOC100247132	PHD finger protein EHD3, transcript variant X2	2255	2275	UUAGAUGAUCAUCAACAAACA	UGUUUGUUGACGGGCAUGUAA	Translation		1
Vvi-miRN04	XM_019216539.1	2550	100247132	LOC100247132	PHD finger protein EHD3, transcript variant X1	2302	2322	UUAGAUGAUCAUCAACAAACA	UGUUUGUUGACGGGCAUGUAA	Translation		1
Vvi-miRN04	XM_010650111.2	3872	100245643	LOC100245643	E3 ubiquitin-protein ligase RLIM	1033	1053	UUAGAUGAUCAUCAACAAACA	UGUUUGGUGAUGUUUGUUUAG	Translation		1
Vvi-miRN04	XM_010666204.2	1444	100250646	LOC100250646	GPN-loop GTPase 2, transcript variant X1	1212	1232	UUAGAUGAUCAUCAACAAACA	UAUUUGUUGAUUGUCAUCUUC	Translation		1
Vvi-miRN04	XM_010666205.2	1459	100250646	LOC100250646	GPN-loop GTPase 2, transcript variant X2	1227	1247	UUAGAUGAUCAUCAACAAACA	UAUUUGUUGAUUGUCAUCUUC	Translation		1
Vvi-miRN04	XM_002278750.4	3338	100251534	LOC100251534	probable inactive ATP-dependent zinc metalloprotease FTSHI 2, chloroplastic, transcript variant X1	3146	3166	UUAGAUGAUCAUCAACAAACA	CAUAAGUUGGUGGUCAUCUAA	Cleavage		1
Vvi-miRN04	XM_019218867.1	498	109122320	LOC109122320	uncharacterized mitochondrial protein AtMg00810-like	212	232	UUAGAUGAUCAUCAACAAACA	CUUUUGUUGUUGAUCAUUUUC	Cleavage		1
Vvi-miRN04	XM_003631599.3	1746	100853292	LOC100853292	guanine nucleotide-binding protein subunit beta-2, transcript variant X1	1697	1717	UUAGAUGAUCAUCAACAAACA	UGUUUGUUUAUGUGCAUCUAC	Translation		1
Vvi-miRN04	XM_002280964.3	1758	100254966	LOC100254966	ubiquitin carboxyl-terminal hydrolase 6	1444	1464	UUAGAUGAUCAUCAACAAACA	AGUUUGAUGAUGAUAAUCCAA	Cleavage		1
Vvi-miRN04	XM_019225380.1	2893	100247065	LOC100247065	protein BONZAI 3, transcript variant X3	48	68	UUAGAUGAUCAUCAACAAACA	AGUUUGUUUGUGGUUGUUUGA	Cleavage		2
Vvi-miRN04	XM_010661922.2	4619	100243365	LOC100243365	putative lysine-specific demethylase JMJ16, transcript variant X9	124	144	UUAGAUGAUCAUCAACAAACA	GGUUUCUUGAUGAUUUUUUAG	Cleavage		1
Vvi-miRN04	XM_010661917.2	4629	100243365	LOC100243365	putative lysine-specific demethylase JMJ16, transcript variant X4	124	144	UUAGAUGAUCAUCAACAAACA	GGUUUCUUGAUGAUUUUUUAG	Cleavage		1
Vvi-miRN04	XM_010661914.2	4669	100243365	LOC100243365	putative lysine-specific demethylase JMJ16, transcript variant X3	124	144	UUAGAUGAUCAUCAACAAACA	GGUUUCUUGAUGAUUUUUUAG	Cleavage		1
Vvi-miRN04	XM_010655836.2	1302	100261457	LOC100261457	lipid droplet-associated hydrolase, transcript variant X6	1126	1146	UUAGAUGAUCAUCAACAAACA	UGGUUGUUGGUUAGCAUCUGA	Translation		1
Vvi-miRN04	XM_010655835.2	1399	100261457	LOC100261457	lipid droplet-associated hydrolase, transcript variant X5	1223	1243	UUAGAUGAUCAUCAACAAACA	UGGUUGUUGGUUAGCAUCUGA	Translation		1
Vvi-miRN04	XM_010655833.2	1419	100261457	LOC100261457	lipid droplet-associated hydrolase, transcript variant X3	1243	1263	UUAGAUGAUCAUCAACAAACA	UGGUUGUUGGUUAGCAUCUGA	Translation		1
Vvi-miRN04	XM_010655834.2	1629	100261457	LOC100261457	lipid droplet-associated hydrolase, transcript variant X4	1453	1473	UUAGAUGAUCAUCAACAAACA	UGGUUGUUGGUUAGCAUCUGA	Translation		1
Vvi-miRN04	XM_002275482.4	1649	100261457	LOC100261457	lipid droplet-associated hydrolase, transcript variant X2	1473	1493	UUAGAUGAUCAUCAACAAACA	UGGUUGUUGGUUAGCAUCUGA	Translation		1
Vvi-miRN04	XM_010655832.2	1650	100261457	LOC100261457	lipid droplet-associated hydrolase, transcript variant X1	1474	1494	UUAGAUGAUCAUCAACAAACA	UGGUUGUUGGUUAGCAUCUGA	Translation		1
Vvi-miRN04	XM_010663333.2	2517	100255780	LOC100255780	ATP-dependent DNA helicase 2 subunit KU80, transcript variant X5	393	413	UUAGAUGAUCAUCAACAAACA	AAGUUGUUGAUGGUGAUCUGG	Cleavage		1
Vvi-miRN04	XM_010663332.2	2605	100255780	LOC100255780	ATP-dependent DNA helicase 2 subunit KU80, transcript variant X3	392	412	UUAGAUGAUCAUCAACAAACA	AAGUUGUUGAUGGUGAUCUGG	Cleavage		1
Vvi-miRN04	XM_002273293.3	2607	100255780	LOC100255780	ATP-dependent DNA helicase 2 subunit KU80, transcript variant X1	390	410	UUAGAUGAUCAUCAACAAACA	AAGUUGUUGAUGGUGAUCUGG	Cleavage		1
Vvi-miRN04	XM_002274087.4	2277	100264294	LOC100264294	putative ubiquitin-conjugating enzyme E2 38	1568	1588	UUAGAUGAUCAUCAACAAACA	ACUUUGUUGUUGGUCAUUUCC	Cleavage		2
Vvi-miRN04	XM_002268292.3	2337	100263099	LOC100263099	uncharacterized LOC100263099	2270	2292	UUAGAUGAUCAUCA--ACAAACA	UGUUUGUGGUGAUGAUCAUUUGG	Cleavage		1
Vvi-miRN04	XM_002279236.2	1977	100262131	LOC100262131	2-methylbutanal oxime monooxygenase	1041	1061	UUAGAUGAUCAUCAACAAACA	UGGUUGUUGAUGAACAUCUUG	Cleavage		1
Vvi-miRN04	XM_002282795.4	1445	100256158	LOC100256158	aldose 1-epimerase	669	689	UUAGAUGAUCAUCAACAAACA	UGCUUGUUGGUGAUUAUCAAU	Cleavage		1
Vvi-miRN04	XM_002282832.3	1447	100245569	LOC100245569	aldose 1-epimerase	671	691	UUAGAUGAUCAUCAACAAACA	UGCUUGUUGGUGAUUAUCAAU	Cleavage		1
Vvi-miRN04	XM_003631156.3	813	100853085	LOC100853085	MLP-like protein 34	516	536	UUAGAUGAUCAUCAACAAACA	AGGGUGUUGAUGAUCAUCUUG	Cleavage		1
Vvi-miRN04	XM_002277193.3	2036	100263882	LOC100263882	protein PMR5	926	946	UUAGAUGAUCAUCAACAAACA	UGUUUGUAGGUGAUUCUCUGG	Cleavage		1
Vvi-miRN04	XM_002284108.4	2178	100266384	LOC100266384	multicopper oxidase LPR1	210	230	UUAGAUGAUCAUCAACAAACA	UGUUUGUUGAUGAGCUUCCAG	Cleavage		1
Vvi-miRN04	XM_003631160.3	2310	100244049	LOC100244049	multicopper oxidase LPR1	301	321	UUAGAUGAUCAUCAACAAACA	UGUUUGUUGAUGAGCUUCCAG	Cleavage		1
Vvi-miRN04	XM_019221092.1	4841	100261323	LOC100261323	protein HUA2-LIKE 2, transcript variant X2	3635	3655	UUAGAUGAUCAUCAACAAACA	UGUUUGUUGAUGAAUAUGGAA	Cleavage		1
Vvi-miRN04	XM_019226007.1	5596	100255898	LOC100255898	ENHANCER OF AG-4 protein 2, transcript variant X2	3517	3537	UUAGAUGAUCAUCAACAAACA	UGUUUGUUGAUGAGUAUGGAA	Cleavage		1
Vvi-miRN04	XM_002271830.4	5443	100261323	LOC100261323	protein HUA2-LIKE 2, transcript variant X1	3634	3654	UUAGAUGAUCAUCAACAAACA	UGUUUGUUGAUGAAUAUGGAA	Cleavage		1
Vvi-miRN04	XM_010650143.2	5875	100255898	LOC100255898	ENHANCER OF AG-4 protein 2, transcript variant X3	3517	3537	UUAGAUGAUCAUCAACAAACA	UGUUUGUUGAUGAGUAUGGAA	Cleavage		1
Vvi-miRN04	XM_010650137.2	5881	100255898	LOC100255898	ENHANCER OF AG-4 protein 2, transcript variant X1	3517	3537	UUAGAUGAUCAUCAACAAACA	UGUUUGUUGAUGAGUAUGGAA	Cleavage		1
Vvi-miRN04	XM_010658350.2	1277	100265570	LOC100265570	VAN3-binding protein	7	27	UUAGAUGAUCAUCAACAAACA	UGUAUGUUGAGGGUUAUUUAU	Translation		1
Vvi-miRN04	XM_002276332.3	1399	100257136	LOC100257136	probable serine/threonine-protein kinase WNK11	1030	1050	UUAGAUGAUCAUCAACAAACA	AGUUUGUUCAUGCUAAUCUAC	Translation		2
Vvi-miRN04	XM_002276224.4	898	100265789	LOC100265789	60S ribosomal protein L18a-like	758	778	UUAGAUGAUCAUCAACAAACA	UGUUUGUUGGAUAUUAUUUGG	Translation		1
Vvi-miRN04	XM_010657345.2	925	100260572	LOC100260572	60S ribosomal protein L18a-like, transcript variant X1	761	781	UUAGAUGAUCAUCAACAAACA	UGUUUGUUGGAUAUUAUUUGG	Translation		1
Vvi-miRN04	XM_002283584.3	1115	100262361	LOC100262361	protein trichome birefringence-like 38	323	343	UUAGAUGAUCAUCAACAAACA	UGUUUGUAGGAGAUUCUCUAA	Translation		1
Vvi-miRN04	XM_002276509.3	1253	100260572	LOC100260572	60S ribosomal protein L18a-like, transcript variant X2	1089	1109	UUAGAUGAUCAUCAACAAACA	UGUUUGUUGGAUAUUAUUUGG	Translation		2
Vvi-miRN04	XM_010653101.2	1318	100243302	LOC100243302	TATA-box-binding protein, transcript variant X2	1004	1024	UUAGAUGAUCAUCAACAAACA	UGUUGGUUUAUGGUUAACUAA	Cleavage		1
Vvi-miRN04	XM_002285719.4	1325	100243302	LOC100243302	TATA-box-binding protein, transcript variant X1	1011	1031	UUAGAUGAUCAUCAACAAACA	UGUUGGUUUAUGGUUAACUAA	Cleavage		1
Vvi-miRN04	XM_019218678.1	1787	100250259	LOC100250259	protein MCM10 homolog, transcript variant X3	523	543	UUAGAUGAUCAUCAACAAACA	UGUUUGGUGAUGCUUAUCAGA	Translation		2
Vvi-miRN04	XM_010648589.2	1787	100250259	LOC100250259	protein MCM10 homolog, transcript variant X2	523	543	UUAGAUGAUCAUCAACAAACA	UGUUUGGUGAUGCUUAUCAGA	Translation		2
Vvi-miRN04	XM_010648587.2	1805	100250259	LOC100250259	protein MCM10 homolog, transcript variant X1	541	561	UUAGAUGAUCAUCAACAAACA	UGUUUGGUGAUGCUUAUCAGA	Translation		2
Vvi-miRN04	XM_010648466.2	2284	100258805	LOC100258805	rust resistance kinase Lr10-like, transcript variant X3	2024	2044	UUAGAUGAUCAUCAACAAACA	UGUUAGUUGAGGAUUAUAUGA	Translation		1
Vvi-miRN04	XM_010659939.2	2328	100248416	LOC100248416	probable inactive serine/threonine-protein kinase bub1	1294	1314	UUAGAUGAUCAUCAACAAACA	UGUUUGUCGAUGAAAAUUUAG	Cleavage		2
Vvi-miRN04	XM_010648465.2	2466	100258805	LOC100258805	rust resistance kinase Lr10-like, transcript variant X2	2206	2226	UUAGAUGAUCAUCAACAAACA	UGUUAGUUGAGGAUUAUAUGA	Translation		1
Vvi-miRN04	XM_010648464.2	2472	100258805	LOC100258805	rust resistance kinase Lr10-like, transcript variant X1	2212	2232	UUAGAUGAUCAUCAACAAACA	UGUUAGUUGAGGAUUAUAUGA	Translation		1
Vvi-miRN04	XM_002265834.4	2511	100256646	LOC100256646	LEAF RUST 10 DISEASE-RESISTANCE LOCUS RECEPTOR-LIKE PROTEIN KINASE-like 2.5	2192	2212	UUAGAUGAUCAUCAACAAACA	UGUUAGUUGAGGAUUAUAUGA	Translation		1
Vvi-miRN04	XM_010664634.2	2529	104882247	LOC104882247	E3 ubiquitin-protein ligase RHA2B	680	700	UUAGAUGAUCAUCAACAAACA	UGUUUGGUGAAGAUUAUGUGA	Translation		2
Vvi-miRN04	XM_010664634.2	2529	104882247	LOC104882247	E3 ubiquitin-protein ligase RHA2B	2100	2120	UUAGAUGAUCAUCAACAAACA	UAUUUGGUGAAGAUUAUGUGA	Translation		2
Vvi-miRN04	XM_010645757.2	2634	104877473	LOC104877473	uncharacterized LOC104877473, transcript variant X1	2531	2551	UUAGAUGAUCAUCAACAAACA	UUUUUAUUGAUUAUCAUUCAG	Translation		1
Vvi-miRN04	XM_002285606.3	1087	100253646	LOC100253646	peroxidase N	24	44	UUAGAUGAUCAUCAACAAACA	UGUUUGUUCAUGAUCAGCUUU	Cleavage		1
Vvi-miRN04	XM_002280216.4	2372	100265048	LOC100265048	TBC1 domain family member 15, transcript variant X1	333	353	UUAGAUGAUCAUCAACAAACA	UGUUUGUUGUUGAUGAUCUUC	Cleavage		1
Vvi-miRN04	XM_019225880.1	801	104881975	LOC104881975	uncharacterized LOC104881975	743	764	UUAG-AUGAUCAUCAACAAACA	UGCCUGUUGAUGAUCAUUCUAA	Cleavage		1
Vvi-miRN04	XM_002276332.3	1399	100257136	LOC100257136	probable serine/threonine-protein kinase WNK11	1112	1133	UUAGAUGAUC-AUCAACAAACA	UGUUUGUUGAUUGAUAAUUUGG	Translation		2
Vvi-miRN04	XM_019225380.1	2893	100247065	LOC100247065	protein BONZAI 3, transcript variant X3	125	145	UUAGAUGAUCAUCAACAAACA	UGCUUGUUGCUGUUCAUUUGU	Translation		2
Vvi-miRN04	XM_002276509.3	1253	100260572	LOC100260572	60S ribosomal protein L18a-like, transcript variant X2	335	355	UUAGAUGAUCAUCAACAAACA	UAUUGGUUGGUUAUUGUUUAU	Translation		2
Vvi-miRN04	XM_002268065.4	1382	100261869	LOC100261869	uncharacterized LOC100261869	955	975	UUAGAUGAUCAUCAACAAACA	UGUUUGUUGAGGAUGUUCUGG	Translation		1
Vvi-miRN04	XM_019218678.1	1787	100250259	LOC100250259	protein MCM10 homolog, transcript variant X3	1406	1425	UUAGAUGAUCAUCAACAAACA	AAUUUGUUGGUGA-CAUCUUG	Cleavage		2
Vvi-miRN04	XM_010648589.2	1787	100250259	LOC100250259	protein MCM10 homolog, transcript variant X2	1406	1425	UUAGAUGAUCAUCAACAAACA	AAUUUGUUGGUGA-CAUCUUG	Cleavage		2
Vvi-miRN04	XM_010648587.2	1805	100250259	LOC100250259	protein MCM10 homolog, transcript variant X1	1424	1443	UUAGAUGAUCAUCAACAAACA	AAUUUGUUGGUGA-CAUCUUG	Cleavage		2
Vvi-miRN04	XM_002266494.4	2040	100244916	LOC100244916	protein NUCLEAR FUSION DEFECTIVE 4	830	850	UUAGAUGAUCAUCAACAAACA	UCCUUGUUGCUGCUUAUCUUA	Translation		1
Vvi-miRN04	XM_019217389.1	2252	100264059	LOC100264059	uncharacterized LOC100264059, transcript variant X2	191	211	UUAGAUGAUCAUCAACAAACA	UGUUUGUUGAUGGACGACUCA	Cleavage		1
Vvi-miRN04	XM_010659939.2	2328	100248416	LOC100248416	probable inactive serine/threonine-protein kinase bub1	1156	1176	UUAGAUGAUCAUCAACAAACA	UGUUUGUUGAUGAAAACUUAG	Cleavage		2
Vvi-miRN04_star	XM_002277007.4	2069	100241935	LOC100241935	tyrosine-specific transport protein	1701	1722	UUUUGUUGCUGGUCAUCUAGUC	CAUUAGAUGGUCAGCAGCAAGA	Cleavage		1
Vvi-miRN04_star	XM_002269304.3	2335	100250071	LOC100250071	protein NRT1/ PTR FAMILY 2.13	698	719	UUUUGUUGCUGGUCAUCUAGUC	GCACAGAAGACCAGCAACAAAA	Cleavage		1
Vvi-miRN04_star	XM_002276517.3	934	100254864	LOC100254864	50S ribosomal protein L18, transcript variant X2	439	459	UUUUGUUGCUGGUCAUCUAGUC	UAGUAGAUGACCAG-AACAAAA	Cleavage		1
Vvi-miRN04_star	XM_010659519.2	941	100254864	LOC100254864	50S ribosomal protein L18, transcript variant X1	446	466	UUUUGUUGCUGGUCAUCUAGUC	UAGUAGAUGACCAG-AACAAAA	Cleavage		1
Vvi-miRN04_star	XM_010659520.2	964	100254864	LOC100254864	50S ribosomal protein L18, transcript variant X3	469	489	UUUUGUUGCUGGUCAUCUAGUC	UAGUAGAUGACCAG-AACAAAA	Cleavage		1
Vvi-miRN04_star	XM_010652686.2	1195	109121396	LOC109121396	tropinone reductase homolog At5g06060-like, transcript variant X4	782	803	UUUUGUUGCUGGUCAUCUAGUC	GAUCAGAUGCUCAGCAACAAAA	Cleavage		1
Vvi-miRN04_star	XM_010652683.2	1198	109121396	LOC109121396	tropinone reductase homolog At5g06060-like, transcript variant X2	797	818	UUUUGUUGCUGGUCAUCUAGUC	GAUCAGAUGCUCAGCAACAAAA	Cleavage		1
Vvi-miRN04_star	XM_010652681.2	1276	109121396	LOC109121396	tropinone reductase homolog At5g06060-like, transcript variant X1	833	854	UUUUGUUGCUGGUCAUCUAGUC	GAUCAGAUGCUCAGCAACAAAA	Cleavage		1
Vvi-miRN04_star	XM_010652685.2	1294	109121396	LOC109121396	tropinone reductase homolog At5g06060-like, transcript variant X3	806	827	UUUUGUUGCUGGUCAUCUAGUC	GAUCAGAUGCUCAGCAACAAAA	Cleavage		1
Vvi-miRN04_star	XM_002278851.4	1248	109121429	LOC109121429	vestitone reductase-like	828	849	UUUUGUUGCUGGUCAUCUAGUC	UCUUAGGUGACCAGCAACAGUA	Cleavage		1
Vvi-miRN04_star	XM_019221759.1	2085	100253823	LOC100253823	uncharacterized LOC100253823, transcript variant X4	1373	1394	UUUUGUUGCUGGUCAUCUAGUC	CCUUAGGUGAUCAGCAGCAAGG	Cleavage		1
Vvi-miRN04_star	XM_010655514.2	2559	100253823	LOC100253823	uncharacterized LOC100253823, transcript variant X2	1317	1338	UUUUGUUGCUGGUCAUCUAGUC	CCUUAGGUGAUCAGCAGCAAGG	Cleavage		1
Vvi-miRN04_star	XM_002282926.4	2615	100253823	LOC100253823	uncharacterized LOC100253823, transcript variant X1	1373	1394	UUUUGUUGCUGGUCAUCUAGUC	CCUUAGGUGAUCAGCAGCAAGG	Cleavage		1
Vvi-miRN04_star	XM_010655515.2	2932	100253823	LOC100253823	uncharacterized LOC100253823, transcript variant X3	1690	1711	UUUUGUUGCUGGUCAUCUAGUC	CCUUAGGUGAUCAGCAGCAAGG	Cleavage		1
Vvi-miRN04_star	XM_002277906.4	2787	100259627	LOC100259627	pentatricopeptide repeat-containing protein At1g09820	2250	2271	UUUUGUUGCUGGUCAUCUAGUC	UAUUGGAUGACCAAAAACAAAA	Translation		1
Vvi-miRN04_star	XM_003631668.3	1530	100854587	LOC100854587	uncharacterized LOC100854587	1229	1250	UUUUGUUGCUGGUCAUCUAGUC	CCAAAGAUGAUGAGCAACAAAA	Translation		1
Vvi-miRN04_star	XM_010649765.2	2125	100245618	LOC100245618	uncharacterized LOC100245618, transcript variant X3	1196	1217	UUUUGUUGCUGGUCAUCUAGUC	CCAAAGAUGAUGAGCAACAAAA	Translation		1
Vvi-miRN04_star	XM_010649764.2	2141	100245618	LOC100245618	uncharacterized LOC100245618, transcript variant X2	1212	1233	UUUUGUUGCUGGUCAUCUAGUC	CCAAAGAUGAUGAGCAACAAAA	Translation		1
Vvi-miRN04_star	XM_002264972.4	2196	100247569	LOC100247569	uncharacterized LOC100247569	1256	1277	UUUUGUUGCUGGUCAUCUAGUC	CCAAAGAUGAUGAGCAACAAAA	Translation		1
Vvi-miRN04_star	XM_010649763.2	2202	100245618	LOC100245618	uncharacterized LOC100245618, transcript variant X1	1273	1294	UUUUGUUGCUGGUCAUCUAGUC	CCAAAGAUGAUGAGCAACAAAA	Translation		1
Vvi-miRN04_star	XM_002267138.4	3111	100254023	LOC100254023	U3 small nucleolar RNA-associated protein 25	1455	1476	UUUUGUUGCUGGUCAUCUAGUC	UUGAAGAUGACCAGGAGCAAAA	Cleavage		1
Vvi-miRN04_star	XM_010652687.2	1105	100248386	LOC100248386	tropinone reductase homolog At5g06060, transcript variant X2	667	688	UUUUGUUGCUGGUCAUCUAGUC	GAUCAGAUGCUCAGUAACAAAA	Cleavage		1
Vvi-miRN04_star	XM_010652690.2	1157	100855239	LOC100855239	tropinone reductase homolog At5g06060, transcript variant X3	747	768	UUUUGUUGCUGGUCAUCUAGUC	GAUCAGAUGCUCAGUAACAAAA	Cleavage		1
Vvi-miRN04_star	XM_019220549.1	1186	100248386	LOC100248386	tropinone reductase homolog At5g06060, transcript variant X1	748	769	UUUUGUUGCUGGUCAUCUAGUC	GAUCAGAUGCUCAGUAACAAAA	Cleavage		1
Vvi-miRN04_star	XM_010652689.2	1192	100855239	LOC100855239	tropinone reductase homolog At5g06060, transcript variant X1	782	803	UUUUGUUGCUGGUCAUCUAGUC	GAUCAGAUGCUCAGUAACAAAA	Cleavage		1
Vvi-miRN04_star	XM_019220550.1	1298	100855239	LOC100855239	tropinone reductase homolog At5g06060, transcript variant X2	888	909	UUUUGUUGCUGGUCAUCUAGUC	GAUCAGAUGCUCAGUAACAAAA	Cleavage		1
Vvi-miRN04_star	XM_019220548.1	1407	100260356	LOC100260356	tropinone reductase homolog At5g06060	970	991	UUUUGUUGCUGGUCAUCUAGUC	GAUCAGAUGUUCAGUAACAAAA	Cleavage		1
Vvi-miRN04_star	XM_010653381.2	1457	104879685	LOC104879685	zinc finger protein ZAT9-like	163	184	UUUUGUUGCUGGUCAUCUAGUC	GAAUGCAUGAUCAGCAGCAAAG	Cleavage		1
Vvi-miRN04_star	XM_002272043.4	7907	100259650	LOC100259650	TMV resistance protein N, transcript variant X1	4421	4442	UUUUGUUGCUGGUCAUCUAGUC	GAUGAAAUGCCCAGCAACAAAA	Cleavage		1
Vvi-miRN04_star	XM_002281203.3	2256	100250765	LOC100250765	carotenoid cleavage dioxygenase 8 homolog B, chloroplastic	1628	1649	UUUUGUUGCUGGUCAUCUAGUC	AUCUCGAUGGUCAGUGACAAAA	Cleavage		2
Vvi-miRN04_star	XM_010645752.2	1057	100255515	LOC100255515	mitochondrial inner membrane protease subunit 1, transcript variant X2	996	1017	UUUUGUUGCUGGUCAUCUAGUC	AACAAGAUAAACAGCAACAAAA	Cleavage		1
Vvi-miRN04_star	XM_002263656.4	1185	100244131	LOC100244131	phosducin-like protein 3	470	491	UUUUGUUGCUGGUCAUCUAGUC	AACCAGAUACCCAGCAACAAAA	Cleavage		1
Vvi-miRN04_star	XM_002275749.3	2276	100244565	LOC100244565	pyruvate kinase isozyme A, chloroplastic	1537	1558	UUUUGUUGCUGGUCAUCUAGUC	UUGCGGAUGGCCAGCAGCAGAA	Cleavage		1
Vvi-miRN04_star	XM_003632727.3	2881	100852502	LOC100852502	subtilisin-like protease SBT1.5	2827	2848	UUUUGUUGCUGGUCAUCUAGUC	UGCUAAAUGCCUAGCAACAAAG	Cleavage		1
Vvi-miRN04_star	XM_019222642.1	3171	100245196	LOC100245196	protein lingerer, transcript variant X2	2640	2661	UUUUGUUGCUGGUCAUCUAGUC	CGCUGGAACAUCAGCAACAAAA	Cleavage		1
Vvi-miRN04_star	XM_010657328.2	3219	100245196	LOC100245196	protein lingerer, transcript variant X1	2688	2709	UUUUGUUGCUGGUCAUCUAGUC	CGCUGGAACAUCAGCAACAAAA	Cleavage		1
Vvi-miRN04_star	XM_010667116.2	4218	100855211	LOC100855211	TMV resistance protein N	1410	1431	UUUUGUUGCUGGUCAUCUAGUC	GGUUAGAUGACAAUGAACAAAA	Translation		1
Vvi-miRN04_star	XM_019216226.1	4419	100261322	LOC100261322	TMV resistance protein N	1469	1490	UUUUGUUGCUGGUCAUCUAGUC	GGUUAGAUGACAAUGAACAAAA	Translation		1
Vvi-miRN04_star	XM_010661366.2	1593	100249566	LOC100249566	protein ABIL2, transcript variant X9	562	583	UUUUGUUGCUGGUCAUCUAGUC	AUAAAGAUGACCAGAAACAAAU	Cleavage		1
Vvi-miRN04_star	XM_002264044.4	1702	100249566	LOC100249566	protein ABIL2, transcript variant X8	680	701	UUUUGUUGCUGGUCAUCUAGUC	AUAAAGAUGACCAGAAACAAAU	Cleavage		1
Vvi-miRN04_star	XM_010661360.2	1714	100249566	LOC100249566	protein ABIL2, transcript variant X7	683	704	UUUUGUUGCUGGUCAUCUAGUC	AUAAAGAUGACCAGAAACAAAU	Cleavage		1
Vvi-miRN04_star	XM_010661357.2	1877	100249566	LOC100249566	protein ABIL2, transcript variant X6	879	900	UUUUGUUGCUGGUCAUCUAGUC	AUAAAGAUGACCAGAAACAAAU	Cleavage		1
Vvi-miRN04_star	XM_019216711.1	1887	100249566	LOC100249566	protein ABIL2, transcript variant X5	883	904	UUUUGUUGCUGGUCAUCUAGUC	AUAAAGAUGACCAGAAACAAAU	Cleavage		1
Vvi-miRN04_star	XM_010661352.2	1888	100249566	LOC100249566	protein ABIL2, transcript variant X4	881	902	UUUUGUUGCUGGUCAUCUAGUC	AUAAAGAUGACCAGAAACAAAU	Cleavage		1
Vvi-miRN04_star	XM_010661345.2	1901	100249566	LOC100249566	protein ABIL2, transcript variant X3	879	900	UUUUGUUGCUGGUCAUCUAGUC	AUAAAGAUGACCAGAAACAAAU	Cleavage		1
Vvi-miRN04_star	XM_019216708.1	1911	100249566	LOC100249566	protein ABIL2, transcript variant X2	883	904	UUUUGUUGCUGGUCAUCUAGUC	AUAAAGAUGACCAGAAACAAAU	Cleavage		1
Vvi-miRN04_star	XM_010661341.2	1912	100249566	LOC100249566	protein ABIL2, transcript variant X1	881	902	UUUUGUUGCUGGUCAUCUAGUC	AUAAAGAUGACCAGAAACAAAU	Cleavage		1
Vvi-miRN04_star	XM_002274076.3	768	100261598	LOC100261598	uncharacterized LOC100261598	437	458	UUUUGUUGCUGGUCAUCUAGUC	AGGGAGAUGAUGAGCAGCAAAA	Translation		1
Vvi-miRN04_star	XM_019219070.1	1691	100245618	LOC100245618	uncharacterized LOC100245618, transcript variant X5	1167	1188	UUUUGUUGCUGGUCAUCUAGUC	CCAAAGAUGAUGAGCGACAAAA	Translation		1
Vvi-miRN04_star	XM_002265766.4	1767	100245618	LOC100245618	uncharacterized LOC100245618, transcript variant X4	1243	1264	UUUUGUUGCUGGUCAUCUAGUC	CCAAAGAUGAUGAGCGACAAAA	Translation		1
Vvi-miRN04_star	XM_019217516.1	1775	100250684	LOC100250684	melanoma-associated antigen D1, transcript variant X2	1135	1156	UUUUGUUGCUGGUCAUCUAGUC	CCAAAGAUGAUGAGCGACAAAA	Translation		1
Vvi-miRN04_star	XM_019220402.1	1788	104879666	LOC104879666	double-stranded RNA-binding protein 1-like, transcript variant X5	1345	1366	UUUUGUUGCUGGUCAUCUAGUC	ACAGAGAUGACUACCAGCAAAA	Translation		1
Vvi-miRN04_star	XM_010646899.2	1806	100250684	LOC100250684	melanoma-associated antigen D1, transcript variant X1	1166	1187	UUUUGUUGCUGGUCAUCUAGUC	CCAAAGAUGAUGAGCGACAAAA	Translation		1
Vvi-miRN04_star	XM_019220401.1	2045	104879666	LOC104879666	double-stranded RNA-binding protein 1-like, transcript variant X4	1602	1623	UUUUGUUGCUGGUCAUCUAGUC	ACAGAGAUGACUACCAGCAAAA	Translation		1
Vvi-miRN04_star	XM_019220400.1	2048	104879666	LOC104879666	double-stranded RNA-binding protein 1-like, transcript variant X3	1605	1626	UUUUGUUGCUGGUCAUCUAGUC	ACAGAGAUGACUACCAGCAAAA	Translation		1
Vvi-miRN04_star	XM_019220399.1	2061	104879666	LOC104879666	double-stranded RNA-binding protein 1-like, transcript variant X2	1618	1639	UUUUGUUGCUGGUCAUCUAGUC	ACAGAGAUGACUACCAGCAAAA	Translation		1
Vvi-miRN04_star	XM_019220398.1	2148	104879666	LOC104879666	double-stranded RNA-binding protein 1-like, transcript variant X1	1705	1726	UUUUGUUGCUGGUCAUCUAGUC	ACAGAGAUGACUACCAGCAAAA	Translation		1
Vvi-miRN04_star	XM_002264391.4	2412	100258169	LOC100258169	cellulose synthase-like protein G3, transcript variant X1	16	37	UUUUGUUGCUGGUCAUCUAGUC	AAGUAAAUGACCAGCAAAGAAA	Cleavage		1
Vvi-miRN04_star	XM_010646895.2	2767	100853636	LOC100853636	uncharacterized LOC100853636	1303	1324	UUUUGUUGCUGGUCAUCUAGUC	CCAAAGAUGAUAAGCGACAAAA	Translation		3
Vvi-miRN04_star	XM_010646895.2	2767	100853636	LOC100853636	uncharacterized LOC100853636	1957	1978	UUUUGUUGCUGGUCAUCUAGUC	CCAAAGAUGAUGAGCGACAAAA	Translation		3
Vvi-miRN04_star	XM_019222894.1	1568	100261106	LOC100261106	transcription factor TCP12, transcript variant X2	461	482	UUUUGUUGCUGGUCAUCUAGUC	UUGUAGCUGAUCAGCAGCAGGA	Cleavage		1
Vvi-miRN04_star	XM_010649693.2	1714	100261106	LOC100261106	transcription factor TCP12, transcript variant X1	461	482	UUUUGUUGCUGGUCAUCUAGUC	UUGUAGCUGAUCAGCAGCAGGA	Cleavage		1
Vvi-miRN04_star	XM_002277734.3	1425	100264461	LOC100264461	protein STRICTOSIDINE SYNTHASE-LIKE 4	53	74	UUUUGUUGCUGGUCAUCUAGUC	GAUUAGAUGGCCGGCAACAAUG	Cleavage		1
Vvi-miRN04_star	XM_010654015.2	876	100255567	LOC100255567	uncharacterized LOC100255567, transcript variant X5	757	778	UUUUGUUGCUGGUCAUCUAGUC	GACUAAAUGGCCAGCAAAAAGA	Cleavage		1
Vvi-miRN04_star	XM_019221222.1	879	100255567	LOC100255567	uncharacterized LOC100255567, transcript variant X7	760	781	UUUUGUUGCUGGUCAUCUAGUC	GACUAAAUGGCCAGCAAAAAGA	Cleavage		1
Vvi-miRN04_star	XM_002275286.3	1650	100246767	LOC100246767	glycerol-3-phosphate dehydrogenase [NAD(+)] 2, chloroplastic	971	992	UUUUGUUGCUGGUCAUCUAGUC	GAUAAGAUGGUUAGCGACAAAG	Cleavage		1
Vvi-miRN04_star	XM_002275577.3	1741	100266697	LOC100266697	expansin-A7	502	523	UUUUGUUGCUGGUCAUCUAGUC	GGCUACAUGGCCUGCAACAAAC	Translation		1
Vvi-miRN04_star	XM_002268348.4	3372	100244237	LOC100244237	uncharacterized LOC100244237, transcript variant X3	2035	2056	UUUUGUUGCUGGUCAUCUAGUC	UAUUGGAUGAUCAGCGGCAGGG	Cleavage		1
Vvi-miRN04_star	XM_010654728.2	3444	100244237	LOC100244237	uncharacterized LOC100244237, transcript variant X1	2107	2128	UUUUGUUGCUGGUCAUCUAGUC	UAUUGGAUGAUCAGCGGCAGGG	Cleavage		1
Vvi-miRN04_star	XM_019221360.1	3590	100244237	LOC100244237	uncharacterized LOC100244237, transcript variant X2	2253	2274	UUUUGUUGCUGGUCAUCUAGUC	UAUUGGAUGAUCAGCGGCAGGG	Cleavage		1
Vvi-miRN04_star	XM_002270860.4	1034	100250570	LOC100250570	nicotinamidase 1	464	485	UUUUGUUGCUGGUCAUCUAGUC	GAUUGGGUGAACACCAACAAGA	Translation		1
Vvi-miRN04_star	XM_019222332.1	1838	109123227	LOC109123227	uncharacterized LOC109123227	1082	1103	UUUUGUUGCUGGUCAUCUAGUC	GUCUAGAUGGUCAGAAAUAAGG	Cleavage		1
Vvi-miRN04_star	XM_019226310.1	2076	100253640	LOC100253640	protein RKD1, transcript variant X2	2045	2066	UUUUGUUGCUGGUCAUCUAGUC	GCCUGGGUAAUUAGCAAUAAAA	Cleavage		1
Vvi-miRN04_star	XM_002282030.3	2120	100253640	LOC100253640	protein RKD1, transcript variant X1	2089	2110	UUUUGUUGCUGGUCAUCUAGUC	GCCUGGGUAAUUAGCAAUAAAA	Cleavage		1
Vvi-miRN04_star	XM_019221022.1	1564	100245595	LOC100245595	protein PIN-LIKES 7, transcript variant X2	209	230	UUUUGUUGCUGGUCAUCUAGUC	ACUUGGAUGGUUAGUAGUAAAA	Cleavage		1
Vvi-miRN04_star	XM_002270076.4	1792	100257069	LOC100257069	pectate lyase	692	713	UUUUGUUGCUGGUCAUCUAGUC	CUGAUGGUGACCAGUGACAAAA	Cleavage		1
Vvi-miRN04_star	XM_002276708.4	1970	100245595	LOC100245595	protein PIN-LIKES 7, transcript variant X1	615	636	UUUUGUUGCUGGUCAUCUAGUC	ACUUGGAUGGUUAGUAGUAAAA	Cleavage		1
Vvi-miRN04_star	XM_002285598.3	2600	100260586	LOC100260586	trifunctional UDP-glucose 4,6-dehydratase/UDP-4-keto-6-deoxy-D-glucose 3,5-epimerase/UDP-4-keto-L-rhamnose-reductase RHM1	1016	1037	UUUUGUUGCUGGUCAUCUAGUC	UUCUAGAUGAUCAGAAGCUAAA	Cleavage		1
Vvi-miRN04_star	XM_003631377.3	853	100854513	LOC100854513	sugar carrier protein C	153	174	UUUUGUUGCUGGUCAUCUAGUC	ACAGAGAUGACCGGCAAUAGGG	Cleavage		1
Vvi-miRN04_star	XM_010650370.2	1107	104879021	LOC104879021	auxin-responsive protein IAA28	432	453	UUUUGUUGCUGGUCAUCUAGUC	UGUUGGGUGGCCACCAGUAAAA	Translation		1
Vvi-miRN04_star	XM_002274964.4	1947	100242515	LOC100242515	pectinesterase	1628	1649	UUUUGUUGCUGGUCAUCUAGUC	UAUAAGGUGAUCACCAACAGAA	Translation		1
Vvi-miRN04_star	XM_010653356.2	2036	100249672	LOC100249672	protein FAF-like, chloroplastic	716	737	UUUUGUUGCUGGUCAUCUAGUC	AACAAGAUCAACAGCAACAGAA	Cleavage		1
Vvi-miRN04_star	XM_019218398.1	2598	100256534	LOC100256534	receptor-like serine/threonine-protein kinase SD1-8, transcript variant X2	467	488	UUUUGUUGCUGGUCAUCUAGUC	AGUUGGGUGACUGGGGACAAAA	Cleavage		1
Vvi-miRN04_star	XM_010646895.2	2767	100853636	LOC100853636	uncharacterized LOC100853636	1630	1651	UUUUGUUGCUGGUCAUCUAGUC	CCAAAGAGGAUAAGCAACAAAA	Translation		3
Vvi-miRN04_star	XM_019225721.1	3697	100258456	LOC100258456	uncharacterized LOC100258456, transcript variant X2	468	489	UUUUGUUGCUGGUCAUCUAGUC	AAGCAGAUGACCAGUGAUGAAG	Cleavage		1
Vvi-miRN04_star	XM_019225722.1	3970	100258456	LOC100258456	uncharacterized LOC100258456, transcript variant X3	741	762	UUUUGUUGCUGGUCAUCUAGUC	AAGCAGAUGACCAGUGAUGAAG	Cleavage		1
Vvi-miRN04_star	XM_002274859.4	4924	100258456	LOC100258456	uncharacterized LOC100258456, transcript variant X1	1695	1716	UUUUGUUGCUGGUCAUCUAGUC	AAGCAGAUGACCAGUGAUGAAG	Cleavage		1
Vvi-miRN04_star	XM_002280760.3	1963	100247312	LOC100247312	serine carboxypeptidase-like 45	522	543	UUUUGUUGCUGGUCAUCUAGUC	GUCUGGAUGACAAGAAGCAAAG	Translation		1
Vvi-miRN04_star	XM_019223047.1	4596	100256021	LOC100256021	WD repeat-containing protein 11, transcript variant X5	1815	1836	UUUUGUUGCUGGUCAUCUAGUC	GACUGUGUGACCAGCAUCAGAA	Cleavage		1
Vvi-miRN04_star	XM_010658141.2	4708	100256021	LOC100256021	WD repeat-containing protein 11, transcript variant X4	1815	1836	UUUUGUUGCUGGUCAUCUAGUC	GACUGUGUGACCAGCAUCAGAA	Cleavage		1
Vvi-miRN04_star	XM_010658139.2	4898	100256021	LOC100256021	WD repeat-containing protein 11, transcript variant X2	1813	1834	UUUUGUUGCUGGUCAUCUAGUC	GACUGUGUGACCAGCAUCAGAA	Cleavage		1
Vvi-miRN04_star	XM_010658140.2	4898	100256021	LOC100256021	WD repeat-containing protein 11, transcript variant X3	1813	1834	UUUUGUUGCUGGUCAUCUAGUC	GACUGUGUGACCAGCAUCAGAA	Cleavage		1
Vvi-miRN04_star	XM_010658138.2	4901	100256021	LOC100256021	WD repeat-containing protein 11, transcript variant X1	1813	1834	UUUUGUUGCUGGUCAUCUAGUC	GACUGUGUGACCAGCAUCAGAA	Cleavage		1
Vvi-miRN04_star	XM_019220621.1	1220	100254284	LOC100254284	uncharacterized hydrolase YugF, transcript variant X5	890	911	UUUUGUUGCUGGUCAUCUAGUC	GACCAGAUAAUCAGCAACAAGC	Cleavage		1
Vvi-miRN04_star	XM_002274256.4	1459	100254284	LOC100254284	uncharacterized hydrolase YugF, transcript variant X1	890	911	UUUUGUUGCUGGUCAUCUAGUC	GACCAGAUAAUCAGCAACAAGC	Cleavage		1
Vvi-miRN04_star	XM_010651344.2	1478	100254284	LOC100254284	uncharacterized hydrolase YugF, transcript variant X2	890	911	UUUUGUUGCUGGUCAUCUAGUC	GACCAGAUAAUCAGCAACAAGC	Cleavage		1
Vvi-miRN04_star	XM_010651338.2	1513	100254284	LOC100254284	uncharacterized hydrolase YugF, transcript variant X3	890	911	UUUUGUUGCUGGUCAUCUAGUC	GACCAGAUAAUCAGCAACAAGC	Cleavage		1
Vvi-miRN04_star	XM_002265685.3	1510	100240857	LOC100240857	lysine histidine transporter 1	31	52	UUUUGUUGCUGGUCAUCUAGUC	GGCUUGAUGAUCAGCAGGAGAA	Cleavage		1
Vvi-miRN04_star	XM_019220829.1	3090	100265626	LOC100265626	FT-interacting protein 1, transcript variant X3	1052	1073	UUUUGUUGCUGGUCAUCUAGUC	GACUUGGUGCCUAGUGACAAAA	Cleavage		1
Vvi-miRN04_star	XM_002272044.3	3112	100263862	LOC100263862	cation/H(+) antiporter 18, transcript variant X1	27	48	UUUUGUUGCUGGUCAUCUAGUC	GGCAAGAUGAUCAGCGAUUAAA	Cleavage		1
Vvi-miRN04_star	XM_002285552.3	3133	100265626	LOC100265626	FT-interacting protein 1, transcript variant X1	1095	1116	UUUUGUUGCUGGUCAUCUAGUC	GACUUGGUGCCUAGUGACAAAA	Cleavage		1
Vvi-miRN04_star	XM_010652980.2	3211	100265626	LOC100265626	FT-interacting protein 1, transcript variant X2	1173	1194	UUUUGUUGCUGGUCAUCUAGUC	GACUUGGUGCCUAGUGACAAAA	Cleavage		1
Vvi-miRN04_star	XM_002284292.4	2426	100255673	LOC100255673	auxin response factor 17	1799	1821	UUUUGUUGCUG-GUCAUCUAGUC	CACUGGAUGACAUGGCAACAAAG	Translation		1
Vvi-miRN04_star	XM_010656836.2	2601	100250152	LOC100250152	probable folate-biopterin transporter 3	2526	2547	UUUUGUUGCUGGUCAUCUAGUC	GCCUAGAUGAUUAGCACUAAAU	Cleavage		1
Vvi-miRN04_star	XM_010665212.2	2942	100252541	LOC100252541	calcium sensing receptor, chloroplastic, transcript variant X1	478	499	UUUUGUUGCUGGUCAUCUAGUC	CACUGGAAGAUCAGCAAGAAGA	Cleavage		1
Vvi-miRN04_star	XM_002275788.3	1841	100255055	LOC100255055	putative UDP-rhamnose:rhamnosyltransferase 1	1128	1149	UUUUGUUGCUGGUCAUCUAGUC	GGCUAGAUGAACAGAAGCCAAA	Cleavage		1
Vvi-miRN04_star	XM_002272733.3	2692	100251409	LOC100251409	subtilisin-like protease SBT1.4	1492	1513	UUUUGUUGCUGGUCAUCUAGUC	GGCCAGAUCGCCGGCGAUAAAA	Cleavage		1
Vvi-miRN04_star	XM_002276872.3	2839	100242762	LOC100242762	5-methyltetrahydropteroyltriglutamate--homocysteine methyltransferase 2	1442	1463	UUUUGUUGCUGGUCAUCUAGUC	GGUUAGAUGCUCAGCAGAAGAA	Cleavage		1
Vvi-miRN04_star	XM_019218466.1	4792	104878403	LOC104878403	histone-lysine N-methyltransferase ATXR7	1223	1244	UUUUGUUGCUGGUCAUCUAGUC	GAUGAGAUAAUCAGCAACAUAA	Cleavage		1
Vvi-miRN04_star	XM_002281898.4	2802	100259403	LOC100259403	VIN3-like protein 1, transcript variant X2	1423	1443	UUUUGUUGCUGGUCAUCUAGUC	GACUAGAU-ACCAGGAAUGAAA	Cleavage		1
Vvi-miRN04_star	XM_010650266.2	3067	100259403	LOC100259403	VIN3-like protein 1, transcript variant X3	1688	1708	UUUUGUUGCUGGUCAUCUAGUC	GACUAGAU-ACCAGGAAUGAAA	Cleavage		1
Vvi-miRN04_star	XM_010650265.2	3485	100259403	LOC100259403	VIN3-like protein 1, transcript variant X1	2106	2126	UUUUGUUGCUGGUCAUCUAGUC	GACUAGAU-ACCAGGAAUGAAA	Cleavage		1
Vvi-miRN04_star	XM_010650645.2	8482	100248532	LOC100248532	eIF-2-alpha kinase activator GCN1, transcript variant X2	6274	6295	UUUUGUUGCUGGUCAUCUAGUC	CACUGGAUGGCCUGAAACAAAU	Translation		1
Vvi-miRN04_star	XM_019219390.1	8563	100248532	LOC100248532	eIF-2-alpha kinase activator GCN1, transcript variant X1	6355	6376	UUUUGUUGCUGGUCAUCUAGUC	CACUGGAUGGCCUGAAACAAAU	Translation		1
Vvi-miRN04_star	XM_002270891.4	1845	100263109	LOC100263109	sugar transporter ERD6-like 7	678	699	UUUUGUUGCUGGUCAUCUAGUC	CAUUGGAAGAUUGGCAACAGGA	Cleavage		2
Vvi-miRN04_star	XM_019225919.1	2205	104882034	LOC104882034	uncharacterized LOC104882034	1629	1650	UUUUGUUGCUGGUCAUCUAGUC	CACUAAAUGGCCAGAAAUAGAG	Cleavage		1
Vvi-miRN04_star	XM_002266889.4	2644	100268079	LOC100268079	probable 1-deoxy-D-xylulose-5-phosphate synthase 2, chloroplastic	210	231	UUUUGUUGCUGGUCAUCUAGUC	AACAAGAUGACCAGAAAAGAAA	Cleavage		1
Vvi-miRN04_star	XM_003631539.3	2668	100241918	LOC100241918	DEAD-box ATP-dependent RNA helicase 21	533	554	UUUUGUUGCUGGUCAUCUAGUC	AACUAGCUGACCGGGAGCGAGA	Cleavage		1
Vvi-miRN04_star	XM_010661022.2	5003	100264871	LOC100264871	clustered mitochondria protein	4430	4451	UUUUGUUGCUGGUCAUCUAGUC	CACUGGAUGGCAAGAAGCAGAA	Translation		1
Vvi-miRN04_star	XM_019218923.1	797	109122359	LOC109122359	disease resistance protein RPP8-like	165	186	UUUUGUUGCUGGUCAUCUAGUC	GGUUUAGUGAUUGGCAACAAAA	Cleavage		1
Vvi-miRN04_star	XM_002267796.3	1274	100266839	LOC100266839	50S ribosomal protein L22	41	62	UUUUGUUGCUGGUCAUCUAGUC	GGUUUGAUGGCAGGCAGCAGAA	Translation		1
Vvi-miRN04_star	XM_002270053.3	1637	100262177	LOC100262177	pectate lyase	646	667	UUUUGUUGCUGGUCAUCUAGUC	CUGAUCAUGACCAGUGACAAAA	Cleavage		1
Vvi-miRN04_star	XM_002272602.4	1708	100267345	LOC100267345	pectate lyase	710	731	UUUUGUUGCUGGUCAUCUAGUC	CUGAUCAUGACCAGUAAUAAAA	Cleavage		1
Vvi-miRN04_star	XM_002268618.4	1430	100265439	LOC100265439	probable carboxylesterase 18	202	224	UUUUGUUGCUGGUCAUCU-AGUC	GACUGAGAUGGCCGGCAGCGAAG	Cleavage		1
Vvi-miRN04_star	XM_002270364.4	1975	100255934	LOC100255934	pyruvate kinase, cytosolic isozyme, transcript variant X1	1451	1472	UUUUGUUGCUGGUCAUCUAGUC	GACUGGAUCAUCAGUGAUGAGA	Cleavage		1
Vvi-miRN04_star	XM_010657659.2	2094	100255934	LOC100255934	pyruvate kinase, cytosolic isozyme, transcript variant X2	1451	1472	UUUUGUUGCUGGUCAUCUAGUC	GACUGGAUCAUCAGUGAUGAGA	Cleavage		1
Vvi-miRN04_star	XM_002281203.3	2256	100250765	LOC100250765	carotenoid cleavage dioxygenase 8 homolog B, chloroplastic	504	525	UUUUGUUGCUGGUCAUCUAGUC	UAAUAGCUGGCCACCGACAGAU	Translation		2
Vvi-miRN04_star	XM_019222744.1	1422	100268113	LOC100268113	transcription factor DIVARICATA, transcript variant X4	415	436	UUUUGUUGCUGGUCAUCUAGUC	GACUAAAUGACCGGAGAUGAAG	Cleavage		1
Vvi-miRN04_star	XM_019222743.1	1422	100268113	LOC100268113	transcription factor DIVARICATA, transcript variant X3	415	436	UUUUGUUGCUGGUCAUCUAGUC	GACUAAAUGACCGGAGAUGAAG	Cleavage		1
Vvi-miRN04_star	XM_010657687.2	1464	100268113	LOC100268113	transcription factor DIVARICATA, transcript variant X1	457	478	UUUUGUUGCUGGUCAUCUAGUC	GACUAAAUGACCGGAGAUGAAG	Cleavage		1
Vvi-miRN04_star	XM_010657688.1	1571	100268113	LOC100268113	transcription factor DIVARICATA, transcript variant X2	564	585	UUUUGUUGCUGGUCAUCUAGUC	GACUAAAUGACCGGAGAUGAAG	Cleavage		1
Vvi-miRN04_star	XM_010657689.2	1731	100268113	LOC100268113	transcription factor DIVARICATA, transcript variant X5	457	478	UUUUGUUGCUGGUCAUCUAGUC	GACUAAAUGACCGGAGAUGAAG	Cleavage		1
Vvi-miRN04_star	XM_002267121.4	1803	100268113	LOC100268113	transcription factor DIVARICATA, transcript variant X6	456	477	UUUUGUUGCUGGUCAUCUAGUC	GACUAAAUGACCGGAGAUGAAG	Cleavage		1
Vvi-miRN04_star	XM_002270891.4	1845	100263109	LOC100263109	sugar transporter ERD6-like 7	921	942	UUUUGUUGCUGGUCAUCUAGUC	UCCUAGAUGGCUGGCAAAAACA	Cleavage		2
Vvi-miRN04_star	XM_010648665.2	2121	100854573	LOC100854573	probable ADP-ribosylation factor GTPase-activating protein AGD5	1936	1957	UUUUGUUGCUGGUCAUCUAGUC	UACUAGGUGUCUAGCAGUAAUA	Cleavage		1
Vvi-miRN04_star	XM_019220672.1	4480	100267175	LOC100267175	uncharacterized LOC100267175, transcript variant X5	618	639	UUUUGUUGCUGGUCAUCUAGUC	CACUGGGUGUCCGGCGAUGGAA	Cleavage		1
Vvi-miRN04_star	XM_010653463.2	4520	100267175	LOC100267175	uncharacterized LOC100267175, transcript variant X2	617	638	UUUUGUUGCUGGUCAUCUAGUC	CACUGGGUGUCCGGCGAUGGAA	Cleavage		1
Vvi-miRN04_star	XM_010653462.2	4533	100267175	LOC100267175	uncharacterized LOC100267175, transcript variant X1	617	638	UUUUGUUGCUGGUCAUCUAGUC	CACUGGGUGUCCGGCGAUGGAA	Cleavage		1
Vvi-miRN04_star	XM_019220671.1	4603	100267175	LOC100267175	uncharacterized LOC100267175, transcript variant X4	617	638	UUUUGUUGCUGGUCAUCUAGUC	CACUGGGUGUCCGGCGAUGGAA	Cleavage		1
Vvi-miRN04_star	XM_002272575.4	4616	100267175	LOC100267175	uncharacterized LOC100267175, transcript variant X3	617	638	UUUUGUUGCUGGUCAUCUAGUC	CACUGGGUGUCCGGCGAUGGAA	Cleavage		1
Vvi-miRN04_star	XM_010658155.2	893	100266398	LOC100266398	auxin-responsive protein IAA9, transcript variant X2	202	223	UUUUGUUGCUGGUCAUCUAGUC	GAUGAUAUGAUCAGCGGCAGGA	Cleavage		1
Vvi-miRN04_star	XM_002285318.3	943	100266398	LOC100266398	auxin-responsive protein IAA9, transcript variant X1	201	222	UUUUGUUGCUGGUCAUCUAGUC	GAUGAUAUGAUCAGCGGCAGGA	Cleavage		1
Vvi-miRN04_star	XM_010655049.2	1345	100241389	LOC100241389	uncharacterized LOC100241389	452	473	UUUUGUUGCUGGUCAUCUAGUC	GAUGAAGUGACCGGUAACAAGG	Cleavage		1
Vvi-miRN04_star	NM_001280931.1	1395	100241678	CIPK13	CBL-interacting protein kinase 13	1316	1337	UUUUGUUGCUGGUCAUCUAGUC	GGCAAGGUGAGCAGCAACAGCA	Cleavage		1
Vvi-miRN04_star	XM_010666713.2	1714	100241011	LOC100241011	transcription factor VIP1	1287	1308	UUUUGUUGCUGGUCAUCUAGUC	GGUUUGAUGACUAGCCAGAAAA	Cleavage		1
Vvi-miRN04_star	NM_001317131.1	1755	100245182	LOC100245182	fatty acyl-CoA reductase 2	1114	1135	UUUUGUUGCUGGUCAUCUAGUC	GGCUGGAUGGAAGGCAACAGGA	Translation		1
Vvi-miRN04_star	XM_002276525.3	1973	100254114	LOC100254114	geraniol 8-hydroxylase	978	999	UUUUGUUGCUGGUCAUCUAGUC	GGUUGGAUGGCUAGCAGCGAUG	Cleavage		1
Vvi-miRN04_star	XM_002273067.4	1967	100249900	LOC100249900	protein NUCLEAR FUSION DEFECTIVE 4	1621	1642	UUUUGUUGCUGGUCAUCUAGUC	GACUAGAUCAUCAGUGAAGGAA	Cleavage		1
Vvi-miRN04_star	XM_003632878.3	2497	100852827	LOC100852827	mannosyl-oligosaccharide 1,2-alpha-mannosidase MNS1	715	736	UUUUGUUGCUGGUCAUCUAGUC	GACUAGAUGAGCAGUUCCAAAG	Cleavage		1
Vvi-miRN04_star	XM_010653451.2	2942	100243144	LOC100243144	uncharacterized LOC100243144, transcript variant X3	692	713	UUUUGUUGCUGGUCAUCUAGUC	GACUGGAUGAAUAGCGGCAUGA	Cleavage		1
Vvi-miRN04_star	XM_010653449.2	3051	100243144	LOC100243144	uncharacterized LOC100243144, transcript variant X1	801	822	UUUUGUUGCUGGUCAUCUAGUC	GACUGGAUGAAUAGCGGCAUGA	Cleavage		1
Vvi-miRN04_star	XM_010653450.2	3121	100243144	LOC100243144	uncharacterized LOC100243144, transcript variant X2	871	892	UUUUGUUGCUGGUCAUCUAGUC	GACUGGAUGAAUAGCGGCAUGA	Cleavage		1
Vvi-miRN04_star	XM_019226557.1	3663	100255247	LOC100255247	protein NRDE2 homolog, transcript variant X2	1874	1895	UUUUGUUGCUGGUCAUCUAGUC	GACUAGAUGGUCAGAAGAAGAG	Cleavage		1
Vvi-miRN04_star	XM_010665601.2	3753	100255247	LOC100255247	protein NRDE2 homolog, transcript variant X1	1874	1895	UUUUGUUGCUGGUCAUCUAGUC	GACUAGAUGGUCAGAAGAAGAG	Cleavage		1
Vvi-miRN04_star	XM_019216581.1	5878	100854887	LOC100854887	putative disease resistance RPP13-like protein 1, transcript variant X7	5561	5582	UUUUGUUGCUGGUCAUCUAGUC	GACUAGAUGAUUAUUGAGAAGA	Translation		1
Vvi-miRN04_star	XM_002267073.3	2502	100256014	LOC100256014	uncharacterized LOC100256014	1710	1731	UUUUGUUGCUGGUCAUCUAGUC	GAUUGGAUCAUCGGUGGCAAAC	Cleavage		1
Vvi-miRN04_star	XM_010656210.2	5537	100266890	LOC100266890	myosin-17, transcript variant X3	4004	4025	UUUUGUUGCUGGUCAUCUAGUC	GACUGGAUGACUUGAGACAAGU	Translation		1
Vvi-miRN04_star	XM_019217339.1	6919	100852412	LOC100852412	putative disease resistance protein RGA4, transcript variant X25	5325	5346	UUUUGUUGCUGGUCAUCUAGUC	UACUAGAUGACUAGUGCAGAAA	Cleavage		1
Vvi-miRN04_star	XM_019217331.1	7314	100852412	LOC100852412	putative disease resistance protein RGA4, transcript variant X17	5325	5346	UUUUGUUGCUGGUCAUCUAGUC	UACUAGAUGACUAGUGCAGAAA	Cleavage		1
Vvi-miRN04_star	XM_019217330.1	7477	100852412	LOC100852412	putative disease resistance protein RGA4, transcript variant X16	5325	5346	UUUUGUUGCUGGUCAUCUAGUC	UACUAGAUGACUAGUGCAGAAA	Cleavage		1
Vvi-miRN04_star	XM_019217325.1	7748	100852412	LOC100852412	putative disease resistance protein RGA4, transcript variant X11	5325	5346	UUUUGUUGCUGGUCAUCUAGUC	UACUAGAUGACUAGUGCAGAAA	Cleavage		1
Vvi-miRN04_star	XM_019217323.1	7772	100852412	LOC100852412	putative disease resistance protein RGA4, transcript variant X9	5325	5346	UUUUGUUGCUGGUCAUCUAGUC	UACUAGAUGACUAGUGCAGAAA	Cleavage		1
Vvi-miRN04_star	XM_019217326.1	7785	100852412	LOC100852412	putative disease resistance protein RGA4, transcript variant X12	5325	5346	UUUUGUUGCUGGUCAUCUAGUC	UACUAGAUGACUAGUGCAGAAA	Cleavage		1
Vvi-miRN04_star	XM_019217329.1	8771	100852412	LOC100852412	putative disease resistance protein RGA4, transcript variant X15	4030	4051	UUUUGUUGCUGGUCAUCUAGUC	UACUAGAUGACUAGUGCAGAAA	Cleavage		1
Vvi-miRN04_star	XM_019217338.1	9546	100852412	LOC100852412	putative disease resistance protein RGA4, transcript variant X24	5325	5346	UUUUGUUGCUGGUCAUCUAGUC	UACUAGAUGACUAGUGCAGAAA	Cleavage		1
Vvi-miRN04_star	XM_019217337.1	9671	100852412	LOC100852412	putative disease resistance protein RGA4, transcript variant X23	5325	5346	UUUUGUUGCUGGUCAUCUAGUC	UACUAGAUGACUAGUGCAGAAA	Cleavage		1
Vvi-miRN04_star	XM_019217336.1	9679	100852412	LOC100852412	putative disease resistance protein RGA4, transcript variant X22	5325	5346	UUUUGUUGCUGGUCAUCUAGUC	UACUAGAUGACUAGUGCAGAAA	Cleavage		1
Vvi-miRN04_star	XM_019217335.1	9732	100852412	LOC100852412	putative disease resistance protein RGA4, transcript variant X21	5325	5346	UUUUGUUGCUGGUCAUCUAGUC	UACUAGAUGACUAGUGCAGAAA	Cleavage		1
Vvi-miRN04_star	XM_019217334.1	9766	100852412	LOC100852412	putative disease resistance protein RGA4, transcript variant X20	5325	5346	UUUUGUUGCUGGUCAUCUAGUC	UACUAGAUGACUAGUGCAGAAA	Cleavage		1
Vvi-miRN04_star	XM_019217332.1	9786	100852412	LOC100852412	putative disease resistance protein RGA4, transcript variant X18	5325	5346	UUUUGUUGCUGGUCAUCUAGUC	UACUAGAUGACUAGUGCAGAAA	Cleavage		1
Vvi-miRN04_star	XM_019217327.1	9806	100852412	LOC100852412	putative disease resistance protein RGA4, transcript variant X13	5325	5346	UUUUGUUGCUGGUCAUCUAGUC	UACUAGAUGACUAGUGCAGAAA	Cleavage		1
Vvi-miRN04_star	XM_019217333.1	9940	100852412	LOC100852412	putative disease resistance protein RGA4, transcript variant X19	5325	5346	UUUUGUUGCUGGUCAUCUAGUC	UACUAGAUGACUAGUGCAGAAA	Cleavage		1
Vvi-miRN04_star	XM_019217320.1	9941	100852412	LOC100852412	putative disease resistance protein RGA4, transcript variant X6	5325	5346	UUUUGUUGCUGGUCAUCUAGUC	UACUAGAUGACUAGUGCAGAAA	Cleavage		1
Vvi-miRN04_star	XM_019217318.1	9952	100852412	LOC100852412	putative disease resistance protein RGA4, transcript variant X4	5211	5232	UUUUGUUGCUGGUCAUCUAGUC	UACUAGAUGACUAGUGCAGAAA	Cleavage		1
Vvi-miRN04_star	XM_019217321.1	9953	100852412	LOC100852412	putative disease resistance protein RGA4, transcript variant X7	5325	5346	UUUUGUUGCUGGUCAUCUAGUC	UACUAGAUGACUAGUGCAGAAA	Cleavage		1
Vvi-miRN04_star	XM_019217328.1	9960	100852412	LOC100852412	putative disease resistance protein RGA4, transcript variant X14	5325	5346	UUUUGUUGCUGGUCAUCUAGUC	UACUAGAUGACUAGUGCAGAAA	Cleavage		1
Vvi-miRN04_star	XM_019217322.1	9980	100852412	LOC100852412	putative disease resistance protein RGA4, transcript variant X8	5325	5346	UUUUGUUGCUGGUCAUCUAGUC	UACUAGAUGACUAGUGCAGAAA	Cleavage		1
Vvi-miRN04_star	XM_019217315.1	10066	100852412	LOC100852412	putative disease resistance protein RGA4, transcript variant X1	5325	5346	UUUUGUUGCUGGUCAUCUAGUC	UACUAGAUGACUAGUGCAGAAA	Cleavage		1
Vvi-miRN04_star	XM_019217317.1	10066	100852412	LOC100852412	putative disease resistance protein RGA4, transcript variant X3	5325	5346	UUUUGUUGCUGGUCAUCUAGUC	UACUAGAUGACUAGUGCAGAAA	Cleavage		1
Vvi-miRN04_star	XM_019217319.1	10079	100852412	LOC100852412	putative disease resistance protein RGA4, transcript variant X5	5325	5346	UUUUGUUGCUGGUCAUCUAGUC	UACUAGAUGACUAGUGCAGAAA	Cleavage		1
Vvi-miRN04_star	XM_019217316.1	10135	100852412	LOC100852412	putative disease resistance protein RGA4, transcript variant X2	5325	5346	UUUUGUUGCUGGUCAUCUAGUC	UACUAGAUGACUAGUGCAGAAA	Cleavage		1
Vvi-miRN04_star	XM_002268749.4	1486	100245147	LOC100245147	cyclin-dependent kinase inhibitor 5	1228	1249	UUUUGUUGCUGGUCAUCUAGUC	GACUAAAUGGUCUGUAACAUAA	Translation		1
Vvi-miRN04_star	XM_019219682.1	1528	100254875	LOC100254875	solute carrier family 35 member F1, transcript variant X2	1410	1431	UUUUGUUGCUGGUCAUCUAGUC	GACUGGGUUUUUAGCAACGAAG	Cleavage		2
Vvi-miRN04_star	XM_019219682.1	1528	100254875	LOC100254875	solute carrier family 35 member F1, transcript variant X2	1096	1117	UUUUGUUGCUGGUCAUCUAGUC	ACAAAGAUGAUGAGCAACAUAC	Translation		2
Vvi-miRN04_star	XM_019222408.1	1567	100261184	LOC100261184	adenylate isopentenyltransferase 3, chloroplastic, transcript variant X7	752	773	UUUUGUUGCUGGUCAUCUAGUC	GACAAGAUGGUCGGGAAUGGAA	Cleavage		1
Vvi-miRN04_star	XM_002271889.3	1722	100254875	LOC100254875	solute carrier family 35 member F1, transcript variant X1	1604	1625	UUUUGUUGCUGGUCAUCUAGUC	GACUGGGUUUUUAGCAACGAAG	Cleavage		2
Vvi-miRN04_star	XM_002271889.3	1722	100254875	LOC100254875	solute carrier family 35 member F1, transcript variant X1	1290	1311	UUUUGUUGCUGGUCAUCUAGUC	ACAAAGAUGAUGAGCAACAUAC	Translation		2
Vvi-miRN04_star	XM_010662978.1	1836	100257205	LOC100257205	putative disease resistance RPP13-like protein 3	847	868	UUUUGUUGCUGGUCAUCUAGUC	GACUCGGUGAAUGGCAGCAGAG	Cleavage		1
Vvi-miRN02	XM_010653184.2	6553	100260139	LOC100260139	DDT domain-containing protein PTM	1573	1592	CUGGAAGCCGAUGGGGGACC	GGUUCCCAAUCUGCUUCCAG	Translation		2
Vvi-miRN02	XM_002271367.4	1534	100259726	LOC100259726	probable transcriptional regulator RABBIT EARS, transcript variant X1	1435	1454	CUGGAAGCCGAUGGGGGACC	AGUCCCCCAUGAGCUUUCAG	Translation		1
Vvi-miRN02	XM_010655943.2	1420	100259726	LOC100259726	probable transcriptional regulator RABBIT EARS, transcript variant X2	1321	1340	CUGGAAGCCGAUGGGGGACC	AGUCCCCCAUGAGCUUUCAG	Translation		1
Vvi-miRN02	XM_002272946.3	627	100261695	LOC100261695	mitochondrial import receptor subunit TOM9-2	164	183	CUGGAAGCCGAUGGGGGACC	AGUCCCCCAUCCUUUUCCAG	Translation		1
Vvi-miRN02	XM_002272705.4	2068	100262997	LOC100262997	proline--tRNA ligase, chloroplastic/mitochondrial	97	116	CUGGAAGCCGAUGGGGGACC	CAUCUCCCGUCGGUUUCCGG	Cleavage		1
Vvi-miRN02	XM_010660604.2	3011	100258609	LOC100258609	probable inactive receptor kinase At4g23740, transcript variant X1	1254	1273	CUGGAAGCCGAUGGGGGACC	UUUCCGCCAUCGGUUUUCAG	Cleavage		1
Vvi-miRN02	XM_010660609.2	2897	100258609	LOC100258609	probable inactive receptor kinase At4g23740, transcript variant X3	1140	1159	CUGGAAGCCGAUGGGGGACC	UUUCCGCCAUCGGUUUUCAG	Cleavage		1
Vvi-miRN02	XM_010660606.2	2894	100258609	LOC100258609	probable inactive receptor kinase At4g23740, transcript variant X2	1137	1156	CUGGAAGCCGAUGGGGGACC	UUUCCGCCAUCGGUUUUCAG	Cleavage		1
Vvi-miRN02	XM_010660613.2	2836	100258609	LOC100258609	probable inactive receptor kinase At4g23740, transcript variant X4	1079	1098	CUGGAAGCCGAUGGGGGACC	UUUCCGCCAUCGGUUUUCAG	Cleavage		1
Vvi-miRN02	XM_010658097.2	1897	104880655	LOC104880655	probable receptor-like protein kinase At5g20050	1670	1689	CUGGAAGCCGAUGGGGGACC	UGUCCCCCAUUGUCUUCUAC	Cleavage		1
Vvi-miRN02	XM_002271461.3	1706	100263754	LOC100263754	probable protein phosphatase 2C 2	378	397	CUGGAAGCCGAUGGGGGACC	UCUCCCUCGUGGGCUUCCAG	Translation		1
Vvi-miRN02	XM_019225857.1	3322	100267477	LOC100267477	homeobox-leucine zipper protein ANTHOCYANINLESS 2, transcript variant X2	180	199	CUGGAAGCCGAUGGGGGACC	CUUCCCCCAUCAUCUUCCAG	Translation		1
Vvi-miRN02	XM_010647872.2	3135	100260804	LOC100260804	DNA replication licensing factor MCM6	2574	2593	CUGGAAGCCGAUGGGGGACC	AGGCCCCCAUCAGUUUCUAG	Translation		1
Vvi-miRN02	XM_002263101.3	1984	100260458	LOC100260458	O-acyltransferase WSD1	1557	1576	CUGGAAGCCGAUGGGGGACC	GGUCAUCCAUUGGCUUUCAU	Cleavage		1
Vvi-miRN02	XM_019225433.1	1882	104881848	LOC104881848	cytochrome P450 78A3-like, transcript variant X5	165	184	CUGGAAGCCGAUGGGGGACC	GCUUCUCCGUCGGCUUCCAU	Cleavage		1
Vvi-miRN02	XM_010648892.2	1469	100853039	LOC100853039	type I inositol polyphosphate 5-phosphatase 5	224	243	CUGGAAGCCGAUGGGGGACC	GGUCCCCCAUAGGGUUCUGG	Translation		1
Vvi-miRN02	XM_002271771.4	1230	100260264	LOC100260264	stromal cell-derived factor 2-like protein	143	162	CUGGAAGCCGAUGGGGGACC	UCUUCUUCAUCGGCUUCUGG	Cleavage		1
Vvi-miRN02	XM_010662367.2	4672	100258356	LOC100258356	LRR receptor-like serine/threonine-protein kinase RPK2	946	965	CUGGAAGCCGAUGGGGGACC	GGAACCCUAUCGGCUUCCAU	Cleavage		1
Vvi-miRN02	XM_019219436.1	2881	100255852	LOC100255852	cell cycle checkpoint protein RAD17, transcript variant X1	1771	1790	CUGGAAGCCGAUGGGGGACC	UCACACCCAUUGGCUUCCAG	Cleavage		1
Vvi-miRN02	XM_019219437.1	2827	100255852	LOC100255852	cell cycle checkpoint protein RAD17, transcript variant X2	1717	1736	CUGGAAGCCGAUGGGGGACC	UCACACCCAUUGGCUUCCAG	Cleavage		1
Vvi-miRN02	XM_019219438.1	2779	100255852	LOC100255852	cell cycle checkpoint protein RAD17, transcript variant X3	1669	1688	CUGGAAGCCGAUGGGGGACC	UCACACCCAUUGGCUUCCAG	Cleavage		1
Vvi-miRN02	XM_010667099.2	1766	104882760	LOC104882760	protein NRT1/ PTR FAMILY 5.10, transcript variant X1	400	419	CUGGAAGCCGAUGGGGGACC	CUUCCCUCAUCGCCUUCCAA	Cleavage		1
Vvi-miRN02	XM_019216464.1	1664	104882760	LOC104882760	protein NRT1/ PTR FAMILY 5.10, transcript variant X2	400	419	CUGGAAGCCGAUGGGGGACC	CUUCCCUCAUCGCCUUCCAA	Cleavage		1
Vvi-miRN02	XM_002285882.3	999	100248789	LOC100248789	uncharacterized LOC100248789	628	647	CUGGAAGCCGAUGGGGGACC	GGUCCCCCAUCCUCUUUUGG	Translation		1
Vvi-miRN02	XM_002273402.4	3882	100259455	LOC100259455	zinc finger CCCH domain-containing protein 41, transcript variant X3	3082	3101	CUGGAAGCCGAUGGGGGACC	AGUUCUCCAUCUGCUUCUAA	Translation		1
Vvi-miRN02	XM_010662569.2	3832	100259455	LOC100259455	zinc finger CCCH domain-containing protein 41, transcript variant X2	3082	3101	CUGGAAGCCGAUGGGGGACC	AGUUCUCCAUCUGCUUCUAA	Translation		1
Vvi-miRN02	XM_019224989.1	3724	100259455	LOC100259455	zinc finger CCCH domain-containing protein 41, transcript variant X5	3082	3101	CUGGAAGCCGAUGGGGGACC	AGUUCUCCAUCUGCUUCUAA	Translation		1
Vvi-miRN02	XM_019224988.1	3590	100259455	LOC100259455	zinc finger CCCH domain-containing protein 41, transcript variant X1	3082	3101	CUGGAAGCCGAUGGGGGACC	AGUUCUCCAUCUGCUUCUAA	Translation		1
Vvi-miRN02	XM_002265848.3	3115	100258729	LOC100258729	ABC transporter D family member 2, chloroplastic	450	469	CUGGAAGCCGAUGGGGGACC	AUUCUCCCAUUCGUUUCCAG	Translation		1
Vvi-miRN02	XM_019226625.1	2772	100243936	LOC100243936	probable inactive leucine-rich repeat receptor-like protein kinase At3g03770	1368	1388	CUGGAAGCCGAUGGG-GGACC	UGUCUGUCCAUCGGUUUCCAG	Cleavage		1
Vvi-miRN02	XM_002266786.3	2708	100255274	LOC100255274	pentatricopeptide repeat-containing protein At3g04760, chloroplastic, transcript variant X1	2569	2588	CUGGAAGCCGAUGGGGGACC	UGUCUCCCAUAGGCUUCUGC	Translation		1
Vvi-miRN02	XM_003634345.3	1521	100262635	LOC100262635	GDSL esterase/lipase EXL3	40	59	CUGGAAGCCGAUGGGGGACC	CUUCUCCCAUAGGCUUUUAG	Translation		1
Vvi-miRN02	XM_010665210.2	1144	100249157	LOC100249157	protein STRICTOSIDINE SYNTHASE-LIKE 10-like	565	584	CUGGAAGCCGAUGGGGGACC	CAUCCCCUUUCGGUUUCUAG	Cleavage		1
Vvi-miRN02	XM_002283708.4	976	100255515	LOC100255515	mitochondrial inner membrane protease subunit 1, transcript variant X1	710	729	CUGGAAGCCGAUGGGGGACC	UGUCUUCCAUCAGCUUGCAG	Translation		1
Vvi-miRN02	XM_019224244.1	7296	100240831	LOC100240831	putative disease resistance protein At3g14460, transcript variant X14	6726	6745	CUGGAAGCCGAUGGGGGACC	UUUCCUCCAACAGCUUCCAG	Translation		1
Vvi-miRN02	XM_010660997.2	7248	100240831	LOC100240831	putative disease resistance protein At3g14460, transcript variant X4	6660	6679	CUGGAAGCCGAUGGGGGACC	UUUCCUCCAACAGCUUCCAG	Translation		1
Vvi-miRN02	XM_019224240.1	7067	100240831	LOC100240831	putative disease resistance protein At3g14460, transcript variant X1	6767	6786	CUGGAAGCCGAUGGGGGACC	UUUCCUCCAACAGCUUCCAG	Translation		1
Vvi-miRN02	XM_019224242.1	7060	100240831	LOC100240831	putative disease resistance protein At3g14460, transcript variant X8	6760	6779	CUGGAAGCCGAUGGGGGACC	UUUCCUCCAACAGCUUCCAG	Translation		1
Vvi-miRN02	XM_010661005.2	6975	100240831	LOC100240831	putative disease resistance protein At3g14460, transcript variant X9	6675	6694	CUGGAAGCCGAUGGGGGACC	UUUCCUCCAACAGCUUCCAG	Translation		1
Vvi-miRN02	XM_019224241.1	6964	100240831	LOC100240831	putative disease resistance protein At3g14460, transcript variant X5	6664	6683	CUGGAAGCCGAUGGGGGACC	UUUCCUCCAACAGCUUCCAG	Translation		1
Vvi-miRN02	XM_010661000.2	6955	100240831	LOC100240831	putative disease resistance protein At3g14460, transcript variant X2	6655	6674	CUGGAAGCCGAUGGGGGACC	UUUCCUCCAACAGCUUCCAG	Translation		1
Vvi-miRN02	XM_010661006.2	6934	100240831	LOC100240831	putative disease resistance protein At3g14460, transcript variant X10	6634	6653	CUGGAAGCCGAUGGGGGACC	UUUCCUCCAACAGCUUCCAG	Translation		1
Vvi-miRN02	XM_010661007.2	6876	100240831	LOC100240831	putative disease resistance protein At3g14460, transcript variant X11	6576	6595	CUGGAAGCCGAUGGGGGACC	UUUCCUCCAACAGCUUCCAG	Translation		1
Vvi-miRN02	XM_010660998.2	6777	100240831	LOC100240831	putative disease resistance protein At3g14460, transcript variant X3	6477	6496	CUGGAAGCCGAUGGGGGACC	UUUCCUCCAACAGCUUCCAG	Translation		1
Vvi-miRN02	XM_010661001.2	6612	100240831	LOC100240831	putative disease resistance protein At3g14460, transcript variant X6	6312	6331	CUGGAAGCCGAUGGGGGACC	UUUCCUCCAACAGCUUCCAG	Translation		1
Vvi-miRN02	XM_010661002.2	6563	100240831	LOC100240831	putative disease resistance protein At3g14460, transcript variant X7	6263	6282	CUGGAAGCCGAUGGGGGACC	UUUCCUCCAACAGCUUCCAG	Translation		1
Vvi-miRN02	XM_019224243.1	6478	100240831	LOC100240831	putative disease resistance protein At3g14460, transcript variant X12	5908	5927	CUGGAAGCCGAUGGGGGACC	UUUCCUCCAACAGCUUCCAG	Translation		1
Vvi-miRN02	XM_010661008.2	6005	100240831	LOC100240831	putative disease resistance protein At3g14460, transcript variant X13	5435	5454	CUGGAAGCCGAUGGGGGACC	UUUCCUCCAACAGCUUCCAG	Translation		1
Vvi-miRN02	XM_019217643.1	5599	100852894	LOC100852894	putative disease resistance RPP13-like protein 1, transcript variant X2	5554	5573	CUGGAAGCCGAUGGGGGACC	UUUCCUCCAACAGCUUCCAG	Translation		1
Vvi-miRN02	XM_019217642.1	5489	100852894	LOC100852894	putative disease resistance RPP13-like protein 1, transcript variant X1	5444	5463	CUGGAAGCCGAUGGGGGACC	UUUCCUCCAACAGCUUCCAG	Translation		1
Vvi-miRN02	XM_019217645.1	5481	100852894	LOC100852894	putative disease resistance RPP13-like protein 1, transcript variant X4	5436	5455	CUGGAAGCCGAUGGGGGACC	UUUCCUCCAACAGCUUCCAG	Translation		1
Vvi-miRN02	XM_019217644.1	5371	100852894	LOC100852894	putative disease resistance RPP13-like protein 1, transcript variant X3	5326	5345	CUGGAAGCCGAUGGGGGACC	UUUCCUCCAACAGCUUCCAG	Translation		1
Vvi-miRN02	XM_019217652.1	5323	100852894	LOC100852894	putative disease resistance RPP13-like protein 1, transcript variant X11	5278	5297	CUGGAAGCCGAUGGGGGACC	UUUCCUCCAACAGCUUCCAG	Translation		1
Vvi-miRN02	XM_019217653.1	5239	100852894	LOC100852894	putative disease resistance RPP13-like protein 1, transcript variant X12	5194	5213	CUGGAAGCCGAUGGGGGACC	UUUCCUCCAACAGCUUCCAG	Translation		1
Vvi-miRN02	XM_019217654.1	5129	100852894	LOC100852894	putative disease resistance RPP13-like protein 1, transcript variant X13	5084	5103	CUGGAAGCCGAUGGGGGACC	UUUCCUCCAACAGCUUCCAG	Translation		1
Vvi-miRN02	XM_019217656.1	5076	100852894	LOC100852894	putative disease resistance RPP13-like protein 1, transcript variant X15	5031	5050	CUGGAAGCCGAUGGGGGACC	UUUCCUCCAACAGCUUCCAG	Translation		1
Vvi-miRN02	XM_019224262.1	4916	100254554	LOC100254554	putative disease resistance protein At3g14460, transcript variant X4	4409	4428	CUGGAAGCCGAUGGGGGACC	UUUCCUCCAACAGCUUCCAG	Translation		1
Vvi-miRN02	XM_019224269.1	4895	100254554	LOC100254554	putative disease resistance protein At3g14460, transcript variant X11	4388	4407	CUGGAAGCCGAUGGGGGACC	UUUCCUCCAACAGCUUCCAG	Translation		1
Vvi-miRN02	XM_019224270.1	4809	100254554	LOC100254554	putative disease resistance protein At3g14460, transcript variant X12	4302	4321	CUGGAAGCCGAUGGGGGACC	UUUCCUCCAACAGCUUCCAG	Translation		1
Vvi-miRN02	XM_019219026.1	3477	100855373	LOC100855373	putative disease resistance protein At3g14460, transcript variant X2	2923	2942	CUGGAAGCCGAUGGGGGACC	UAUCCUCCAACAGCUUCCAG	Translation		1
Vvi-miRN02	XM_010653184.2	6553	100260139	LOC100260139	DDT domain-containing protein PTM	4614	4633	CUGGAAGCCGAUGGGGGACC	UGUUCCUCUUCGGCGUUCAG	Cleavage		2
Vvi-miRN02	XM_002267093.4	3546	100262365	LOC100262365	probable LRR receptor-like serine/threonine-protein kinase At1g56140	537	556	CUGGAAGCCGAUGGGGGACC	GGUCCCCUAUCUGCAUCCAU	Translation		1
Vvi-miRN02	XM_010654160.2	3303	100854233	LOC100854233	B3 domain-containing transcription factor ABI3, transcript variant X1	1597	1616	CUGGAAGCCGAUGGGGGACC	UUCCCCUCAUUGGCUUCCAC	Cleavage		1
Vvi-miRN02	XM_003632349.3	3296	100854233	LOC100854233	B3 domain-containing transcription factor ABI3, transcript variant X4	1596	1615	CUGGAAGCCGAUGGGGGACC	UUCCCCUCAUUGGCUUCCAC	Cleavage		1
Vvi-miRN02	XM_010654161.2	3218	100854233	LOC100854233	B3 domain-containing transcription factor ABI3, transcript variant X2	1512	1531	CUGGAAGCCGAUGGGGGACC	UUCCCCUCAUUGGCUUCCAC	Cleavage		1
Vvi-miRN02	XM_019220936.1	3213	100854233	LOC100854233	B3 domain-containing transcription factor ABI3, transcript variant X3	1507	1526	CUGGAAGCCGAUGGGGGACC	UUCCCCUCAUUGGCUUCCAC	Cleavage		1
Vvi-miRN02	XM_010646895.2	2767	100853636	LOC100853636	uncharacterized LOC100853636	1167	1186	CUGGAAGCCGAUGGGGGACC	GGUUCCCCAUCUGCUUCAAU	Translation		3
Vvi-miRN02	XM_010646895.2	2767	100853636	LOC100853636	uncharacterized LOC100853636	1821	1840	CUGGAAGCCGAUGGGGGACC	GGUUCCCCAUCUGCUUCAAU	Translation		3
Vvi-miRN02	XM_002281160.3	1091	100250739	LOC100250739	uncharacterized LOC100250739	928	947	CUGGAAGCCGAUGGGGGACC	GGCCCCCUGUUGGUUUCCAU	Cleavage		1
Vvi-miRN02	XM_002276337.3	2875	100243856	TMT3	putative tonoplastic monosaccharide transporter	1118	1137	CUGGAAGCCGAUGGGGGACC	GGUCUCUCAUGGGUUGCCAG	Translation		1
Vvi-miRN02	XM_010666223.2	2822	100242050	LOC100242050	QWRF motif-containing protein 2, transcript variant X2	714	733	CUGGAAGCCGAUGGGGGACC	GCAUCUCCAUUGGUUUCCAG	Cleavage		2
Vvi-miRN02	XM_010666223.2	2822	100242050	LOC100242050	QWRF motif-containing protein 2, transcript variant X2	687	706	CUGGAAGCCGAUGGGGGACC	UCUUCCUCUUCGUCUUCCAG	Cleavage		2
Vvi-miRN02	XM_010666222.2	2681	100242050	LOC100242050	QWRF motif-containing protein 2, transcript variant X1	573	592	CUGGAAGCCGAUGGGGGACC	GCAUCUCCAUUGGUUUCCAG	Cleavage		2
Vvi-miRN02	XM_010666222.2	2681	100242050	LOC100242050	QWRF motif-containing protein 2, transcript variant X1	546	565	CUGGAAGCCGAUGGGGGACC	UCUUCCUCUUCGUCUUCCAG	Cleavage		2
Vvi-miRN02	XM_002276178.4	2571	100262737	LOC100262737	3-oxoacyl-[acyl-carrier-protein] synthase II, chloroplastic, transcript variant X1	591	610	CUGGAAGCCGAUGGGGGACC	GCUCUCUCGUCGGUUUUCGG	Cleavage		1
Vvi-miRN02	XM_010666224.2	2267	100242050	LOC100242050	QWRF motif-containing protein 2, transcript variant X3	575	594	CUGGAAGCCGAUGGGGGACC	GCAUCUCCAUUGGUUUCCAG	Cleavage		2
Vvi-miRN02	XM_010666224.2	2267	100242050	LOC100242050	QWRF motif-containing protein 2, transcript variant X3	548	567	CUGGAAGCCGAUGGGGGACC	UCUUCCUCUUCGUCUUCCAG	Cleavage		2
Vvi-miRN02	XM_019216769.1	2125	100242050	LOC100242050	QWRF motif-containing protein 2, transcript variant X4	575	594	CUGGAAGCCGAUGGGGGACC	GCAUCUCCAUUGGUUUCCAG	Cleavage		2
Vvi-miRN02	XM_019216769.1	2125	100242050	LOC100242050	QWRF motif-containing protein 2, transcript variant X4	548	567	CUGGAAGCCGAUGGGGGACC	UCUUCCUCUUCGUCUUCCAG	Cleavage		2
Vvi-miRN02	XM_010657789.2	2046	100262737	LOC100262737	3-oxoacyl-[acyl-carrier-protein] synthase II, chloroplastic, transcript variant X3	280	299	CUGGAAGCCGAUGGGGGACC	GCUCUCUCGUCGGUUUUCGG	Cleavage		1
Vvi-miRN02	XM_019225058.1	1863	100854337	LOC100854337	uncharacterized LOC100854337, transcript variant X1	623	642	CUGGAAGCCGAUGGGGGACC	GGUUCCUCGUCGUCCUCCAG	Cleavage		1
Vvi-miRN02	XM_003633608.3	1769	100854337	LOC100854337	uncharacterized LOC100854337, transcript variant X2	616	635	CUGGAAGCCGAUGGGGGACC	GGUUCCUCGUCGUCCUCCAG	Cleavage		1
Vvi-miRN02	XM_002276692.3	1408	100264108	LOC100264108	homogentisate solanesyltransferase, chloroplastic	216	235	CUGGAAGCCGAUGGGGGACC	CCUCUUCCAUUGGUUUCCAC	Cleavage		1
Vvi-miRN02	XM_010650745.2	919	104879130	LOC104879130	uncharacterized LOC104879130	69	88	CUGGAAGCCGAUGGGGGACC	UCUCCUCCAUUGGCUUCUGC	Cleavage		1
Vvi-miRN02	XM_010662275.2	3256	100241313	LOC100241313	receptor-like protein kinase FERONIA	2161	2180	CUGGAAGCCGAUGGGGGACC	UGUCUCUUAUUGGCUUCUGC	Cleavage		1
Vvi-miRN02	XM_002265970.3	1738	100256822	LOC100256822	uncharacterized LOC100256822, transcript variant X4	858	877	CUGGAAGCCGAUGGGGGACC	CAUCCCCCAUCGGCUAGCAG	Cleavage		1
Vvi-miRN02	XM_010660491.2	1726	100256822	LOC100256822	uncharacterized LOC100256822, transcript variant X2	846	865	CUGGAAGCCGAUGGGGGACC	CAUCCCCCAUCGGCUAGCAG	Cleavage		1
Vvi-miRN02	XM_010660489.2	1669	100256822	LOC100256822	uncharacterized LOC100256822, transcript variant X1	789	808	CUGGAAGCCGAUGGGGGACC	CAUCCCCCAUCGGCUAGCAG	Cleavage		1
Vvi-miRN02	XM_010660490.2	1593	100256822	LOC100256822	uncharacterized LOC100256822, transcript variant X3	713	732	CUGGAAGCCGAUGGGGGACC	CAUCCCCCAUCGGCUAGCAG	Cleavage		1
Vvi-miRN02	XM_010645946.2	1472	104877521	LOC104877521	uncharacterized LOC104877521	1270	1289	CUGGAAGCCGAUGGGGGACC	CGUCCUCCAUUGGCUGCCCG	Cleavage		1
Vvi-miRN02	XM_002275530.4	1102	100261472	LOC100261472	transcription factor HY5-like	211	230	CUGGAAGCCGAUGGGGGACC	CCCACCCCCUCGGCUUCCAG	Cleavage		1
Vvi-miRN02	XM_010651419.2	3908	100249392	LOC100249392	pentatricopeptide repeat-containing protein At3g06920, transcript variant X2	2907	2926	CUGGAAGCCGAUGGGGGACC	AAGCCCUCAUCUGCUUUCAG	Translation		1
Vvi-miRN02	XM_010662155.2	3798	100249633	LOC100249633	nuclear pore complex protein NUP98A	449	468	CUGGAAGCCGAUGGGGGACC	UCUUCCCCAUUGCCUUCCAC	Cleavage		1
Vvi-miRN02	XM_010651418.2	3363	100249392	LOC100249392	pentatricopeptide repeat-containing protein At3g06920, transcript variant X1	2362	2381	CUGGAAGCCGAUGGGGGACC	AAGCCCUCAUCUGCUUUCAG	Translation		1
Vvi-miRN02	XM_002284128.3	2636	100245706	LOC100245706	cyclic nucleotide-gated ion channel 2, transcript variant X1	986	1005	CUGGAAGCCGAUGGGGGACC	GGUCUCUCAAAGGCUUCUGG	Translation		1
Vvi-miRN02	XM_010662808.2	2408	100245706	LOC100245706	cyclic nucleotide-gated ion channel 2, transcript variant X2	987	1006	CUGGAAGCCGAUGGGGGACC	GGUCUCUCAAAGGCUUCUGG	Translation		1
Vvi-miRN02	XM_002268454.2	1492	100259713	LOC100259713	zinc finger protein CONSTANS-LIKE 13	762	781	CUGGAAGCCGAUGGGGGACC	AACCGCCUAUUGGCUUCCAG	Cleavage		1
Vvi-miRN02	XM_002265699.3	1231	100254448	LOC100254448	uncharacterized LOC100254448	81	100	CUGGAAGCCGAUGGGGGACC	CUCCAUUCAUCGGCUUCCAG	Cleavage		1
Vvi-miRN02	XM_019225413.1	1110	104881932	LOC104881932	G-type lectin S-receptor-like serine/threonine-protein kinase At1g61370, transcript variant X1	84	103	CUGGAAGCCGAUGGGGGACC	CAUCCUCCAUCUGCUUCUAU	Translation		1
Vvi-miRN02	XM_019221784.1	958	100246776	LOC100246776	uncharacterized LOC100246776, transcript variant X1	30	49	CUGGAAGCCGAUGGGGGACC	CCUCCUCCAUGGGUUUCCAC	Translation		1
Vvi-miRN02	XM_019221785.1	902	100246776	LOC100246776	uncharacterized LOC100246776, transcript variant X2	30	49	CUGGAAGCCGAUGGGGGACC	CCUCCUCCAUGGGUUUCCAC	Translation		1
Vvi-miRN02	XM_010657328.2	3219	100245196	LOC100245196	protein lingerer, transcript variant X1	1751	1770	CUGGAAGCCGAUGGGGGACC	UUUCCUUCAUCUGCUUCUGG	Translation		1
Vvi-miRN02	XM_019222642.1	3171	100245196	LOC100245196	protein lingerer, transcript variant X2	1703	1722	CUGGAAGCCGAUGGGGGACC	UUUCCUUCAUCUGCUUCUGG	Translation		1
Vvi-miRN02	XM_019216383.1	2528	100260274	LOC100260274	TMV resistance protein N	745	764	CUGGAAGCCGAUGGGGGACC	GGUCUUCCAUUGGCUCUCAA	Cleavage		1
Vvi-miRN02	XM_010661414.2	3345	100263398	LOC100263398	protein NLP6	461	480	CUGGAAGCCGAUGGGGGACC	CUGCCUCCAUCGGUUUUCAC	Cleavage		1
Vvi-miRN02	XM_002271729.4	3223	100240940	LOC100240940	kinesin-like protein KIN-13A	508	527	CUGGAAGCCGAUGGGGGACC	GCCUCUCCAUUGGCUUCCAC	Cleavage		1
Vvi-miRN02	XM_002273435.4	3087	100266818	LOC100266818	uncharacterized LOC100266818	517	536	CUGGAAGCCGAUGGGGGACC	AACCCCUCGUCGGUUUCCAA	Cleavage		1
Vvi-miRN02	XM_010659831.2	2090	100241678	CIPK13	CBL-interacting protein kinase 13, transcript variant X1	2053	2072	CUGGAAGCCGAUGGGGGACC	GGUUCCUCACUGGCUUUUAU	Translation		1
Vvi-miRN02	XM_010659832.2	2031	100241678	CIPK13	CBL-interacting protein kinase 13, transcript variant X2	1994	2013	CUGGAAGCCGAUGGGGGACC	GGUUCCUCACUGGCUUUUAU	Translation		1
Vvi-miRN02	XM_019221592.1	1859	100259699	LOC100259699	mitochondrial fission protein ELM1, transcript variant X4	531	550	CUGGAAGCCGAUGGGGGACC	GCGGCUUCAUUGGCUUCCAG	Cleavage		1
Vvi-miRN02	XM_010655817.2	1665	100259699	LOC100259699	mitochondrial fission protein ELM1, transcript variant X1	337	356	CUGGAAGCCGAUGGGGGACC	GCGGCUUCAUUGGCUUCCAG	Cleavage		1
Vvi-miRN02	XM_010655818.2	1665	100259699	LOC100259699	mitochondrial fission protein ELM1, transcript variant X2	340	359	CUGGAAGCCGAUGGGGGACC	GCGGCUUCAUUGGCUUCCAG	Cleavage		1
Vvi-miRN02	XM_010655820.2	1522	100259699	LOC100259699	mitochondrial fission protein ELM1, transcript variant X3	344	363	CUGGAAGCCGAUGGGGGACC	GCGGCUUCAUUGGCUUCCAG	Cleavage		1
Vvi-miRN02	XM_010663612.2	7074	100241322	LOC100241322	uncharacterized LOC100241322, transcript variant X8	3278	3297	CUGGAAGCCGAUGGGGGACC	GGUCCUUUAUCGUUUUUUGG	Cleavage		1
Vvi-miRN02	XM_019224970.1	5726	104882319	LOC104882319	replication factor C subunit 3-like, transcript variant X1	119	138	CUGGAAGCCGAUGGGGGACC	GGUUCCGUAUUGGUUUUUGG	Cleavage		1
Vvi-miRN02	XM_010665113.2	5723	104882319	LOC104882319	replication factor C subunit 3-like, transcript variant X8	119	138	CUGGAAGCCGAUGGGGGACC	GGUUCCGUAUUGGUUUUUGG	Cleavage		1
Vvi-miRN02	XM_019224981.1	5678	104882319	LOC104882319	replication factor C subunit 3-like, transcript variant X6	119	138	CUGGAAGCCGAUGGGGGACC	GGUUCCGUAUUGGUUUUUGG	Cleavage		1
Vvi-miRN02	XM_019224986.1	5636	104882319	LOC104882319	replication factor C subunit 3-like, transcript variant X9	119	138	CUGGAAGCCGAUGGGGGACC	GGUUCCGUAUUGGUUUUUGG	Cleavage		1
Vvi-miRN02	XM_019224982.1	5595	104882319	LOC104882319	replication factor C subunit 3-like, transcript variant X7	119	138	CUGGAAGCCGAUGGGGGACC	GGUUCCGUAUUGGUUUUUGG	Cleavage		1
Vvi-miRN02	XM_019224977.1	5563	104882319	LOC104882319	replication factor C subunit 3-like, transcript variant X4	119	138	CUGGAAGCCGAUGGGGGACC	GGUUCCGUAUUGGUUUUUGG	Cleavage		1
Vvi-miRN02	XM_010663605.2	5228	100241322	LOC100241322	uncharacterized LOC100241322, transcript variant X1	1432	1451	CUGGAAGCCGAUGGGGGACC	GGUCCUUUAUCGUUUUUUGG	Cleavage		1
Vvi-miRN02	XM_010663607.2	5113	100241322	LOC100241322	uncharacterized LOC100241322, transcript variant X2	1431	1450	CUGGAAGCCGAUGGGGGACC	GGUCCUUUAUCGUUUUUUGG	Cleavage		1
Vvi-miRN02	XM_010663608.2	5061	100241322	LOC100241322	uncharacterized LOC100241322, transcript variant X4	1432	1451	CUGGAAGCCGAUGGGGGACC	GGUCCUUUAUCGUUUUUUGG	Cleavage		1
Vvi-miRN02	XM_019224975.1	4992	104882319	LOC104882319	replication factor C subunit 3-like, transcript variant X3	117	136	CUGGAAGCCGAUGGGGGACC	GGUUCCGUAUUGGUUUUUGG	Cleavage		1
Vvi-miRN02	XM_019224972.1	4986	104882319	LOC104882319	replication factor C subunit 3-like, transcript variant X2	117	136	CUGGAAGCCGAUGGGGGACC	GGUUCCGUAUUGGUUUUUGG	Cleavage		1
Vvi-miRN02	XM_019225740.1	4676	100241322	LOC100241322	uncharacterized LOC100241322, transcript variant X3	880	899	CUGGAAGCCGAUGGGGGACC	GGUCCUUUAUCGUUUUUUGG	Cleavage		1
Vvi-miRN02	XM_019225741.1	4536	100241322	LOC100241322	uncharacterized LOC100241322, transcript variant X6	740	759	CUGGAAGCCGAUGGGGGACC	GGUCCUUUAUCGUUUUUUGG	Cleavage		1
Vvi-miRN02	XM_010663609.2	4482	100241322	LOC100241322	uncharacterized LOC100241322, transcript variant X5	686	705	CUGGAAGCCGAUGGGGGACC	GGUCCUUUAUCGUUUUUUGG	Cleavage		1
Vvi-miRN02	XM_010663611.2	4468	100241322	LOC100241322	uncharacterized LOC100241322, transcript variant X7	672	691	CUGGAAGCCGAUGGGGGACC	GGUCCUUUAUCGUUUUUUGG	Cleavage		1
Vvi-miRN02	XM_019223406.1	3822	100254943	LOC100254943	putative disease resistance RPP13-like protein 1	3364	3385	CUGGAAGC--CGAUGGGGGACC	UGUCCCCUAUUGUUGUUUCCAG	Cleavage		1
Vvi-miRN02	XM_002279479.4	3012	100255122	FCA	flowering time control, transcript variant X3	2368	2387	CUGGAAGCCGAUGGGGGACC	GUGUCUUCAUCGGCUUCUGG	Cleavage		1
Vvi-miRN02	XM_010654451.2	2621	100262817	LOC100262817	aspartic proteinase nepenthesin-1	1776	1795	CUGGAAGCCGAUGGGGGACC	UCACCCCCAUUGGCUCCUAG	Cleavage		1
Vvi-miRN02	XM_002283943.4	2102	100257586	LOC100257586	ninja-family protein mc410, transcript variant X1	322	341	CUGGAAGCCGAUGGGGGACC	GGUGUCCCAUCGGAUACCAG	Cleavage		2
Vvi-miRN02	XM_010657980.2	2097	100257586	LOC100257586	ninja-family protein mc410, transcript variant X2	323	342	CUGGAAGCCGAUGGGGGACC	GGUGUCCCAUCGGAUACCAG	Cleavage		2
Vvi-miRN02	XM_002285135.4	2044	100248336	LOC100248336	double-stranded RNA-binding protein 2, transcript variant X1	1582	1601	CUGGAAGCCGAUGGGGGACC	GGUCUUGUGUUGGUUUUCAG	Cleavage		1
Vvi-miRN02	XM_002281355.4	1899	100249082	LOC100249082	uncharacterized LOC100249082, transcript variant X1	1046	1065	CUGGAAGCCGAUGGGGGACC	UUCCUCUUGUUGGCUUCCAG	Cleavage		1
Vvi-miRN02	XM_010649672.2	1894	100249082	LOC100249082	uncharacterized LOC100249082, transcript variant X3	1041	1060	CUGGAAGCCGAUGGGGGACC	UUCCUCUUGUUGGCUUCCAG	Cleavage		1
Vvi-miRN02	XM_002284916.4	1883	100249084	LOC100249084	DELLA protein SLR1	1103	1122	CUGGAAGCCGAUGGGGGACC	GGUCCCCCAUCGCCUGACGG	Cleavage		1
Vvi-miRN02	XM_019217444.1	1716	100249082	LOC100249082	uncharacterized LOC100249082, transcript variant X2	1049	1068	CUGGAAGCCGAUGGGGGACC	UUCCUCUUGUUGGCUUCCAG	Cleavage		1
Vvi-miRN02	XM_019218310.1	926	109122094	LOC109122094	TMV resistance protein N-like	199	218	CUGGAAGCCGAUGGGGGACC	GGUCUUCCAUUAGCUUUGAG	Translation		1
Vvi-miRN02	XM_002281358.3	767	100244376	LOC100244376	18.2 kDa class I heat shock protein	191	210	CUGGAAGCCGAUGGGGGACC	GGUGCUCUAUCGGUUCCCGG	Cleavage		1
Vvi-miRN02	XM_002281249.4	748	100265108	LOC100265108	18.2 kDa class I heat shock protein	186	205	CUGGAAGCCGAUGGGGGACC	GGUGCUCUAUCGGUUCCCGG	Cleavage		1
Vvi-miRN02	XM_002281318.3	738	100249533	LOC100249533	18.2 kDa class I heat shock protein	193	212	CUGGAAGCCGAUGGGGGACC	GGUGCUCUAUCGGUUCCCGG	Cleavage		1
Vvi-miRN02	XM_002281184.4	729	100242821	LOC100242821	18.2 kDa class I heat shock protein	194	213	CUGGAAGCCGAUGGGGGACC	GGUGCUCUAUCGGUUCCCGG	Cleavage		1
Vvi-miRN02	XM_002276357.3	3569	100240766	LOC100240766	uncharacterized LOC100240766	1115	1134	CUGGAAGCCGAUGGGGGACC	CUUUCGCCAUCGAUUUCUAG	Cleavage		2
Vvi-miRN02	XM_010646895.2	2767	100853636	LOC100853636	uncharacterized LOC100853636	1494	1513	CUGGAAGCCGAUGGGGGACC	GGCUCCCCAUCUGCUUCAAU	Translation		3
Vvi-miRN02	XM_003632214.3	2403	100246636	LOC100246636	UDP-glycosyltransferase 86A1	1502	1521	CUGGAAGCCGAUGGGGGACC	UAAUCUCCACCGCCUUCCAG	Translation		1
Vvi-miRN02	XM_002282896.3	1970	100250616	LOC100250616	protein DETOXIFICATION 41	269	290	CUGGAAGC--CGAUGGGGGACC	GGUCUUCCAUCGUUGCUUCCAU	Cleavage		2
Vvi-miRN02	XM_002282896.3	1970	100250616	LOC100250616	protein DETOXIFICATION 41	534	553	CUGGAAGCCGAUGGGGGACC	CUUCCUCUAUUGGUUCUCAG	Cleavage		2
Vvi-miRN02	XM_002263255.4	3822	100252582	LOC100252582	leucine-rich repeat receptor-like serine/threonine-protein kinase BAM1	51	70	CUGGAAGCCGAUGGGGGACC	GGUUCUCCAACGGCUUUCUU	Translation		1
Vvi-miRN02	XM_019221353.1	3161	104879818	LOC104879818	exocyst complex component EXO84B-like, transcript variant X2	1541	1560	CUGGAAGCCGAUGGGGGACC	GUUUCCCCAUUGGUUUCCCU	Cleavage		1
Vvi-miRN02	XM_010654097.2	3144	104879818	LOC104879818	exocyst complex component EXO84B-like, transcript variant X1	1524	1543	CUGGAAGCCGAUGGGGGACC	GUUUCCCCAUUGGUUUCCCU	Cleavage		1
Vvi-miRN02	XM_019221354.1	2981	104879818	LOC104879818	exocyst complex component EXO84B-like, transcript variant X3	1361	1380	CUGGAAGCCGAUGGGGGACC	GUUUCCCCAUUGGUUUCCCU	Cleavage		1
Vvi-miRN02	XM_002281844.3	2227	100248852	LOC100248852	lysM domain receptor-like kinase 4, transcript variant X1	356	375	CUGGAAGCCGAUGGGGGACC	GGUCCUUCUUCGGCUUUCCU	Cleavage		1
Vvi-miRN02	XM_019216733.1	2165	100248852	LOC100248852	lysM domain receptor-like kinase 4, transcript variant X2	360	379	CUGGAAGCCGAUGGGGGACC	GGUCCUUCUUCGGCUUUCCU	Cleavage		1
Vvi-miRN02	XM_002264668.4	4558	100250170	LOC100250170	TMV resistance protein N, transcript variant X1	1571	1590	CUGGAAGCCGAUGGGGGACC	GGUCUUCCAUUGGCUCUUAA	Cleavage		1
Vvi-miRN02	XM_019225449.1	4174	100250170	LOC100250170	TMV resistance protein N, transcript variant X2	1571	1590	CUGGAAGCCGAUGGGGGACC	GGUCUUCCAUUGGCUCUUAA	Cleavage		1
Vvi-miRN02	XM_019223869.1	7583	100265437	LOC100265437	putative disease resistance protein At3g14460, transcript variant X1	3704	3723	CUGGAAGCCGAUGGGGGACC	CGUCUCUCAUUGGUUUUCCA	Cleavage		1
Vvi-miRN02	XM_019223874.1	7534	100265437	LOC100265437	putative disease resistance protein At3g14460, transcript variant X6	3704	3723	CUGGAAGCCGAUGGGGGACC	CGUCUCUCAUUGGUUUUCCA	Cleavage		1
Vvi-miRN02	XM_019223876.1	7492	100265437	LOC100265437	putative disease resistance protein At3g14460, transcript variant X8	3704	3723	CUGGAAGCCGAUGGGGGACC	CGUCUCUCAUUGGUUUUCCA	Cleavage		1
Vvi-miRN02	XM_019223871.1	7209	100265437	LOC100265437	putative disease resistance protein At3g14460, transcript variant X3	3704	3723	CUGGAAGCCGAUGGGGGACC	CGUCUCUCAUUGGUUUUCCA	Cleavage		1
Vvi-miRN02	XM_019223875.1	7160	100265437	LOC100265437	putative disease resistance protein At3g14460, transcript variant X7	3704	3723	CUGGAAGCCGAUGGGGGACC	CGUCUCUCAUUGGUUUUCCA	Cleavage		1
Vvi-miRN02	XM_019223879.1	7062	100265437	LOC100265437	putative disease resistance protein At3g14460, transcript variant X11	3704	3723	CUGGAAGCCGAUGGGGGACC	CGUCUCUCAUUGGUUUUCCA	Cleavage		1
Vvi-miRN02	XM_019223872.1	6938	100265437	LOC100265437	putative disease resistance protein At3g14460, transcript variant X4	3704	3723	CUGGAAGCCGAUGGGGGACC	CGUCUCUCAUUGGUUUUCCA	Cleavage		1
Vvi-miRN02	XM_019223873.1	6933	100265437	LOC100265437	putative disease resistance protein At3g14460, transcript variant X5	3704	3723	CUGGAAGCCGAUGGGGGACC	CGUCUCUCAUUGGUUUUCCA	Cleavage		1
Vvi-miRN02	XM_019223870.1	6849	100265437	LOC100265437	putative disease resistance protein At3g14460, transcript variant X2	3704	3723	CUGGAAGCCGAUGGGGGACC	CGUCUCUCAUUGGUUUUCCA	Cleavage		1
Vvi-miRN02	XM_019223880.1	6801	100265437	LOC100265437	putative disease resistance protein At3g14460, transcript variant X12	3704	3723	CUGGAAGCCGAUGGGGGACC	CGUCUCUCAUUGGUUUUCCA	Cleavage		1
Vvi-miRN02	XM_019223878.1	6770	100265437	LOC100265437	putative disease resistance protein At3g14460, transcript variant X10	3704	3723	CUGGAAGCCGAUGGGGGACC	CGUCUCUCAUUGGUUUUCCA	Cleavage		1
Vvi-miRN02	XM_019223877.1	6758	100265437	LOC100265437	putative disease resistance protein At3g14460, transcript variant X9	3704	3723	CUGGAAGCCGAUGGGGGACC	CGUCUCUCAUUGGUUUUCCA	Cleavage		1
Vvi-miRN02	XM_019223881.1	6260	100265437	LOC100265437	putative disease resistance protein At3g14460, transcript variant X13	3704	3723	CUGGAAGCCGAUGGGGGACC	CGUCUCUCAUUGGUUUUCCA	Cleavage		1
Vvi-miRN02	XM_019217555.1	5398	100852718	LOC100852718	putative disease resistance RPP13-like protein 1, transcript variant X8	5023	5042	CUGGAAGCCGAUGGGGGACC	UGUCUCUUAUUGGCUUUCUA	Cleavage		2
Vvi-miRN02	XM_019217555.1	5398	100852718	LOC100852718	putative disease resistance RPP13-like protein 1, transcript variant X8	5275	5294	CUGGAAGCCGAUGGGGGACC	CAUCUCUUAUUGGCUUUCCG	Cleavage		2
Vvi-miRN02	XM_019217553.1	5388	100852718	LOC100852718	putative disease resistance RPP13-like protein 1, transcript variant X6	5046	5065	CUGGAAGCCGAUGGGGGACC	UGUCUCUUAUUGGCUUUCUA	Cleavage		2
Vvi-miRN02	XM_019217553.1	5388	100852718	LOC100852718	putative disease resistance RPP13-like protein 1, transcript variant X6	5298	5317	CUGGAAGCCGAUGGGGGACC	CAUCUCUUAUUGGCUUUCCG	Cleavage		2
Vvi-miRN02	XM_019217551.1	5370	100852718	LOC100852718	putative disease resistance RPP13-like protein 1, transcript variant X4	4995	5014	CUGGAAGCCGAUGGGGGACC	UGUCUCUUAUUGGCUUUCUA	Cleavage		2
Vvi-miRN02	XM_019217551.1	5370	100852718	LOC100852718	putative disease resistance RPP13-like protein 1, transcript variant X4	5247	5266	CUGGAAGCCGAUGGGGGACC	CAUCUCUUAUUGGCUUUCCG	Cleavage		2
Vvi-miRN02	XM_019217557.1	5357	100852718	LOC100852718	putative disease resistance RPP13-like protein 1, transcript variant X10	4982	5001	CUGGAAGCCGAUGGGGGACC	UGUCUCUUAUUGGCUUUCUA	Cleavage		2
Vvi-miRN02	XM_019217557.1	5357	100852718	LOC100852718	putative disease resistance RPP13-like protein 1, transcript variant X10	5234	5253	CUGGAAGCCGAUGGGGGACC	CAUCUCUUAUUGGCUUUCCG	Cleavage		2
Vvi-miRN02	XM_019217552.1	5303	100852718	LOC100852718	putative disease resistance RPP13-like protein 1, transcript variant X5	4928	4947	CUGGAAGCCGAUGGGGGACC	UGUCUCUUAUUGGCUUUCUA	Cleavage		2
Vvi-miRN02	XM_019217552.1	5303	100852718	LOC100852718	putative disease resistance RPP13-like protein 1, transcript variant X5	5180	5199	CUGGAAGCCGAUGGGGGACC	CAUCUCUUAUUGGCUUUCCG	Cleavage		2
Vvi-miRN02	XM_019217550.1	5297	100852718	LOC100852718	putative disease resistance RPP13-like protein 1, transcript variant X3	4955	4974	CUGGAAGCCGAUGGGGGACC	UGUCUCUUAUUGGCUUUCUA	Cleavage		2
Vvi-miRN02	XM_019217550.1	5297	100852718	LOC100852718	putative disease resistance RPP13-like protein 1, transcript variant X3	5207	5226	CUGGAAGCCGAUGGGGGACC	CAUCUCUUAUUGGCUUUCCG	Cleavage		2
Vvi-miRN02	XM_019217548.1	5269	100852718	LOC100852718	putative disease resistance RPP13-like protein 1, transcript variant X1	4927	4946	CUGGAAGCCGAUGGGGGACC	UGUCUCUUAUUGGCUUUCUA	Cleavage		2
Vvi-miRN02	XM_019217548.1	5269	100852718	LOC100852718	putative disease resistance RPP13-like protein 1, transcript variant X1	5179	5198	CUGGAAGCCGAUGGGGGACC	CAUCUCUUAUUGGCUUUCCG	Cleavage		2
Vvi-miRN02	XM_019217549.1	5256	100852718	LOC100852718	putative disease resistance RPP13-like protein 1, transcript variant X2	4914	4933	CUGGAAGCCGAUGGGGGACC	UGUCUCUUAUUGGCUUUCUA	Cleavage		2
Vvi-miRN02	XM_019217549.1	5256	100852718	LOC100852718	putative disease resistance RPP13-like protein 1, transcript variant X2	5166	5185	CUGGAAGCCGAUGGGGGACC	CAUCUCUUAUUGGCUUUCCG	Cleavage		2
Vvi-miRN02	XM_019217559.1	5190	100852718	LOC100852718	putative disease resistance RPP13-like protein 1, transcript variant X11	4815	4834	CUGGAAGCCGAUGGGGGACC	UGUCUCUUAUUGGCUUUCUA	Cleavage		2
Vvi-miRN02	XM_019217559.1	5190	100852718	LOC100852718	putative disease resistance RPP13-like protein 1, transcript variant X11	5067	5086	CUGGAAGCCGAUGGGGGACC	CAUCUCUUAUUGGCUUUCCG	Cleavage		2
Vvi-miRN02	XM_019217556.1	5146	100852718	LOC100852718	putative disease resistance RPP13-like protein 1, transcript variant X9	4804	4823	CUGGAAGCCGAUGGGGGACC	UGUCUCUUAUUGGCUUUCUA	Cleavage		2
Vvi-miRN02	XM_019217556.1	5146	100852718	LOC100852718	putative disease resistance RPP13-like protein 1, transcript variant X9	5056	5075	CUGGAAGCCGAUGGGGGACC	CAUCUCUUAUUGGCUUUCCG	Cleavage		2
Vvi-miRN02	XM_019217554.1	5089	100852718	LOC100852718	putative disease resistance RPP13-like protein 1, transcript variant X7	4747	4766	CUGGAAGCCGAUGGGGGACC	UGUCUCUUAUUGGCUUUCUA	Cleavage		2
Vvi-miRN02	XM_019217554.1	5089	100852718	LOC100852718	putative disease resistance RPP13-like protein 1, transcript variant X7	4999	5018	CUGGAAGCCGAUGGGGGACC	CAUCUCUUAUUGGCUUUCCG	Cleavage		2
Vvi-miRN02	XM_019218317.1	4984	104878285	LOC104878285	putative disease resistance RPP13-like protein 1, transcript variant X7	4897	4916	CUGGAAGCCGAUGGGGGACC	UGUCUCUUAUUGGCUUUCUA	Cleavage		1
Vvi-miRN02	XM_019218314.1	4920	104878285	LOC104878285	putative disease resistance RPP13-like protein 1, transcript variant X4	4833	4852	CUGGAAGCCGAUGGGGGACC	UGUCUCUUAUUGGCUUUCUA	Cleavage		1
Vvi-miRN02	XM_019218315.1	4896	104878285	LOC104878285	putative disease resistance RPP13-like protein 1, transcript variant X5	4809	4828	CUGGAAGCCGAUGGGGGACC	UGUCUCUUAUUGGCUUUCUA	Cleavage		1
Vvi-miRN02	XM_019218311.1	4892	104878285	LOC104878285	putative disease resistance RPP13-like protein 1, transcript variant X1	4805	4824	CUGGAAGCCGAUGGGGGACC	UGUCUCUUAUUGGCUUUCUA	Cleavage		1
Vvi-miRN02	XM_019218313.1	4879	104878285	LOC104878285	putative disease resistance RPP13-like protein 1, transcript variant X3	4792	4811	CUGGAAGCCGAUGGGGGACC	UGUCUCUUAUUGGCUUUCUA	Cleavage		1
Vvi-miRN02	XM_019218312.1	4868	104878285	LOC104878285	putative disease resistance RPP13-like protein 1, transcript variant X2	4781	4800	CUGGAAGCCGAUGGGGGACC	UGUCUCUUAUUGGCUUUCUA	Cleavage		1
Vvi-miRN02	XM_019218318.1	4770	104878285	LOC104878285	putative disease resistance RPP13-like protein 1, transcript variant X8	4683	4702	CUGGAAGCCGAUGGGGGACC	UGUCUCUUAUUGGCUUUCUA	Cleavage		1
Vvi-miRN02	XM_019218316.1	4712	104878285	LOC104878285	putative disease resistance RPP13-like protein 1, transcript variant X6	4625	4644	CUGGAAGCCGAUGGGGGACC	UGUCUCUUAUUGGCUUUCUA	Cleavage		1
Vvi-miRN02	XM_010661195.2	4164	100265437	LOC100265437	putative disease resistance protein At3g14460, transcript variant X14	3704	3723	CUGGAAGCCGAUGGGGGACC	CGUCUCUCAUUGGUUUUCCA	Cleavage		1
Vvi-miRN02	XM_002283943.4	2102	100257586	LOC100257586	ninja-family protein mc410, transcript variant X1	1552	1571	CUGGAAGCCGAUGGGGGACC	AAUCUACCAUGGGUUUCCAC	Translation		2
Vvi-miRN02	XM_010657980.2	2097	100257586	LOC100257586	ninja-family protein mc410, transcript variant X2	1547	1566	CUGGAAGCCGAUGGGGGACC	AAUCUACCAUGGGUUUCCAC	Translation		2
Vvi-miRN02	XM_019218166.1	1452	109121425	LOC109121425	uncharacterized LOC109121425, transcript variant X3	511	530	CUGGAAGCCGAUGGGGGACC	UGUCUCUUAUUGGCUUUCUA	Cleavage		2
Vvi-miRN02	XM_019218166.1	1452	109121425	LOC109121425	uncharacterized LOC109121425, transcript variant X3	763	782	CUGGAAGCCGAUGGGGGACC	CAUCUCUUAUUGGCUUUCCG	Cleavage		2
Vvi-miRN02	XM_019218165.1	1450	100853346	LOC100853346	uncharacterized LOC100853346	510	529	CUGGAAGCCGAUGGGGGACC	UGUCUCUUAUUGGCUUUCUA	Cleavage		2
Vvi-miRN02	XM_019218165.1	1450	100853346	LOC100853346	uncharacterized LOC100853346	762	781	CUGGAAGCCGAUGGGGGACC	CAUCUCUUAUUGGCUUUCCG	Cleavage		2
Vvi-miRN02	XM_003633119.3	6635	100257033	LOC100257033	protein TSS	753	772	CUGGAAGCCGAUGGGGGACC	GGUUCCCCAUCUUCUUCCCC	Translation		1
Vvi-miRN02	XM_010655739.2	4219	100251089	LOC100251089	polyadenylation and cleavage factor homolog 4	2746	2765	CUGGAAGCCGAUGGGGGACC	GGUCCCCCACCGCCUUCUUC	Translation		1
Vvi-miRN02	XM_002276357.3	3569	100240766	LOC100240766	uncharacterized LOC100240766	1558	1577	CUGGAAGCCGAUGGGGGACC	GCGGCUCUAUCGGCUUCCAA	Cleavage		2
Vvi-miRN02_star	XM_002267502.3	2438	100256348	LOC100256348	scarecrow-like protein 21	1338	1357	UCCCUCAAAGGCUUCCAAUU	UAUUGGAAGCCUUUGAGGGA	Cleavage		1
Vvi-miRN02_star	XM_010658374.2	1364	100256672	LOC100256672	hypothetical protein	1137	1156	UCCCUCAAAGGCUUCCAAUU	GGUUGGAAGCUUUUGAAGGA	Cleavage		1
Vvi-miRN02_star	XM_002285572.4	2222	100244356	LOC100244356	chaperonin CPN60	826	845	UCCCUCAAAGGCUUCCAAUU	AAUUGGAAGUUGUUGAGGGG	Translation		1
Vvi-miRN02_star	XM_010662904.1	930	104881735	LOC104881735	uncharacterized LOC104881735	251	270	UCCCUCAAAGGCUUCCAAUU	UGUUGGAAGCUUUUGUGGGA	Cleavage		1
Vvi-miRN02_star	XM_019219566.1	3068	100245256	LOC100245256	probable xyloglucan glycosyltransferase 5-like, transcript variant X3	1121	1140	UCCCUCAAAGGCUUCCAAUU	AAUUGGAAGAUGUUGAGGGA	Translation		2
Vvi-miRN02_star	XM_002271897.3	3440	100245256	LOC100245256	probable xyloglucan glycosyltransferase 5-like, transcript variant X2	1493	1512	UCCCUCAAAGGCUUCCAAUU	AAUUGGAAGAUGUUGAGGGA	Translation		2
Vvi-miRN02_star	XM_010650535.2	3450	100245256	LOC100245256	probable xyloglucan glycosyltransferase 5-like, transcript variant X1	1503	1522	UCCCUCAAAGGCUUCCAAUU	AAUUGGAAGAUGUUGAGGGA	Translation		2
Vvi-miRN02_star	XM_010652536.2	719	100241616	LOC100241616	uncharacterized LOC100241616, transcript variant X1	321	340	UCCCUCAAAGGCUUCCAAUU	UAUUAGAAGCCUUUGAGGAA	Cleavage		1
Vvi-miRN02_star	XM_002270404.4	721	100241616	LOC100241616	uncharacterized LOC100241616, transcript variant X2	323	342	UCCCUCAAAGGCUUCCAAUU	UAUUAGAAGCCUUUGAGGAA	Cleavage		1
Vvi-miRN02_star	XM_010664332.2	2382	100261168	LOC100261168	WD repeat-containing protein 91 homolog, transcript variant X3	201	220	UCCCUCAAAGGCUUCCAAUU	CACUGCAAGCUUUUGAGGGA	Cleavage		1
Vvi-miRN02_star	XM_010664331.2	2382	100261168	LOC100261168	WD repeat-containing protein 91 homolog, transcript variant X2	201	220	UCCCUCAAAGGCUUCCAAUU	CACUGCAAGCUUUUGAGGGA	Cleavage		1
Vvi-miRN02_star	XM_010664330.2	2390	100261168	LOC100261168	WD repeat-containing protein 91 homolog, transcript variant X1	209	228	UCCCUCAAAGGCUUCCAAUU	CACUGCAAGCUUUUGAGGGA	Cleavage		1
Vvi-miRN02_star	XM_002266138.4	713	100253536	LOC100253536	protein PAM68, chloroplastic-like	519	538	UCCCUCAAAGGCUUCCAAUU	AGUUGGGAUCCAUUGAGGGA	Translation		1
Vvi-miRN02_star	XM_010655270.1	429	104880060	LOC104880060	uncharacterized LOC104880060	122	141	UCCCUCAAAGGCUUCCAAUU	UGUCGGAAGCCUUUGUGGGA	Cleavage		1
Vvi-miRN02_star	XM_010663164.1	750	100259781	LOC100259781	60S ribosomal protein L13a-2-like	551	570	UCCCUCAAAGGCUUCCAAUU	GAUUGAAGGCUUAUGAGGGA	Cleavage		1
Vvi-miRN02_star	XM_002267455.4	891	100261957	LOC100261957	60S ribosomal protein L13a-4	371	390	UCCCUCAAAGGCUUCCAAUU	GAUUGAAGGCUUAUGAGGGA	Cleavage		1
Vvi-miRN02_star	XM_002263224.3	1415	100245789	LOC100245789	uncharacterized LOC100245789, transcript variant X2	1141	1160	UCCCUCAAAGGCUUCCAAUU	AAAUGAUAGCCUUUGAGGGA	Cleavage		1
Vvi-miRN02_star	XM_010656904.2	3396	100245966	LOC100245966	uncharacterized LOC100245966, transcript variant X4	2267	2286	UCCCUCAAAGGCUUCCAAUU	AAUAGAAUGCCUUUGAGGGA	Cleavage		1
Vvi-miRN02_star	XM_002267034.3	3517	100245966	LOC100245966	uncharacterized LOC100245966, transcript variant X6	2388	2407	UCCCUCAAAGGCUUCCAAUU	AAUAGAAUGCCUUUGAGGGA	Cleavage		1
Vvi-miRN02_star	XM_010656903.2	3542	100245966	LOC100245966	uncharacterized LOC100245966, transcript variant X1	2413	2432	UCCCUCAAAGGCUUCCAAUU	AAUAGAAUGCCUUUGAGGGA	Cleavage		1
Vvi-miRN02_star	XM_019222404.1	3607	100245966	LOC100245966	uncharacterized LOC100245966, transcript variant X5	2478	2497	UCCCUCAAAGGCUUCCAAUU	AAUAGAAUGCCUUUGAGGGA	Cleavage		1
Vvi-miRN02_star	XM_010656905.2	3632	100245966	LOC100245966	uncharacterized LOC100245966, transcript variant X2	2503	2522	UCCCUCAAAGGCUUCCAAUU	AAUAGAAUGCCUUUGAGGGA	Cleavage		1
Vvi-miRN02_star	XM_019222403.1	3713	100245966	LOC100245966	uncharacterized LOC100245966, transcript variant X3	2584	2603	UCCCUCAAAGGCUUCCAAUU	AAUAGAAUGCCUUUGAGGGA	Cleavage		1
Vvi-miRN02_star	XM_019221689.1	4774	100243094	LOC100243094	E3 ubiquitin-protein ligase UPL4, transcript variant X4	1919	1938	UCCCUCAAAGGCUUCCAAUU	CUUUGGAUGCCAUUGAGGGA	Translation		2
Vvi-miRN02_star	XM_019221688.1	5315	100243094	LOC100243094	E3 ubiquitin-protein ligase UPL4, transcript variant X3	2460	2479	UCCCUCAAAGGCUUCCAAUU	CUUUGGAUGCCAUUGAGGGA	Translation		2
Vvi-miRN02_star	XM_010655148.2	5468	100243094	LOC100243094	E3 ubiquitin-protein ligase UPL4, transcript variant X2	2619	2638	UCCCUCAAAGGCUUCCAAUU	CUUUGGAUGCCAUUGAGGGA	Translation		2
Vvi-miRN02_star	XM_010655147.2	5474	100243094	LOC100243094	E3 ubiquitin-protein ligase UPL4, transcript variant X1	2619	2638	UCCCUCAAAGGCUUCCAAUU	CUUUGGAUGCCAUUGAGGGA	Translation		2
Vvi-miRN02_star	XM_002274667.3	1980	100245103	LOC100245103	adenine/guanine permease AZG2	1914	1933	UCCCUCAAAGGCUUCCAAUU	UGUUGGGAAGCUUUGAGGGA	Translation		1
Vvi-miRN02_star	XM_019219566.1	3068	100245256	LOC100245256	probable xyloglucan glycosyltransferase 5-like, transcript variant X3	194	213	UCCCUCAAAGGCUUCCAAUU	CGUGGGGAGCCUUUGAGAGA	Cleavage		2
Vvi-miRN02_star	XM_002271897.3	3440	100245256	LOC100245256	probable xyloglucan glycosyltransferase 5-like, transcript variant X2	566	585	UCCCUCAAAGGCUUCCAAUU	CGUGGGGAGCCUUUGAGAGA	Cleavage		2
Vvi-miRN02_star	XM_010650535.2	3450	100245256	LOC100245256	probable xyloglucan glycosyltransferase 5-like, transcript variant X1	576	595	UCCCUCAAAGGCUUCCAAUU	CGUGGGGAGCCUUUGAGAGA	Cleavage		2
Vvi-miRN02_star	XM_010664270.2	5132	100248390	LOC100248390	uncharacterized LOC100248390, transcript variant X2	77	96	UCCCUCAAAGGCUUCCAAUU	AAUGGGGAGCUUUUGGGGGU	Cleavage		1
Vvi-miRN02_star	XM_019222101.1	1020	109123150	LOC109123150	putative disease resistance protein RGA3	878	897	UCCCUCAAAGGCUUCCAAUU	AAUUGGAUGUUUUUGAGGAA	Cleavage		1
Vvi-miRN02_star	XM_010656686.2	1183	100854138	LOC100854138	putative disease resistance protein RGA3	870	889	UCCCUCAAAGGCUUCCAAUU	AAUUGGAUGUUUUUGAGGAA	Cleavage		1
Vvi-miRN02_star	XM_002283676.3	1805	100247076	LOC100247076	diaminopimelate decarboxylase 2, chloroplastic	554	573	UCCCUCAAAGGCUUCCAAUU	AAUGGGAAGCUUUUGGAGGA	Cleavage		2
Vvi-miRN02_star	XM_002283676.3	1805	100247076	LOC100247076	diaminopimelate decarboxylase 2, chloroplastic	443	462	UCCCUCAAAGGCUUCCAAUU	AUUUUGGAGCAUUUGAGGGA	Translation		2
Vvi-miRN02_star	XM_010656746.2	1914	100265358	LOC100265358	diaminopimelate decarboxylase 2, chloroplastic, transcript variant X2	653	672	UCCCUCAAAGGCUUCCAAUU	AAUGGGAAGCUUUUGGAGGA	Cleavage		2
Vvi-miRN02_star	XM_010656746.2	1914	100265358	LOC100265358	diaminopimelate decarboxylase 2, chloroplastic, transcript variant X2	542	561	UCCCUCAAAGGCUUCCAAUU	AUUUUGGAGCAUUUGAGGGA	Translation		2
Vvi-miRN02_star	XM_010656744.2	1944	100265358	LOC100265358	diaminopimelate decarboxylase 2, chloroplastic, transcript variant X1	683	702	UCCCUCAAAGGCUUCCAAUU	AAUGGGAAGCUUUUGGAGGA	Cleavage		2
Vvi-miRN02_star	XM_010656744.2	1944	100265358	LOC100265358	diaminopimelate decarboxylase 2, chloroplastic, transcript variant X1	572	591	UCCCUCAAAGGCUUCCAAUU	AUUUUGGAGCAUUUGAGGGA	Translation		2
Vvi-miRN02_star	XM_002266806.4	4885	100260363	LOC100260363	ABC transporter C family member 10	691	710	UCCCUCAAAGGCUUCCAAUU	AAUUGUGAGCCUUUGGGGAA	Cleavage		1
Vvi-miRN02_star	XM_019225626.1	4961	100265029	LOC100265029	uncharacterized LOC100265029, transcript variant X4	799	818	UCCCUCAAAGGCUUCCAAUU	AAUGGGGGGUUUUUGAGGGG	Cleavage		1
Vvi-miRN02_star	XM_010663012.2	6019	100265029	LOC100265029	uncharacterized LOC100265029, transcript variant X3	799	818	UCCCUCAAAGGCUUCCAAUU	AAUGGGGGGUUUUUGAGGGG	Cleavage		1
Vvi-miRN02_star	XM_010663013.2	6398	100265029	LOC100265029	uncharacterized LOC100265029, transcript variant X5	799	818	UCCCUCAAAGGCUUCCAAUU	AAUGGGGGGUUUUUGAGGGG	Cleavage		1
Vvi-miRN02_star	XM_010663010.2	6407	100265029	LOC100265029	uncharacterized LOC100265029, transcript variant X1	799	818	UCCCUCAAAGGCUUCCAAUU	AAUGGGGGGUUUUUGAGGGG	Cleavage		1
Vvi-miRN02_star	XM_010663011.2	6412	100265029	LOC100265029	uncharacterized LOC100265029, transcript variant X2	799	818	UCCCUCAAAGGCUUCCAAUU	AAUGGGGGGUUUUUGAGGGG	Cleavage		1
Vvi-miRN02_star	XM_010651987.2	1608	104879359	LOC104879359	uncharacterized LOC104879359	1451	1470	UCCCUCAAAGGCUUCCAAUU	CUUUGGAAGCUUUUGGGGUA	Cleavage		1
Vvi-miRN02_star	XM_010654855.2	2355	100258814	LOC100258814	protein NLRC3, transcript variant X2	821	840	UCCCUCAAAGGCUUCCAAUU	GAUUGAAAGCCUUUGAUGGU	Cleavage		1
Vvi-miRN02_star	XM_010654852.2	2412	100258814	LOC100258814	protein NLRC3, transcript variant X1	878	897	UCCCUCAAAGGCUUCCAAUU	GAUUGAAAGCCUUUGAUGGU	Cleavage		1
Vvi-miRN02_star	XM_002272813.4	1239	100267220	LOC100267220	zinc transporter 6, chloroplastic	1193	1212	UCCCUCAAAGGCUUCCAAUU	AAGAGGAAGCCUUUGAAGGA	Cleavage		1
Vvi-miRN02_star	XM_019217073.1	2484	100246918	LOC100246918	uncharacterized LOC100246918, transcript variant X5	153	172	UCCCUCAAAGGCUUCCAAUU	AAUUGGAAGACAUUGAUGGA	Translation		1
Vvi-miRN02_star	XM_010645896.2	2688	100246918	LOC100246918	uncharacterized LOC100246918, transcript variant X4	153	172	UCCCUCAAAGGCUUCCAAUU	AAUUGGAAGACAUUGAUGGA	Translation		1
Vvi-miRN02_star	XM_010645895.2	2691	100246918	LOC100246918	uncharacterized LOC100246918, transcript variant X3	153	172	UCCCUCAAAGGCUUCCAAUU	AAUUGGAAGACAUUGAUGGA	Translation		1
Vvi-miRN02_star	XM_002282381.4	2796	100246918	LOC100246918	uncharacterized LOC100246918, transcript variant X2	153	172	UCCCUCAAAGGCUUCCAAUU	AAUUGGAAGACAUUGAUGGA	Translation		1
Vvi-miRN02_star	XM_010645894.2	2799	100246918	LOC100246918	uncharacterized LOC100246918, transcript variant X1	153	172	UCCCUCAAAGGCUUCCAAUU	AAUUGGAAGACAUUGAUGGA	Translation		1
Vvi-miRN02_star	XM_002277934.4	3128	100262254	LOC100262254	FT-interacting protein 1	1571	1590	UCCCUCAAAGGCUUCCAAUU	GAUUCGGAGCUUUAGAGGGA	Cleavage		1
Vvi-miRN02_star	XM_010654573.2	10618	100247348	LOC100247348	uncharacterized LOC100247348, transcript variant X2	7572	7591	UCCCUCAAAGGCUUCCAAUU	AGUUGGAGGCCAGUGGGGGA	Translation		1
Vvi-miRN02_star	XM_010654571.2	10624	100247348	LOC100247348	uncharacterized LOC100247348, transcript variant X1	7578	7597	UCCCUCAAAGGCUUCCAAUU	AGUUGGAGGCCAGUGGGGGA	Translation		1
Vvi-miRN02_star	XM_002279826.3	1381	100248853	LOC100248853	cysteine protease RD19A	633	651	UCCCUCAAAGGCUUCCAAUU	AAUUGGA-GCCUUGGAGGGA	Cleavage		1
Vvi-miRN02_star	XM_002268477.3	1536	100243321	LOC100243321	glycerol-3-phosphate 2-O-acyltransferase 6	146	165	UCCCUCAAAGGCUUCCAAUU	CUUUGGUGGCUUUUGAGGGG	Cleavage		1
Vvi-miRN02_star	XM_010657516.2	1029	104880567	LOC104880567	uncharacterized LOC104880567	251	270	UCCCUCAAAGGCUUCCAAUU	UGUCGGAAGCUUUUGUGGGA	Cleavage		1
Vvi-miRN02_star	XM_010661490.2	1209	104881381	LOC104881381	uncharacterized LOC104881381	140	159	UCCCUCAAAGGCUUCCAAUU	UGUCGGAAGCUUUUGUGGGA	Cleavage		1
Vvi-miRN02_star	XM_002277119.4	1327	100246806	LOC100246806	uncharacterized LOC100246806	1250	1269	UCCCUCAAAGGCUUCCAAUU	UGUUGGGACUUUUUGGGGGA	Cleavage		1
Vvi-miRN02_star	XM_002277491.3	1783	100243357	LOC100243357	protein DETOXIFICATION 16	1456	1475	UCCCUCAAAGGCUUCCAAUU	GAUGGGAAUCCUUUGUGGGA	Cleavage		1
Vvi-miRN02_star	XM_002268728.4	1817	100262778	LOC100262778	patellin-4	1618	1637	UCCCUCAAAGGCUUCCAAUU	AAUUGGGAGGGAUUGAGGGA	Translation		1
Vvi-miRN02_star	XM_019217563.1	3310	100852840	LOC100852840	pentatricopeptide repeat-containing protein At3g07290, mitochondrial, transcript variant X5	3225	3244	UCCCUCAAAGGCUUCCAAUU	AUUUGGCUGCUUUUGAGGGA	Cleavage		1
Vvi-miRN02_star	XM_019217562.1	3371	100852840	LOC100852840	pentatricopeptide repeat-containing protein At3g07290, mitochondrial, transcript variant X4	3286	3305	UCCCUCAAAGGCUUCCAAUU	AUUUGGCUGCUUUUGAGGGA	Cleavage		1
Vvi-miRN02_star	XM_002265183.4	2547	100260114	LOC100260114	uncharacterized LOC100260114	2042	2061	UCCCUCAAAGGCUUCCAAUU	AAUUGGGUGCCUUUGAGGUU	Cleavage		1
Vvi-miRN02_star	XM_002281890.4	2370	100244318	LOC100244318	U3 small nucleolar RNA-associated protein 18 homolog	1271	1290	UCCCUCAAAGGCUUCCAAUU	GCUUGGAAGCUUUUGAGGUU	Cleavage		1
Vvi-miRN02_star	XM_002267741.3	2094	100261478	LOC100261478	putative pentatricopeptide repeat-containing protein At5g09950	627	646	UCCCUCAAAGGCUUCCAAUU	CGUUGGAAGUUUUUGAGGCG	Cleavage		1
Vvi-miRN02_star	XM_019225188.1	765	100258382	LOC100258382	transcription and mRNA export factor SUS1, transcript variant X2	239	260	UCCCUCAAAGGCUUC--CAAUU	GAUUGAUGGAGCUUUUGAGGGA	Cleavage		1
Vvi-miRN02_star	XM_002269499.4	885	100258382	LOC100258382	transcription and mRNA export factor SUS1, transcript variant X1	239	260	UCCCUCAAAGGCUUC--CAAUU	GAUUGAUGGAGCUUUUGAGGGA	Cleavage		1
Vvi-miRN02_star	XM_002272540.4	2610	100248126	LOC100248126	dolichyl-diphosphooligosaccharide--protein glycosyltransferase subunit 2	521	540	UCCCUCAAAGGCUUCCAAUU	AUGAGGAAGUUUUUGAGGGA	Cleavage		1
Vvi-miRN02_star	XM_003632126.3	731	100854456	LOC100854456	probable WRKY transcription factor 3	121	140	UCCCUCAAAGGCUUCCAAUU	CCAUGGAAGCUUUUGAGGAA	Cleavage		1
Vvi-miRN02_star	XM_002276648.3	2061	100252557	LOC100252557	putative pentatricopeptide repeat-containing protein At3g28640	1114	1133	UCCCUCAAAGGCUUCCAAUU	GUGUGGAGGUUUUUGAGGGG	Cleavage		1
Vvi-miRN02_star	XM_002267104.3	2450	100246179	LOC100246179	scarecrow-like protein 4	1840	1859	UCCCUCAAAGGCUUCCAAUU	AAAUGGAAGUUUUUGGUGGA	Cleavage		1
Vvi-miRN02_star	XM_002284546.4	2720	100251035	LOC100251035	1-aminocyclopropane-1-carboxylate oxidase homolog 1	168	187	UCCCUCAAAGGCUUCCAAUU	AAUUGGAGAUCUUUGAUGGG	Cleavage		2
Vvi-miRN02_star	XM_002283081.3	2781	100260415	LOC100260415	pentatricopeptide repeat-containing protein At5g66520, transcript variant X1	735	754	UCCCUCAAAGGCUUCCAAUU	GAUUGGGGGUUUUGGAGGGG	Cleavage		1
Vvi-miRN02_star	XM_002285322.3	2144	100260655	LOC100260655	D-3-phosphoglycerate dehydrogenase 1, chloroplastic	1767	1787	UCCCUCAAAG-GCUUCCAAUU	GGUUGGGAGCAUUUUGGGGGA	Translation		1
Vvi-miRN02_star	XM_002268748.3	2572	100266109	LOC100266109	pentatricopeptide repeat-containing protein At5g44230	883	902	UCCCUCAAAGGCUUCCAAUU	CAUUGGAAGUUUUUGAAAGA	Cleavage		1
Vvi-miRN02_star	XM_010665599.2	3434	100242391	LOC100242391	extra-large guanine nucleotide-binding protein 3, transcript variant X1	714	734	UCCCUCAAAGGC-UUCCAAUU	AAAUGGAGCGUCUUUGAGGGA	Cleavage		1
Vvi-miRN02_star	XM_010665600.2	3546	100242391	LOC100242391	extra-large guanine nucleotide-binding protein 3, transcript variant X2	835	855	UCCCUCAAAGGC-UUCCAAUU	AAAUGGAGCGUCUUUGAGGGA	Cleavage		1
Vvi-miRN02_star	XM_019216396.1	6027	100241501	LOC100241501	glyceraldehyde-3-phosphate dehydrogenase 1, cytosolic-like, transcript variant X2	4109	4128	UCCCUCAAAGGCUUCCAAUU	GAAUGGAAGCUUUUGAAGGC	Cleavage		1
Vvi-miRN02_star	XM_019216395.1	6199	100241501	LOC100241501	glyceraldehyde-3-phosphate dehydrogenase 1, cytosolic-like, transcript variant X1	4109	4128	UCCCUCAAAGGCUUCCAAUU	GAAUGGAAGCUUUUGAAGGC	Cleavage		1
Vvi-miRN02_star	XM_002271801.2	1153	100252918	LOC100252918	tropinone reductase homolog	194	213	UCCCUCAAAGGCUUCCAAUU	AAUUGGCAGCAUUUGGGGCA	Translation		1
Vvi-miRN02_star	XM_003635632.3	1308	100855114	LOC100855114	probable protein S-acyltransferase 14	447	466	UCCCUCAAAGGCUUCCAAUU	AAUUGGAAGCCCAUGGUGGA	Translation		1
Vvi-miRN02_star	XM_002263961.3	1497	100249706	LOC100249706	GDSL esterase/lipase At5g45670	1271	1290	UCCCUCAAAGGCUUCCAAUU	AAGUUGAAGCCUUUGGGGCA	Cleavage		1
Vvi-miRN02_star	XM_002272008.3	1518	100265208	LOC100265208	uncharacterized LOC100265208, transcript variant X2	796	815	UCCCUCAAAGGCUUCCAAUU	AACUGGAAGGUUUUGAAGGA	Translation		1
Vvi-miRN02_star	XM_019220864.1	1533	100265208	LOC100265208	uncharacterized LOC100265208, transcript variant X1	799	818	UCCCUCAAAGGCUUCCAAUU	AACUGGAAGGUUUUGAAGGA	Translation		1
Vvi-miRN02_star	XM_010663857.1	1593	104881987	LOC104881987	probable protein S-acyltransferase 14	402	421	UCCCUCAAAGGCUUCCAAUU	AAUUGGAAGCCCAUGGUGGA	Translation		1
Vvi-miRN02_star	XM_002280893.4	2023	100265508	LOC100265508	uncharacterized LOC100265508	210	229	UCCCUCAAAGGCUUCCAAUU	GAUUGUGGGCUUUUCAGGGA	Cleavage		1
Vvi-miRN02_star	XM_002283557.4	2146	100250708	LOC100250708	F-box protein At1g47056, transcript variant X2	1283	1302	UCCCUCAAAGGCUUCCAAUU	AAUUGUAAGCUCUUGAGGAA	Translation		1
Vvi-miRN02_star	XM_010654470.2	2232	100250708	LOC100250708	F-box protein At1g47056, transcript variant X1	1284	1303	UCCCUCAAAGGCUUCCAAUU	AAUUGUAAGCUCUUGAGGAA	Translation		1
Vvi-miRN02_star	XM_002268358.3	2281	100255261	LOC100255261	cyclin-D1-1, transcript variant X2	1416	1435	UCCCUCAAAGGCUUCCAAUU	UUUUGGAGGGUUUUGAGGGU	Translation		1
Vvi-miRN02_star	XM_010654753.2	2284	100255261	LOC100255261	cyclin-D1-1, transcript variant X1	1419	1438	UCCCUCAAAGGCUUCCAAUU	UUUUGGAGGGUUUUGAGGGU	Translation		1
Vvi-miRN02_star	XM_010649470.2	2515	100242253	LOC100242253	uncharacterized LOC100242253, transcript variant X3	1606	1625	UCCCUCAAAGGCUUCCAAUU	AGUUGGAAGCAUAUGAAGGA	Translation		1
Vvi-miRN02_star	XM_002267222.4	2569	100248249	LOC100248249	probable protein S-acyltransferase 14	370	389	UCCCUCAAAGGCUUCCAAUU	AAUUGGAAGCCCAUGGUGGA	Translation		1
Vvi-miRN02_star	XM_010649468.2	2720	100242253	LOC100242253	uncharacterized LOC100242253, transcript variant X2	1811	1830	UCCCUCAAAGGCUUCCAAUU	AGUUGGAAGCAUAUGAAGGA	Translation		1
Vvi-miRN02_star	XM_010654164.2	2789	100254567	LOC100254567	putative kinase-like protein TMKL1	1169	1188	UCCCUCAAAGGCUUCCAAUU	GAGUGGAGGUCUUUGAAGGG	Cleavage		1
Vvi-miRN02_star	XM_019221259.1	2942	100255615	LOC100255615	exocyst complex component SEC15B, transcript variant X2	2471	2490	UCCCUCAAAGGCUUCCAAUU	AUUUGGAACCUUUGGAGGGA	Cleavage		1
Vvi-miRN02_star	XM_002279057.4	2822	100242253	LOC100242253	uncharacterized LOC100242253, transcript variant X1	1913	1932	UCCCUCAAAGGCUUCCAAUU	AGUUGGAAGCAUAUGAAGGA	Translation		1
Vvi-miRN02_star	XM_019216956.1	2971	109121741	LOC109121741	uncharacterized LOC109121741, transcript variant X1	426	445	UCCCUCAAAGGCUUCCAAUU	AAAUGGGGGCUGUUGAGGGG	Translation		1
Vvi-miRN02_star	XM_019216964.1	2992	109121741	LOC109121741	uncharacterized LOC109121741, transcript variant X3	447	466	UCCCUCAAAGGCUUCCAAUU	AAAUGGGGGCUGUUGAGGGG	Translation		1
Vvi-miRN02_star	XM_019216965.1	3048	109121741	LOC109121741	uncharacterized LOC109121741, transcript variant X4	503	522	UCCCUCAAAGGCUUCCAAUU	AAAUGGGGGCUGUUGAGGGG	Translation		1
Vvi-miRN02_star	XM_002271110.3	3101	100255615	LOC100255615	exocyst complex component SEC15B, transcript variant X1	2471	2490	UCCCUCAAAGGCUUCCAAUU	AUUUGGAACCUUUGGAGGGA	Cleavage		1
Vvi-miRN02_star	XM_019216961.1	3199	109121741	LOC109121741	uncharacterized LOC109121741, transcript variant X2	654	673	UCCCUCAAAGGCUUCCAAUU	AAAUGGGGGCUGUUGAGGGG	Translation		1
Vvi-miRN02_star	XM_019217151.1	3289	109121825	LOC109121825	uncharacterized LOC109121825, transcript variant X3	2207	2226	UCCCUCAAAGGCUUCCAAUU	AAUUGGCAGUGUUUGAGGAA	Translation		1
Vvi-miRN02_star	XM_002280929.4	2028	100254275	LOC100254275	ESX-3 secretion system protein EccA3, transcript variant X2	1315	1334	UCCCUCAAAGGCUUCCAAUU	GGUUGGAAGCCUUAGAGGAG	Cleavage		1
Vvi-miRN02_star	XM_019223096.1	2046	100254275	LOC100254275	ESX-3 secretion system protein EccA3, transcript variant X1	1333	1352	UCCCUCAAAGGCUUCCAAUU	GGUUGGAAGCCUUAGAGGAG	Cleavage		1
Vvi-miRN02_star	XM_019226510.1	2479	100257953	LOC100257953	probable cyclic nucleotide-gated ion channel 20, chloroplastic, transcript variant X4	2379	2398	UCCCUCAAAGGCUUCCAAUU	AAUUAGAGGCCUUUGGGGAG	Cleavage		1
Vvi-miRN02_star	XM_019226509.1	2584	100257953	LOC100257953	probable cyclic nucleotide-gated ion channel 20, chloroplastic, transcript variant X3	2484	2503	UCCCUCAAAGGCUUCCAAUU	AAUUAGAGGCCUUUGGGGAG	Cleavage		1
Vvi-miRN02_star	XM_010665640.2	2970	100257953	LOC100257953	probable cyclic nucleotide-gated ion channel 20, chloroplastic, transcript variant X2	2870	2889	UCCCUCAAAGGCUUCCAAUU	AAUUAGAGGCCUUUGGGGAG	Cleavage		1
Vvi-miRN02_star	XM_010665639.2	3075	100257953	LOC100257953	probable cyclic nucleotide-gated ion channel 20, chloroplastic, transcript variant X1	2975	2994	UCCCUCAAAGGCUUCCAAUU	AAUUAGAGGCCUUUGGGGAG	Cleavage		1
Vvi-miRN02_star	XM_002277763.4	1562	100252736	LOC100252736	protein FANTASTIC FOUR 3	1276	1295	UCCCUCAAAGGCUUCCAAUU	AAUUGGGAGCCUUUUUGGGU	Cleavage		1
Vvi-miRN02_star	XM_002264249.3	2334	100263672	LOC100263672	U3 small nucleolar RNA-associated protein 18 homolog, transcript variant X2	1372	1391	UCCCUCAAAGGCUUCCAAUU	GCUUGGAAGUUUUUGAGGUU	Cleavage		1
Vvi-miRN02_star	XM_010646930.2	2339	100263672	LOC100263672	U3 small nucleolar RNA-associated protein 18 homolog, transcript variant X1	1377	1396	UCCCUCAAAGGCUUCCAAUU	GCUUGGAAGUUUUUGAGGUU	Cleavage		1
Vvi-miRN02_star	XM_002284546.4	2720	100251035	LOC100251035	1-aminocyclopropane-1-carboxylate oxidase homolog 1	2676	2695	UCCCUCAAAGGCUUCCAAUU	UUUUCGGAACAUUUGAGGGA	Translation		2
Vvi-miRN02_star	XM_010657812.2	1779	100252622	LOC100252622	aldehyde dehydrogenase family 7 member, transcript variant X4	1418	1439	UCCCUCAAAGGCUU--CCAAUU	GAUUGGUGGAGCUUUUGGGGGA	Cleavage		1
Vvi-miRN02_star	XM_010657811.2	1855	100252622	LOC100252622	aldehyde dehydrogenase family 7 member, transcript variant X3	1582	1603	UCCCUCAAAGGCUU--CCAAUU	GAUUGGUGGAGCUUUUGGGGGA	Cleavage		1
Vvi-miRN02_star	XM_002278057.4	1943	100252622	LOC100252622	aldehyde dehydrogenase family 7 member, transcript variant X1	1582	1603	UCCCUCAAAGGCUU--CCAAUU	GAUUGGUGGAGCUUUUGGGGGA	Cleavage		1
Vvi-miRN02_star	XM_002263933.3	2061	100252021	LOC100252021	F-box protein At5g07670	1250	1269	UCCCUCAAAGGCUUCCAAUU	AAUUUGAAGACUUUGAGGUU	Translation		1
Vvi-miRN02_star	XM_010657810.2	2078	100252622	LOC100252622	aldehyde dehydrogenase family 7 member, transcript variant X2	1582	1603	UCCCUCAAAGGCUU--CCAAUU	GAUUGGUGGAGCUUUUGGGGGA	Cleavage		1
Vvi-miRN02_star	XM_019221689.1	4774	100243094	LOC100243094	E3 ubiquitin-protein ligase UPL4, transcript variant X4	1637	1656	UCCCUCAAAGGCUUCCAAUU	GAUUUGAGGUUUUUGGAGGA	Cleavage		2
Vvi-miRN02_star	XM_019221688.1	5315	100243094	LOC100243094	E3 ubiquitin-protein ligase UPL4, transcript variant X3	2178	2197	UCCCUCAAAGGCUUCCAAUU	GAUUUGAGGUUUUUGGAGGA	Cleavage		2
Vvi-miRN02_star	XM_010655148.2	5468	100243094	LOC100243094	E3 ubiquitin-protein ligase UPL4, transcript variant X2	2337	2356	UCCCUCAAAGGCUUCCAAUU	GAUUUGAGGUUUUUGGAGGA	Cleavage		2
Vvi-miRN02_star	XM_010655147.2	5474	100243094	LOC100243094	E3 ubiquitin-protein ligase UPL4, transcript variant X1	2337	2356	UCCCUCAAAGGCUUCCAAUU	GAUUUGAGGUUUUUGGAGGA	Cleavage		2
Vvi-miRN02_star	XM_002279550.4	1382	100248692	LOC100248692	F-box protein PP2-A13	614	633	UCCCUCAAAGGCUUCCAAUU	UCUUGGAAGGCUUUGAGGAU	Translation		1
Vvi-miRN02_star	XM_019216854.1	1801	100267687	LOC100267687	pentatricopeptide repeat-containing protein At3g21470, transcript variant X2	706	725	UCCCUCAAAGGCUUCCAAUU	CAAGGGAAGUUUUUGAGGGG	Cleavage		1
Vvi-miRN02_star	XM_019221123.1	1903	100264623	LOC100264623	B3 domain-containing protein Os01g0234100-like, transcript variant X2	1418	1437	UCCCUCAAAGGCUUCCAAUU	CUUUGAAAGCCUUUGAGGUU	Cleavage		1
Vvi-miRN02_star	XM_019221122.1	1915	100264623	LOC100264623	B3 domain-containing protein Os01g0234100-like, transcript variant X1	1430	1449	UCCCUCAAAGGCUUCCAAUU	CUUUGAAAGCCUUUGAGGUU	Cleavage		1
Vvi-miRN02_star	XM_019222950.1	1929	100254684	LOC100254684	glutamate receptor 2.2	561	579	UCCCUCAAAGGCUUCCAAUU	AAUUGGA-GCCUUUGAGGAG	Cleavage		1
Vvi-miRN02_star	XM_002264979.3	2145	100243621	LOC100243621	carotene epsilon-monooxygenase, chloroplastic, transcript variant X1	1998	2017	UCCCUCAAAGGCUUCCAAUU	AAUUGGGAUCCUUUGGAGGC	Cleavage		1
Vvi-miRN02_star	XM_019219922.1	2347	100249031	LOC100249031	probably inactive leucine-rich repeat receptor-like protein kinase At5g48380	1519	1540	UCCCUCAAAGGC--UUCCAAUU	UCUUGGAAUGGCCUUUGAGGGG	Cleavage		1
Vvi-miRN02_star	XM_019225323.1	2708	100266572	LOC100266572	glycine-rich domain-containing protein 2, transcript variant X5	1774	1793	UCCCUCAAAGGCUUCCAAUU	AAUUGGAAGCUCUUGGUGGU	Translation		1
Vvi-miRN02_star	XM_019225322.1	2801	100266572	LOC100266572	glycine-rich domain-containing protein 2, transcript variant X4	1867	1886	UCCCUCAAAGGCUUCCAAUU	AAUUGGAAGCUCUUGGUGGU	Translation		1
Vvi-miRN02_star	XM_010661349.2	2815	100266572	LOC100266572	glycine-rich domain-containing protein 2, transcript variant X3	1881	1900	UCCCUCAAAGGCUUCCAAUU	AAUUGGAAGCUCUUGGUGGU	Translation		1
Vvi-miRN02_star	XM_010661348.2	2965	100266572	LOC100266572	glycine-rich domain-containing protein 2, transcript variant X2	2031	2050	UCCCUCAAAGGCUUCCAAUU	AAUUGGAAGCUCUUGGUGGU	Translation		1
Vvi-miRN02_star	XM_010661347.2	2968	100266572	LOC100266572	glycine-rich domain-containing protein 2, transcript variant X1	2034	2053	UCCCUCAAAGGCUUCCAAUU	AAUUGGAAGCUCUUGGUGGU	Translation		1
Vvi-miRN02_star	XM_002275641.3	4001	100266201	LOC100266201	probably inactive leucine-rich repeat receptor-like protein kinase At5g48380	3145	3166	UCCCUCAAAGGC--UUCCAAUU	UCUUGGAAUGGCCUUUGAGGGG	Cleavage		1
Vvi-miRN02_star	XM_019220580.1	957	100246673	LOC100246673	uncharacterized LOC100246673, transcript variant X6	218	237	UCCCUCAAAGGCUUCCAAUU	AAAUGGGAGCCUUUGAAAGA	Cleavage		1
Vvi-miRN02_star	XM_019220576.1	1283	100246673	LOC100246673	uncharacterized LOC100246673, transcript variant X1	218	237	UCCCUCAAAGGCUUCCAAUU	AAAUGGGAGCCUUUGAAAGA	Cleavage		1
Vvi-miRN02_star	XM_002279041.4	1405	100241825	LOC100241825	RHOMBOID-like protein 2	485	504	UCCCUCAAAGGCUUCCAAUU	AGUUGGGAGCUCUUGAGUGG	Translation		1
Vvi-miRN02_star	XM_019216857.1	1735	109121713	LOC109121713	uncharacterized LOC109121713	153	172	UCCCUCAAAGGCUUCCAAUU	UGUUGGAUGCUUUUGAGGUU	Cleavage		1
Vvi-miRN02_star	XM_010646516.2	1834	100242892	LOC100242892	interactor of constitutive active ROPs 4	1177	1196	UCCCUCAAAGGCUUCCAAUU	AAUUGGAAGCUGUGGAAGGA	Translation		1
Vvi-miRN02_star	XM_002279997.3	2261	100262760	LOC100262760	putative nuclease HARBI1	1292	1311	UCCCUCAAAGGCUUCCAAUU	AAUGGGGGGCUUUUGAAGGG	Cleavage		1
Vvi-miRN02_star	XM_002273435.4	3087	100266818	LOC100266818	uncharacterized LOC100266818	2844	2863	UCCCUCAAAGGCUUCCAAUU	UUGUGGAAGUUUUUGAGGUA	Cleavage		1
Vvi-miRN02_star	XM_003631234.3	3211	100853141	LOC100853141	putative pentatricopeptide repeat-containing protein At5g40405	2070	2089	UCCCUCAAAGGCUUCCAAUU	CCAUGGAAGUCUUUUGGGGA	Cleavage		1
Vvi-miRN02_star	XM_002278835.4	920	100245026	LOC100245026	uncharacterized LOC100245026, transcript variant X2	583	602	UCCCUCAAAGGCUUCCAAUU	AAUUAGAAGCAGUUGGAGGA	Translation		1
Vvi-miRN02_star	XM_010659900.2	921	100245026	LOC100245026	uncharacterized LOC100245026, transcript variant X1	584	603	UCCCUCAAAGGCUUCCAAUU	AAUUAGAAGCAGUUGGAGGA	Translation		1
Vvi-miRN02_star	XM_019223658.1	2255	100242186	LOC100242186	protein terminal ear1, transcript variant X2	302	321	UCCCUCAAAGGCUUCCAAUU	AAUUGGAGGCCUUUGGAGAG	Cleavage		1
Vvi-miRN02_star	XM_002282081.3	2375	100242186	LOC100242186	protein terminal ear1, transcript variant X1	302	321	UCCCUCAAAGGCUUCCAAUU	AAUUGGAGGCCUUUGGAGAG	Cleavage		1
Vvi-miRN02_star	XM_019218445.1	3828	100261868	LOC100261868	vacuolar protein sorting-associated protein 28 homolog 2, transcript variant X1	1840	1859	UCCCUCAAAGGCUUCCAAUU	AAUUGGAAGUUUUUGAUGAG	Cleavage		1
Vvi-miRN02_star	XM_019219192.1	2439	104878995	LOC104878995	pentatricopeptide repeat-containing protein At3g09040, mitochondrial, transcript variant X3	1286	1305	UCCCUCAAAGGCUUCCAAUU	CAUUGGAGGCUUUUGAGUCA	Cleavage		1
Vvi-miRN02_star	XM_019219190.1	2478	104878995	LOC104878995	pentatricopeptide repeat-containing protein At3g09040, mitochondrial, transcript variant X1	1325	1344	UCCCUCAAAGGCUUCCAAUU	CAUUGGAGGCUUUUGAGUCA	Cleavage		1
Vvi-miRN02_star	XM_019219191.1	2489	104878995	LOC104878995	pentatricopeptide repeat-containing protein At3g09040, mitochondrial, transcript variant X2	1336	1355	UCCCUCAAAGGCUUCCAAUU	CAUUGGAGGCUUUUGAGUCA	Cleavage		1
Vvi-miRN02_star	XM_002265545.3	721	100263463	LOC100263463	uncharacterized LOC100263463	420	439	UCCCUCAAAGGCUUCCAAUU	UCCUGGAGGCCUUUGAGGAC	Cleavage		1
Vvi-miRN02_star	XM_002283435.3	1500	100252909	LOC100252909	perakine reductase	1472	1491	UCCCUCAAAGGCUUCCAAUU	AUGUGGAGGCCUUUGAGGUU	Cleavage		1
Vvi-miRN02_star	XM_002285851.3	2525	100248795	LOC100248795	probable methyltransferase PMT10	2153	2172	UCCCUCAAAGGCUUCCAAUU	AGUUGGAGACUUUUGAGGUG	Cleavage		1
Vvi-miRN02_star	XM_019219124.1	474	109122383	LOC109122383	cysteine--tRNA ligase 2, cytoplasmic-like, transcript variant X1	86	105	UCCCUCAAAGGCUUCCAAUU	UUCUUCAAGCCUUUGAGGGA	Cleavage		1
Vvi-miRN02_star	XM_019219125.1	595	109122383	LOC109122383	cysteine--tRNA ligase 2, cytoplasmic-like, transcript variant X2	85	104	UCCCUCAAAGGCUUCCAAUU	UUCUUCAAGCCUUUGAGGGA	Cleavage		1
Vvi-miRN02_star	XM_010657355.2	1263	104880507	LOC104880507	uncharacterized LOC104880507	1127	1146	UCCCUCAAAGGCUUCCAAUU	UUUCUAAAGCCUUUGAGGGA	Cleavage		1
Vvi-miRN02_star	XM_003631684.3	1911	100854736	LOC100854736	cysteine--tRNA ligase 2, cytoplasmic-like, transcript variant X1	55	74	UCCCUCAAAGGCUUCCAAUU	UUCUUCAAGCCUUUGAGGGA	Cleavage		1
Vvi-miRN02_star	XM_002277271.4	2125	100256247	LOC100256247	trihelix transcription factor PTL	14	33	UCCCUCAAAGGCUUCCAAUU	AAUUGGAGGUUUUUCGUGGA	Cleavage		1
Vvi-miRN02_star	XM_010653187.2	3183	100243891	SOS1	salt overly sensitive 1, transcript variant X1	934	953	UCCCUCAAAGGCUUCCAAUU	CAUUGGAGGCCUUUGGUGAU	Cleavage		1
Vvi-miRN02_star	XM_019219822.1	3349	100261329	LOC100261329	putative calcium-transporting ATPase 13, plasma membrane-type	674	693	UCCCUCAAAGGCUUCCAAUU	UGUUGGAAGCUUUUAAGGAU	Cleavage		1
Vvi-miRN05	XM_002271630.4	970	100260011	LOC100260011	photosystem II reaction center PSB28 protein, chloroplastic	67	90	AGGCAGAAUGACGGUAGCAGAGAG	UUCUCUGUUUCUGUCAUUCUGUCU	Cleavage		1
Vvi-miRN05	XM_002270230.4	1043	100251464	LOC100251464	60S ribosomal protein L11-1	909	932	AGGCAGAAUGACGGUAGCAGAGAG	GCAUUUGAUACCGUUAUUUUGCUU	Cleavage		1
Vvi-miRN05	XM_010657344.2	1433	100248593	LOC100248593	cytochrome b561 domain-containing protein At4g18260	267	290	AGGCAGAAUGACGGUAGCAGAGAG	CUUUCUGCUAUUGUUGUUUUGCUU	Cleavage		1
Vvi-miRN05	XM_002280710.4	1114	100246693	LOC100246693	two-component response regulator ARR17, transcript variant X1	206	229	AGGCAGAAUGACGGUAGCAGAGAG	CUUGUUGCUAUCAUUCUUCUGCCU	Translation		1
Vvi-miRN05	XM_010659870.2	1111	100246693	LOC100246693	two-component response regulator ARR17, transcript variant X2	206	229	AGGCAGAAUGACGGUAGCAGAGAG	CUUGUUGCUAUCAUUCUUCUGCCU	Translation		1
Vvi-miRN05	XM_010663865.2	1756	104881988	LOC104881988	protein FANTASTIC FOUR 1	1665	1688	AGGCAGAAUGACGGUAGCAGAGAG	UGAUUUACUACCAUCAUUUUGUCU	Cleavage		1
Vvi-miRN05	XM_010652821.2	4250	100258617	LOC100258617	uncharacterized LOC100258617, transcript variant X1	3427	3450	AGGCAGAAUGACGGUAGCAGAGAG	GUCUUUGCUGCUGUCAGUCUCCCU	Cleavage		1
Vvi-miRN05	XM_002284865.3	4177	100258617	LOC100258617	uncharacterized LOC100258617, transcript variant X2	3354	3377	AGGCAGAAUGACGGUAGCAGAGAG	GUCUUUGCUGCUGUCAGUCUCCCU	Cleavage		1
Vvi-miRN05	XM_010652822.2	3868	100258617	LOC100258617	uncharacterized LOC100258617, transcript variant X3	3045	3068	AGGCAGAAUGACGGUAGCAGAGAG	GUCUUUGCUGCUGUCAGUCUCCCU	Cleavage		1
Vvi-miRN05	XM_002274129.3	492	100251088	LOC100251088	vesicle-associated membrane protein 722-like	376	400	AGGCAGAA-UGACGGUAGCAGAGAG	UUUUUUGUUACUGUUAAUUCUGCCU	Cleavage		1
Vvi-miRN05	XM_019224133.1	5581	104881347	LOC104881347	putative disease resistance RPP13-like protein 1, transcript variant X3	77	100	AGGCAGAAUGACGGUAGCAGAGAG	CUGUUUGCUGCUGUGAUUCUGCAU	Translation		1
Vvi-miRN05	XM_019224134.1	5578	104881347	LOC104881347	putative disease resistance RPP13-like protein 1, transcript variant X4	77	100	AGGCAGAAUGACGGUAGCAGAGAG	CUGUUUGCUGCUGUGAUUCUGCAU	Translation		1
Vvi-miRN05	XM_019224132.1	5503	104881347	LOC104881347	putative disease resistance RPP13-like protein 1, transcript variant X2	77	100	AGGCAGAAUGACGGUAGCAGAGAG	CUGUUUGCUGCUGUGAUUCUGCAU	Translation		1
Vvi-miRN05	XM_019224131.1	5434	104881347	LOC104881347	putative disease resistance RPP13-like protein 1, transcript variant X1	77	100	AGGCAGAAUGACGGUAGCAGAGAG	CUGUUUGCUGCUGUGAUUCUGCAU	Translation		1
Vvi-miRN05	XM_019224135.1	1690	104881347	LOC104881347	putative disease resistance RPP13-like protein 1, transcript variant X5	80	103	AGGCAGAAUGACGGUAGCAGAGAG	CUGUUUGCUGCUGUGAUUCUGCAU	Translation		1
Vvi-miRN05	XM_019223765.1	2289	109123568	LOC109123568	nudix hydrolase 2-like, transcript variant X1	2124	2147	AGGCAGAAUGACGGUAGCAGAGAG	UUAUUUACUAUUGUCAUUUUGUUU	Cleavage		1
Vvi-miRN05	XM_019223766.1	2223	109123568	LOC109123568	nudix hydrolase 2-like, transcript variant X2	2058	2081	AGGCAGAAUGACGGUAGCAGAGAG	UUAUUUACUAUUGUCAUUUUGUUU	Cleavage		1
Vvi-miRN05	XM_019223767.1	1945	109123568	LOC109123568	nudix hydrolase 2-like, transcript variant X3	1780	1803	AGGCAGAAUGACGGUAGCAGAGAG	UUAUUUACUAUUGUCAUUUUGUUU	Cleavage		1
Vvi-miRN05	XM_010653934.2	999	100260678	LOC100260678	uncharacterized LOC100260678, transcript variant X1	585	608	AGGCAGAAUGACGGUAGCAGAGAG	CUCAUUUUUACCGUCCUUUUGCUU	Translation		1
Vvi-miRN05	XM_002275844.3	991	100260678	LOC100260678	uncharacterized LOC100260678, transcript variant X2	580	603	AGGCAGAAUGACGGUAGCAGAGAG	CUCAUUUUUACCGUCCUUUUGCUU	Translation		1
Vvi-miRN05	XM_010658468.2	801	104880766	LOC104880766	uncharacterized LOC104880766	773	796	AGGCAGAAUGACGGUAGCAGAGAG	CUGUAUGUUACCGUCAUUUUUUUU	Cleavage		1
Vvi-miRN05	XM_010659218.1	402	104880934	LOC104880934	vegetative cell wall protein gp1	352	375	AGGCAGAAUGACGGUAGCAGAGAG	UUAUUUACUAUUGUCAUUUUGUUU	Cleavage		1
Vvi-miRN05	XM_019224262.1	4916	100254554	LOC100254554	putative disease resistance protein At3g14460, transcript variant X4	3692	3715	AGGCAGAAUGACGGUAGCAGAGAG	AUUUAUGGUGUUGUCAUUUUGUCU	Cleavage		1
Vvi-miRN05	XM_019224267.1	4639	100254554	LOC100254554	putative disease resistance protein At3g14460, transcript variant X9	4261	4284	AGGCAGAAUGACGGUAGCAGAGAG	AUUUAUGGUGUUGUCAUUUUGUCU	Cleavage		1
Vvi-miRN05	XM_019224264.1	4553	100254554	LOC100254554	putative disease resistance protein At3g14460, transcript variant X6	4175	4198	AGGCAGAAUGACGGUAGCAGAGAG	AUUUAUGGUGUUGUCAUUUUGUCU	Cleavage		1
Vvi-miRN05	XM_019224263.1	4544	100254554	LOC100254554	putative disease resistance protein At3g14460, transcript variant X5	4166	4189	AGGCAGAAUGACGGUAGCAGAGAG	AUUUAUGGUGUUGUCAUUUUGUCU	Cleavage		1
Vvi-miRN05	XM_019224261.1	4282	100254554	LOC100254554	putative disease resistance protein At3g14460, transcript variant X3	3904	3927	AGGCAGAAUGACGGUAGCAGAGAG	AUUUAUGGUGUUGUCAUUUUGUCU	Cleavage		1
Vvi-miRN05	XM_010661293.2	6468	100266629	LOC100266629	putative disease resistance RPP13-like protein 1, transcript variant X4	280	303	AGGCAGAAUGACGGUAGCAGAGAG	CAGUUUGCUGCUGUGAUUCUGCAU	Translation		1
Vvi-miRN05	XM_019224144.1	6307	100266629	LOC100266629	putative disease resistance RPP13-like protein 1, transcript variant X1	280	303	AGGCAGAAUGACGGUAGCAGAGAG	CAGUUUGCUGCUGUGAUUCUGCAU	Translation		1
Vvi-miRN05	XM_019224145.1	6159	100266629	LOC100266629	putative disease resistance RPP13-like protein 1, transcript variant X2	280	303	AGGCAGAAUGACGGUAGCAGAGAG	CAGUUUGCUGCUGUGAUUCUGCAU	Translation		1
Vvi-miRN05	XM_019224146.1	6156	100266629	LOC100266629	putative disease resistance RPP13-like protein 1, transcript variant X3	280	303	AGGCAGAAUGACGGUAGCAGAGAG	CAGUUUGCUGCUGUGAUUCUGCAU	Translation		1
Vvi-miRN05	XM_019224147.1	5782	100266629	LOC100266629	putative disease resistance RPP13-like protein 1, transcript variant X5	280	303	AGGCAGAAUGACGGUAGCAGAGAG	CAGUUUGCUGCUGUGAUUCUGCAU	Translation		1
Vvi-miRN05	XM_019224148.1	5634	100266629	LOC100266629	putative disease resistance RPP13-like protein 1, transcript variant X6	280	303	AGGCAGAAUGACGGUAGCAGAGAG	CAGUUUGCUGCUGUGAUUCUGCAU	Translation		1
Vvi-miRN05	XM_019224149.1	5631	100266629	LOC100266629	putative disease resistance RPP13-like protein 1, transcript variant X7	280	303	AGGCAGAAUGACGGUAGCAGAGAG	CAGUUUGCUGCUGUGAUUCUGCAU	Translation		1
Vvi-miRN05	XM_019224151.1	5565	100266629	LOC100266629	putative disease resistance RPP13-like protein 1, transcript variant X9	280	303	AGGCAGAAUGACGGUAGCAGAGAG	CAGUUUGCUGCUGUGAUUCUGCAU	Translation		1
Vvi-miRN05	XM_019224150.1	5562	100266629	LOC100266629	putative disease resistance RPP13-like protein 1, transcript variant X8	280	303	AGGCAGAAUGACGGUAGCAGAGAG	CAGUUUGCUGCUGUGAUUCUGCAU	Translation		1
Vvi-miRN05	XM_019224152.1	5487	100266629	LOC100266629	putative disease resistance RPP13-like protein 1, transcript variant X10	280	303	AGGCAGAAUGACGGUAGCAGAGAG	CAGUUUGCUGCUGUGAUUCUGCAU	Translation		1
Vvi-miRN05	XM_019224155.1	5223	100266629	LOC100266629	putative disease resistance RPP13-like protein 1, transcript variant X13	280	303	AGGCAGAAUGACGGUAGCAGAGAG	CAGUUUGCUGCUGUGAUUCUGCAU	Translation		1
Vvi-miRN05	XM_019224154.1	5190	100266629	LOC100266629	putative disease resistance RPP13-like protein 1, transcript variant X12	280	303	AGGCAGAAUGACGGUAGCAGAGAG	CAGUUUGCUGCUGUGAUUCUGCAU	Translation		1
Vvi-miRN05	XM_019224153.1	5176	100266629	LOC100266629	putative disease resistance RPP13-like protein 1, transcript variant X11	280	303	AGGCAGAAUGACGGUAGCAGAGAG	CAGUUUGCUGCUGUGAUUCUGCAU	Translation		1
Vvi-miRN05	XM_019224156.1	5106	100266629	LOC100266629	putative disease resistance RPP13-like protein 1, transcript variant X14	280	303	AGGCAGAAUGACGGUAGCAGAGAG	CAGUUUGCUGCUGUGAUUCUGCAU	Translation		1
Vvi-miRN05	XM_019224157.1	5077	100266629	LOC100266629	putative disease resistance RPP13-like protein 1, transcript variant X15	280	303	AGGCAGAAUGACGGUAGCAGAGAG	CAGUUUGCUGCUGUGAUUCUGCAU	Translation		1
Vvi-miRN05	XM_019224158.1	4167	100266629	LOC100266629	putative disease resistance RPP13-like protein 1, transcript variant X16	280	303	AGGCAGAAUGACGGUAGCAGAGAG	CAGUUUGCUGCUGUGAUUCUGCAU	Translation		1
Vvi-miRN05	XM_010661295.2	1877	100266629	LOC100266629	putative disease resistance RPP13-like protein 1, transcript variant X17	280	303	AGGCAGAAUGACGGUAGCAGAGAG	CAGUUUGCUGCUGUGAUUCUGCAU	Translation		1
Vvi-miRN05	XM_002271114.3	939	100245025	LOC100245025	fasciclin-like arabinogalactan protein 14	889	912	AGGCAGAAUGACGGUAGCAGAGAG	CACCUUGCUGUUGUCAUUAUGCUU	Cleavage		1
Vvi-miRN05	XM_002273571.3	4055	100258774	LOC100258774	receptor-like protein kinase	570	593	AGGCAGAAUGACGGUAGCAGAGAG	GGAGUUGUUACUGUUGUUCUGUCG	Cleavage		2
Vvi-miRN05	XM_010656846.2	3143	100253555	LOC100253555	vacuolar cation/proton exchanger 2, transcript variant X3	2172	2195	AGGCAGAAUGACGGUAGCAGAGAG	GCUUUUAUUAGUGUCAUUCUGCUU	Cleavage		1
Vvi-miRN05	XM_010656845.2	2209	100253555	LOC100253555	vacuolar cation/proton exchanger 2, transcript variant X1	1238	1261	AGGCAGAAUGACGGUAGCAGAGAG	GCUUUUAUUAGUGUCAUUCUGCUU	Cleavage		1
Vvi-miRN05	XM_002273416.4	2180	100253555	LOC100253555	vacuolar cation/proton exchanger 2, transcript variant X2	1209	1232	AGGCAGAAUGACGGUAGCAGAGAG	GCUUUUAUUAGUGUCAUUCUGCUU	Cleavage		1
Vvi-miRN05	XM_019223146.1	1611	100259893	LOC100259893	putative glucose-6-phosphate 1-epimerase, transcript variant X1	1505	1528	AGGCAGAAUGACGGUAGCAGAGAG	CUCUCUUGUAUCCUCAUUCUGCUU	Cleavage		1
Vvi-miRN05	XM_002268140.3	1506	100259893	LOC100259893	putative glucose-6-phosphate 1-epimerase, transcript variant X2	1400	1423	AGGCAGAAUGACGGUAGCAGAGAG	CUCUCUUGUAUCCUCAUUCUGCUU	Cleavage		1
Vvi-miRN05	NM_001280985.1	947	100232998	LOC100232998	germin-like protein 2	614	638	AGGCAGA-AUGACGGUAGCAGAGAG	GUCCCUGCUGCCGUCAUAUCUGCUU	Cleavage		1
Vvi-miRN05	XM_002279860.4	1667	100252406	LOC100252406	probable S-acyltransferase At3g60800-like, transcript variant X1	628	651	AGGCAGAAUGACGGUAGCAGAGAG	CUCGCUGCCACCAUUGUUCUGUUU	Cleavage		1
Vvi-miRN05	XM_010663348.2	1360	100252406	LOC100252406	probable S-acyltransferase At3g60800-like, transcript variant X2	407	430	AGGCAGAAUGACGGUAGCAGAGAG	CUCGCUGCCACCAUUGUUCUGUUU	Cleavage		1
Vvi-miRN05	XM_010654874.2	3405	100243272	LOC100243272	probable inactive leucine-rich repeat receptor-like protein kinase At3g03770, transcript variant X2	2522	2546	AGGCAGAAUGACGGUA-GCAGAGAG	AUUUCUGCAUACCGGAAUUCUGCCU	Translation		1
Vvi-miRN05	XM_010654873.2	3386	100243272	LOC100243272	probable inactive leucine-rich repeat receptor-like protein kinase At3g03770, transcript variant X1	2503	2527	AGGCAGAAUGACGGUA-GCAGAGAG	AUUUCUGCAUACCGGAAUUCUGCCU	Translation		1
Vvi-miRN05	XM_002269473.4	3254	100243272	LOC100243272	probable inactive leucine-rich repeat receptor-like protein kinase At3g03770, transcript variant X4	2371	2395	AGGCAGAAUGACGGUA-GCAGAGAG	AUUUCUGCAUACCGGAAUUCUGCCU	Translation		1
Vvi-miRN05	XM_010654875.2	3240	100243272	LOC100243272	probable inactive leucine-rich repeat receptor-like protein kinase At3g03770, transcript variant X3	2357	2381	AGGCAGAAUGACGGUA-GCAGAGAG	AUUUCUGCAUACCGGAAUUCUGCCU	Translation		1
Vvi-miRN05	XM_010646379.2	1724	100244598	LOC100244598	high mobility group B protein 10, transcript variant X1	1422	1445	AGGCAGAAUGACGGUAGCAGAGAG	GUUGCUGCUACUGUUGUGUUGUCU	Cleavage		1
Vvi-miRN05	XM_002264321.3	1676	100244598	LOC100244598	high mobility group B protein 10, transcript variant X2	1374	1397	AGGCAGAAUGACGGUAGCAGAGAG	GUUGCUGCUACUGUUGUGUUGUCU	Cleavage		1
Vvi-miRN05	XM_002278331.3	4337	100261680	LOC100261680	KH domain-containing protein At4g18375	3677	3700	AGGCAGAAUGACGGUAGCAGAGAG	AGCUUGGUUACAGUUAUUCUGUUU	Cleavage		1
Vvi-miRN05	XM_002266666.4	2785	100264793	LOC100264793	LRR receptor-like serine/threonine-protein kinase FEI 1	2382	2405	AGGCAGAAUGACGGUAGCAGAGAG	ACUUUUGUUAUCCUCAUUUUGCAU	Cleavage		1
Vvi-miRN05	XM_002283904.3	1399	100257236	LOC100257236	uncharacterized LOC100257236	126	149	AGGCAGAAUGACGGUAGCAGAGAG	GGCUCUGUUUCUCUCACUCUGCCU	Cleavage		1
Vvi-miRN05	XM_010650719.2	2488	100262585	LOC100262585	oligopeptide transporter 7	1220	1244	AGGCA-GAAUGACGGUAGCAGAGAG	CUCACUGCUACUGUCGUUCAUGUCU	Cleavage		1
Vvi-miRN05	XM_002265159.4	1927	100246349	LOC100246349	magnesium transporter MRS2-4	1746	1769	AGGCAGAAUGACGGUAGCAGAGAG	CUCUCUGCCAUUGUAAUUCUCCCU	Translation		1
Vvi-miRN05	XM_002278183.4	1414	100258563	LOC100258563	GDSL esterase/lipase At1g71691	51	74	AGGCAGAAUGACGGUAGCAGAGAG	CUCUCUGUUAGCGUCUUUCUAUCU	Translation		1
Vvi-miRN05	XM_002264608.4	1689	100267365	LOC100267365	endoplasmic reticulum-Golgi intermediate compartment protein 3	1463	1486	AGGCAGAAUGACGGUAGCAGAGAG	CUUUCUUUUGUUUUCAUUUUGCCU	Cleavage		1
Vvi-miRN05	XM_010667097.2	1849	100852988	LOC100852988	protein NRT1/ PTR FAMILY 5.10	488	511	AGGCAGAAUGACGGUAGCAGAGAG	UUCUCUGUUCCCUUCCUUCUGCCA	Translation		1
Vvi-miRN05	XM_002276225.4	3352	100264706	LOC100264706	potassium transporter 11	1654	1677	AGGCAGAAUGACGGUAGCAGAGAG	CUCUUUGCUCCAAUUGUUCUGCUU	Cleavage		1
Vvi-miRN05	XM_010659583.2	2563	100245380	LOC100245380	chloride channel ClC1, transcript variant X1	1437	1459	AGGCAGAAUGACGGUAGCAGAGAG	UUCUUUGCUGCUGU-AUACUGCCU	Translation		1
Vvi-miRN05	NM_001281124.1	2316	100245380	LOC100245380	chloride channel ClC1	1381	1403	AGGCAGAAUGACGGUAGCAGAGAG	UUCUUUGCUGCUGU-AUACUGCCU	Translation		1
Vvi-miRN05	XM_010659584.2	2216	100245380	LOC100245380	chloride channel ClC1, transcript variant X2	1091	1113	AGGCAGAAUGACGGUAGCAGAGAG	UUCUUUGCUGCUGU-AUACUGCCU	Translation		1
Vvi-miRN05	XM_019217537.1	5883	100255137	LOC100255137	putative disease resistance protein At3g14460, transcript variant X2	4388	4410	AGGCAGAAUGACGGUAGCAGAGAG	AUAUCUGAUGC-GUCAUUUUGCUU	Cleavage		1
Vvi-miRN05	XM_019217540.1	5388	100255137	LOC100255137	putative disease resistance protein At3g14460, transcript variant X6	4388	4410	AGGCAGAAUGACGGUAGCAGAGAG	AUAUCUGAUGC-GUCAUUUUGCUU	Cleavage		1
Vvi-miRN05	XM_010646932.2	5388	100255137	LOC100255137	putative disease resistance protein At3g14460, transcript variant X5	4388	4410	AGGCAGAAUGACGGUAGCAGAGAG	AUAUCUGAUGC-GUCAUUUUGCUU	Cleavage		1
Vvi-miRN05	XM_019217541.1	5382	100255137	LOC100255137	putative disease resistance protein At3g14460, transcript variant X8	4388	4410	AGGCAGAAUGACGGUAGCAGAGAG	AUAUCUGAUGC-GUCAUUUUGCUU	Cleavage		1
Vvi-miRN05	XM_019217538.1	5370	100255137	LOC100255137	putative disease resistance protein At3g14460, transcript variant X3	4388	4410	AGGCAGAAUGACGGUAGCAGAGAG	AUAUCUGAUGC-GUCAUUUUGCUU	Cleavage		1
Vvi-miRN05	XM_010646931.2	5364	100255137	LOC100255137	putative disease resistance protein At3g14460, transcript variant X7	4388	4410	AGGCAGAAUGACGGUAGCAGAGAG	AUAUCUGAUGC-GUCAUUUUGCUU	Cleavage		1
Vvi-miRN05	XM_019217542.1	5361	100255137	LOC100255137	putative disease resistance protein At3g14460, transcript variant X9	4388	4410	AGGCAGAAUGACGGUAGCAGAGAG	AUAUCUGAUGC-GUCAUUUUGCUU	Cleavage		1
Vvi-miRN05	XM_019217539.1	5321	100255137	LOC100255137	putative disease resistance protein At3g14460, transcript variant X4	4388	4410	AGGCAGAAUGACGGUAGCAGAGAG	AUAUCUGAUGC-GUCAUUUUGCUU	Cleavage		1
Vvi-miRN05	XM_019217543.1	5298	100255137	LOC100255137	putative disease resistance protein At3g14460, transcript variant X10	4388	4410	AGGCAGAAUGACGGUAGCAGAGAG	AUAUCUGAUGC-GUCAUUUUGCUU	Cleavage		1
Vvi-miRN05	XM_019217536.1	5295	100255137	LOC100255137	putative disease resistance protein At3g14460, transcript variant X1	4388	4410	AGGCAGAAUGACGGUAGCAGAGAG	AUAUCUGAUGC-GUCAUUUUGCUU	Cleavage		1
Vvi-miRN05	XM_019217544.1	5265	100255137	LOC100255137	putative disease resistance protein At3g14460, transcript variant X11	4388	4410	AGGCAGAAUGACGGUAGCAGAGAG	AUAUCUGAUGC-GUCAUUUUGCUU	Cleavage		1
Vvi-miRN05	XM_019225145.1	2686	100256082	LOC100256082	MDIS1-interacting receptor like kinase 2, transcript variant X2	2316	2339	AGGCAGAAUGACGGUAGCAGAGAG	CUCAUUAUUAUCGUCAUUAUGCCA	Cleavage		1
Vvi-miRN05	XM_002276837.3	2655	100256082	LOC100256082	MDIS1-interacting receptor like kinase 2, transcript variant X1	2285	2308	AGGCAGAAUGACGGUAGCAGAGAG	CUCAUUAUUAUCGUCAUUAUGCCA	Cleavage		1
Vvi-miRN05	XM_019225146.1	2511	100256082	LOC100256082	MDIS1-interacting receptor like kinase 2, transcript variant X3	2141	2164	AGGCAGAAUGACGGUAGCAGAGAG	CUCAUUAUUAUCGUCAUUAUGCCA	Cleavage		1
Vvi-miRN05	XM_002262985.3	939	100254516	LOC100254516	glycine-rich RNA-binding protein blt801	832	855	AGGCAGAAUGACGGUAGCAGAGAG	AUCUUUUCUGCUUUUAUUUUGCUU	Cleavage		1
Vvi-miRN05	XM_010660717.2	6183	100260844	LOC100260844	uncharacterized LOC100260844, transcript variant X1	5371	5394	AGGCAGAAUGACGGUAGCAGAGAG	UUUUUGGCUAUUUUUAUUUUGCUU	Cleavage		1
Vvi-miRN05	XM_019224402.1	6125	100260844	LOC100260844	uncharacterized LOC100260844, transcript variant X2	5313	5336	AGGCAGAAUGACGGUAGCAGAGAG	UUUUUGGCUAUUUUUAUUUUGCUU	Cleavage		1
Vvi-miRN05	XM_002279583.4	2592	100251255	LOC100251255	uncharacterized LOC100251255	1360	1383	AGGCAGAAUGACGGUAGCAGAGAG	UUUUCAGCUGUUGACAAUCUGCCU	Translation		1
Vvi-miRN05	XM_010652545.2	2583	100241653	LOC100241653	cation/H(+) antiporter 15, transcript variant X2	760	783	AGGCAGAAUGACGGUAGCAGAGAG	CUCCUUAUUACUGUCAUUGUGUUU	Cleavage		1
Vvi-miRN05	XM_002277497.4	2582	100241653	LOC100241653	cation/H(+) antiporter 15, transcript variant X1	759	782	AGGCAGAAUGACGGUAGCAGAGAG	CUCCUUAUUACUGUCAUUGUGUUU	Cleavage		1
Vvi-miRN05	XM_002267559.4	1746	100257320	LOC100257320	beta-glucosidase 11-like	1617	1640	AGGCAGAAUGACGGUAGCAGAGAG	UUCCCUUUUACUGUCAUGUUGCUU	Cleavage		1
Vvi-miRN05	XM_010657405.2	5730	100246392	LOC100246392	ABC transporter C family member 12, transcript variant X2	339	362	AGGCAGAAUGACGGUAGCAGAGAG	UGCUUUGUUUCUGUUGUUCUGGCU	Cleavage		1
Vvi-miRN05	XM_002273571.3	4055	100258774	LOC100258774	receptor-like protein kinase	330	353	AGGCAGAAUGACGGUAGCAGAGAG	UUCCUUGCCACCGCCAUACUGCCA	Translation		2
Vvi-miRN05	XM_010656294.2	2404	100265175	LOC100265175	protein CHUP1, chloroplastic	1848	1870	AGGCAGAAUGACGGUAGCAGAGAG	UUCUCUGC-ACUGCAAUUCUGCCU	Translation		1
Vvi-miRN05	XM_010651751.2	2357	100254451	LOC100254451	actin-related protein 9, transcript variant X1	1014	1037	AGGCAGAAUGACGGUAGCAGAGAG	UAUUCUGCUAUUCUUGUUGUGCCU	Cleavage		1
Vvi-miRN05	XM_019220167.1	1952	100254451	LOC100254451	actin-related protein 9, transcript variant X2	1015	1038	AGGCAGAAUGACGGUAGCAGAGAG	UAUUCUGCUAUUCUUGUUGUGCCU	Cleavage		1
Vvi-miRN05	XM_010659585.2	4293	100257035	LOC100257035	RRP12-like protein, transcript variant X1	1908	1931	AGGCAGAAUGACGGUAGCAGAGAG	GUCUUUGUUGCCUUCAUUUUGCAA	Cleavage		1
Vvi-miRN05	XM_019223558.1	4253	100257035	LOC100257035	RRP12-like protein, transcript variant X2	1889	1912	AGGCAGAAUGACGGUAGCAGAGAG	GUCUUUGUUGCCUUCAUUUUGCAA	Cleavage		1
Vvi-miRN05	XM_002278899.4	4101	100252647	LOC100252647	systemin receptor SR160	145	168	AGGCAGAAUGACGGUAGCAGAGAG	CUCUCUGUUUCUGUCUUUCUCUCU	Translation		1
Vvi-miRN05	XM_010660201.2	1071	104881129	LOC104881129	uncharacterized LOC104881129	50	73	AGGCAGAAUGACGGUAGCAGAGAG	CUCUCUGCUACUGUCCGUUUCUCU	Translation		1
Vvi-miRN05	XM_002273857.3	3201	100261849	LOC100261849	pentatricopeptide repeat-containing protein At2g37310	426	449	AGGCAGAAUGACGGUAGCAGAGAG	GUCUCUGCUGCCGUCUUAUUCCCU	Translation		1
Vvi-miRN05	XM_010652037.2	1867	100250370	LOC100250370	purple acid phosphatase 15, transcript variant X2	283	307	AGGCAGAAUGA-CGGUAGCAGAGAG	CUCUCUGCUACCUAUGAUUCUGUUU	Translation		1
Vvi-miRN05	XM_010665198.2	1800	100259380	LOC100259380	uncharacterized LOC100259380, transcript variant X6	1604	1627	AGGCAGAAUGACGGUAGCAGAGAG	CUUUCUGUUAUCCUUUUUCUGUCC	Translation		1
Vvi-miRN05	XM_002265809.3	1671	100250370	LOC100250370	purple acid phosphatase 15, transcript variant X1	283	307	AGGCAGAAUGA-CGGUAGCAGAGAG	CUCUCUGCUACCUAUGAUUCUGUUU	Translation		1
Vvi-miRN05	XM_010648148.2	3892	100262278	LOC100262278	mechanosensitive ion channel protein 6	35	58	AGGCAGAAUGACGGUAGCAGAGAG	UUCUCUGCAAUUUUCAUUCUCUCU	Cleavage		1
Vvi-miRN05	XM_010652038.2	932	100260517	LOC100260517	major pollen allergen Ole e 10, transcript variant X2	869	893	AGGCAGAAUGACGGU-AGCAGAGAG	AUCUUUGCUUACUGUCAUUUAGCUU	Cleavage		1
Vvi-miRN05	XM_019217114.1	2812	100267473	LOC100267473	G-type lectin S-receptor-like serine/threonine-protein kinase At4g27290, transcript variant X1	2709	2732	AGGCAGAAUGACGGUAGCAGAGAG	GUCUUUGCUGCUGUUUUUUUGUAU	Translation		1
Vvi-miRN05	XM_019217115.1	2808	100267473	LOC100267473	G-type lectin S-receptor-like serine/threonine-protein kinase At4g27290, transcript variant X2	2705	2728	AGGCAGAAUGACGGUAGCAGAGAG	GUCUUUGCUGCUGUUUUUUUGUAU	Translation		1
Vvi-miRN05	XM_019217116.1	2664	100267473	LOC100267473	G-type lectin S-receptor-like serine/threonine-protein kinase At4g27290, transcript variant X3	2561	2584	AGGCAGAAUGACGGUAGCAGAGAG	GUCUUUGCUGCUGUUUUUUUGUAU	Translation		1
Vvi-miRN05	XM_010660723.2	2661	100250496	LOC100250496	ETHYLENE INSENSITIVE 3-like 1 protein, transcript variant X2	92	115	AGGCAGAAUGACGGUAGCAGAGAG	CUCUUUUCUAUCUUCCUUCUACCU	Translation		1
Vvi-miRN05	XM_002276344.3	2649	100250496	LOC100250496	ETHYLENE INSENSITIVE 3-like 1 protein, transcript variant X1	92	115	AGGCAGAAUGACGGUAGCAGAGAG	CUCUUUUCUAUCUUCCUUCUACCU	Translation		1
Vvi-miRN05	XM_010657224.2	2608	100253264	LOC100253264	uncharacterized LOC100253264, transcript variant X3	68	91	AGGCAGAAUGACGGUAGCAGAGAG	CUCUCUUCUUCCUUCUUUUUGUCU	Translation		1
Vvi-miRN05	XM_002266227.3	2588	100253264	LOC100253264	uncharacterized LOC100253264, transcript variant X1	68	91	AGGCAGAAUGACGGUAGCAGAGAG	CUCUCUUCUUCCUUCUUUUUGUCU	Translation		1
Vvi-miRN05	XM_019220426.1	1342	100244951	LOC100244951	WAT1-related protein At5g40240	282	305	AGGCAGAAUGACGGUAGCAGAGAG	CUUUCUGUUCCUAUCCUUCUGUUU	Translation		1
Vvi-miRN05	XM_010662218.2	1155	100251476	LOC100251476	tetraspanin-8-like	345	368	AGGCAGAAUGACGGUAGCAGAGAG	CUUGCUGCAGCCGUGAUUCUGCGA	Translation		1
Vvi-miRN05_star	XM_010646008.2	2305	100267585	LOC100267585	transcription factor bHLH123, transcript variant X2	1990	2012	UUCUGCUAAAGUCAUCUGCCUCU	AUUAGUAGGUGAAUUUAGCAGAA	Translation		1
Vvi-miRN05_star	XM_002280331.4	2309	100267585	LOC100267585	transcription factor bHLH123, transcript variant X1	1994	2016	UUCUGCUAAAGUCAUCUGCCUCU	AUUAGUAGGUGAAUUUAGCAGAA	Translation		1
Vvi-miRN05_star	XM_010651986.2	8885	100258878	LOC100258878	uncharacterized LOC100258878	5227	5249	UUCUGCUAAAGUCAUCUGCCUCU	GCAUGGACAUGACUUUAGCAGAA	Cleavage		1
Vvi-miRN05_star	XM_002278940.4	1848	100248558	LOC100248558	DNA repair protein recA homolog 2, mitochondrial, transcript variant X1	320	342	UUCUGCUAAAGUCAUCUGCCUCU	ACUUGCGGGUGAUUUUGGCAGAG	Cleavage		1
Vvi-miRN05_star	XM_010658671.2	2977	100250631	LOC100250631	probable serine/threonine-protein kinase At1g54610, transcript variant X2	2769	2791	UUCUGCUAAAGUCAUCUGCCUCU	UUCGGUAGAUGACAAUAGCAGAA	Translation		1
Vvi-miRN05_star	XM_010658670.2	2991	100250631	LOC100250631	probable serine/threonine-protein kinase At1g54610, transcript variant X1	2783	2805	UUCUGCUAAAGUCAUCUGCCUCU	UUCGGUAGAUGACAAUAGCAGAA	Translation		1
Vvi-miRN05_star	XM_019219865.1	4592	109122600	LOC109122600	uncharacterized LOC109122600	3224	3246	UUCUGCUAAAGUCAUCUGCCUCU	UGUAGCAGAUGCCUUGAGUAGAA	Cleavage		1
Vvi-miRN05_star	XM_019224564.1	1476	100254784	LOC100254784	OTU domain-containing protein DDB_G0284757, transcript variant X2	645	668	UUCUGCUAAAGUCAU-CUGCCUCU	AGAGGCAGGAUGACUCUAGCAGAA	Translation		1
Vvi-miRN05_star	XM_010660081.2	1551	100254784	LOC100254784	OTU domain-containing protein DDB_G0284757, transcript variant X1	645	668	UUCUGCUAAAGUCAU-CUGCCUCU	AGAGGCAGGAUGACUCUAGCAGAA	Translation		1
Vvi-miRN05_star	XM_019223736.1	2416	104880874	LOC104880874	uncharacterized LOC104880874	2261	2283	UUCUGCUAAAGUCAUCUGCCUCU	AGAGGCAGAUCAUUGUAGCAGGA	Translation		1
Vvi-miRN05_star	XM_002275765.4	1230	100260183	LOC100260183	uncharacterized LOC100260183	943	965	UUCUGCUAAAGUCAUCUGCCUCU	GGAAGCAGCUGGCAUUAGCAGGA	Translation		1
Vvi-miRN05_star	XM_002272774.4	2205	100251269	LOC100251269	protein MID1-COMPLEMENTING ACTIVITY 1	1646	1668	UUCUGCUAAAGUCAUCUGCCUCU	ACAGGCACAUGUCUUCAGCAGAA	Cleavage		1
Vvi-miRN05_star	XM_002272950.3	3095	100254190	LOC100254190	probable receptor-like protein kinase At5g24010	2259	2281	UUCUGCUAAAGUCAUCUGCCUCU	GGGAGCAGGUGAAUUUAGCUGAA	Translation		1
Vvi-miRN05_star	XM_019218961.1	4159	100250471	LOC100250471	brefeldin A-inhibited guanine nucleotide-exchange protein 1, transcript variant X3	3053	3075	UUCUGCUAAAGUCAUCUGCCUCU	GUUGGCAGAUGAUUUGAGCAGCA	Cleavage		1
Vvi-miRN05_star	XM_010647326.2	5476	100250471	LOC100250471	brefeldin A-inhibited guanine nucleotide-exchange protein 1, transcript variant X2	4447	4469	UUCUGCUAAAGUCAUCUGCCUCU	GUUGGCAGAUGAUUUGAGCAGCA	Cleavage		1
Vvi-miRN05_star	XM_002279965.3	5553	100250471	LOC100250471	brefeldin A-inhibited guanine nucleotide-exchange protein 1, transcript variant X1	4447	4469	UUCUGCUAAAGUCAUCUGCCUCU	GUUGGCAGAUGAUUUGAGCAGCA	Cleavage		1
Vvi-miRN05_star	XM_010662268.2	2402	100242765	LOC100242765	putative transporter arsB	1709	1731	UUCUGCUAAAGUCAUCUGCCUCU	CACAGUGGAUGGCUUUAACAGAA	Cleavage		1
Vvi-miRN05_star	XM_002285735.4	1866	100243675	LOC100243675	7-deoxyloganetin glucosyltransferase	1624	1646	UUCUGCUAAAGUCAUCUGCCUCU	UGGAGUGGAAGACUCUAGCAGAA	Translation		1
Vvi-miRN05_star	XM_019225411.1	2245	100243207	LOC100243207	pentatricopeptide repeat-containing protein At1g08070, chloroplastic	1493	1515	UUCUGCUAAAGUCAUCUGCCUCU	UGAGGCAGAGGAAUUUAUCAGAA	Translation		1
Vvi-miRN05_star	XM_010648528.1	1431	104878337	LOC104878337	uncharacterized LOC104878337	1037	1059	UUCUGCUAAAGUCAUCUGCCUCU	GGAAGCAGGUGAUUUUGGCAAAG	Cleavage		1
Vvi-miRN05_star	XM_019219223.1	655	109122425	LOC109122425	uncharacterized LOC109122425, transcript variant X1	169	191	UUCUGCUAAAGUCAUCUGCCUCU	AAAGGCAGAUGAUGUGAGUGGAA	Translation		1
Vvi-miRN05_star	XM_019225070.1	3156	100240780	LOC100240780	uncharacterized LOC100240780	1303	1325	UUCUGCUAAAGUCAUCUGCCUCU	AGAAGCAGAUGAGUUCUGCAGAA	Translation		1
Vvi-miRN05_star	XM_010663756.2	1898	100240884	LOC100240884	cytochrome P450 89A2	1723	1745	UUCUGCUAAAGUCAUCUGCCUCU	AAAAGUAGAUGGCUUUAGGAGAC	Cleavage		1
Vvi-miRN05_star	XM_010651216.2	1019	104879205	LOC104879205	LEAF RUST 10 DISEASE-RESISTANCE LOCUS RECEPTOR-LIKE PROTEIN KINASE-like 1.2	574	596	UUCUGCUAAAGUCAUCUGCCUCU	UUUGGUUGAUGAUUUUGGUAGAG	Cleavage		1
Vvi-miRN05_star	XM_002280880.3	2111	100245954	LOC100245954	uncharacterized LOC100245954	1125	1147	UUCUGCUAAAGUCAUCUGCCUCU	GCGAAAAGAUGACUUUUGCAGAA	Cleavage		1
Vvi-miRN05_star	XM_019226140.1	7129	104881986	LOC104881986	uncharacterized LOC104881986	6850	6872	UUCUGCUAAAGUCAUCUGCCUCU	AUCCUCAGUUGAGUUUGGCAGAA	Translation		2
Vvi-miRN05_star	XM_019222268.1	11888	109123217	LOC109123217	uncharacterized LOC109123217	6984	7006	UUCUGCUAAAGUCAUCUGCCUCU	CAACCAAGAUGACUUUAGCACAA	Cleavage		1
Vvi-miRN05_star	XM_010661407.2	1056	100257949	LOC100257949	uncharacterized LOC100257949	979	1001	UUCUGCUAAAGUCAUCUGCCUCU	AGUAGCAGAUUACUUUUGCAGAU	Cleavage		1
Vvi-miRN05_star	XM_019221978.1	2246	100254729	LOC100254729	protein STRUBBELIG-RECEPTOR FAMILY 5, transcript variant X6	1256	1278	UUCUGCUAAAGUCAUCUGCCUCU	CCUGUCAGAUGAUUUCAGCAGAC	Cleavage		1
Vvi-miRN05_star	XM_019221977.1	2251	100254729	LOC100254729	protein STRUBBELIG-RECEPTOR FAMILY 5, transcript variant X5	1261	1283	UUCUGCUAAAGUCAUCUGCCUCU	CCUGUCAGAUGAUUUCAGCAGAC	Cleavage		1
Vvi-miRN05_star	XM_010656939.2	2291	100254729	LOC100254729	protein STRUBBELIG-RECEPTOR FAMILY 5, transcript variant X3	1301	1323	UUCUGCUAAAGUCAUCUGCCUCU	CCUGUCAGAUGAUUUCAGCAGAC	Cleavage		1
Vvi-miRN05_star	XM_010656937.2	2755	100254729	LOC100254729	protein STRUBBELIG-RECEPTOR FAMILY 5, transcript variant X1	1765	1787	UUCUGCUAAAGUCAUCUGCCUCU	CCUGUCAGAUGAUUUCAGCAGAC	Cleavage		1
Vvi-miRN05_star	XM_019224582.1	2303	100267983	LOC100267983	beta-glucosidase BoGH3B, transcript variant X2	307	329	UUCUGCUAAAGUCAUCUGCCUCU	UGAGUCGGAUGACUUUGGAAGAG	Cleavage		2
Vvi-miRN05_star	XM_002262956.3	2376	100267983	LOC100267983	beta-glucosidase BoGH3B, transcript variant X1	307	329	UUCUGCUAAAGUCAUCUGCCUCU	UGAGUCGGAUGACUUUGGAAGAG	Cleavage		2
Vvi-miRN05_star	XM_010646480.2	1450	100259610	LOC100259610	trihelix transcription factor GT-3b	876	897	UUCUGCUAAAGUCAUCUGCCUCU	AGAGGCAGAUG-UUUGAGCAGGA	Cleavage		1
Vvi-miRN05_star	XM_010662577.2	2187	104881668	LOC104881668	pentatricopeptide repeat-containing protein At2g13600-like	1809	1831	UUCUGCUAAAGUCAUCUGCCUCU	UGAGGCAGAAGAAUUUAUUAGAA	Translation		1
Vvi-miRN05_star	XM_010664663.2	2414	109121415	LOC109121415	uncharacterized LOC109121415, transcript variant X1	847	869	UUCUGCUAAAGUCAUCUGCCUCU	GGAGAGAAAUGACUUUGGCGGAA	Cleavage		2
Vvi-miRN05_star	XM_019220120.1	5483	109122667	LOC109122667	uncharacterized LOC109122667, transcript variant X2	712	734	UUCUGCUAAAGUCAUCUGCCUCU	AGAGGGAGAGGAAAUUAGCAGAA	Translation		1
Vvi-miRN05_star	XM_019220119.1	5646	109122667	LOC109122667	uncharacterized LOC109122667, transcript variant X1	712	734	UUCUGCUAAAGUCAUCUGCCUCU	AGAGGGAGAGGAAAUUAGCAGAA	Translation		1
Vvi-miRN05_star	XM_010653994.2	1457	100246961	LOC100246961	probable protein phosphatase 2C 49, transcript variant X2	802	824	UUCUGCUAAAGUCAUCUGCCUCU	UCAGGCAGGUGGCAUUAACAGAG	Translation		1
Vvi-miRN05_star	XM_019221276.1	1531	100246961	LOC100246961	probable protein phosphatase 2C 49, transcript variant X3	876	898	UUCUGCUAAAGUCAUCUGCCUCU	UCAGGCAGGUGGCAUUAACAGAG	Translation		1
Vvi-miRN05_star	XM_002279654.4	1687	100246961	LOC100246961	probable protein phosphatase 2C 49, transcript variant X1	1032	1054	UUCUGCUAAAGUCAUCUGCCUCU	UCAGGCAGGUGGCAUUAACAGAG	Translation		1
Vvi-miRN05_star	XM_002276626.4	819	100247713	LOC100247713	UPF0497 membrane protein 5	363	385	UUCUGCUAAAGUCAUCUGCCUCU	AGGAGUGGAUGUCUUUGGAAGAA	Cleavage		1
Vvi-miRN05_star	XM_010653951.2	822	100244863	LOC100244863	peptidyl-prolyl cis-trans isomerase CYP23, transcript variant X3	311	333	UUCUGCUAAAGUCAUCUGCCUCU	AGUGGCAGAUGUUGUUGGUGGAA	Translation		1
Vvi-miRN05_star	XM_002276405.3	965	100244863	LOC100244863	peptidyl-prolyl cis-trans isomerase CYP23, transcript variant X1	311	333	UUCUGCUAAAGUCAUCUGCCUCU	AGUGGCAGAUGUUGUUGGUGGAA	Translation		1
Vvi-miRN05_star	XM_019220867.1	1065	100244863	LOC100244863	peptidyl-prolyl cis-trans isomerase CYP23, transcript variant X4	311	333	UUCUGCUAAAGUCAUCUGCCUCU	AGUGGCAGAUGUUGUUGGUGGAA	Translation		1
Vvi-miRN05_star	XM_019220868.1	1160	100244863	LOC100244863	peptidyl-prolyl cis-trans isomerase CYP23, transcript variant X5	311	333	UUCUGCUAAAGUCAUCUGCCUCU	AGUGGCAGAUGUUGUUGGUGGAA	Translation		1
Vvi-miRN05_star	XM_003631230.3	1368	100244863	LOC100244863	peptidyl-prolyl cis-trans isomerase CYP23, transcript variant X2	311	333	UUCUGCUAAAGUCAUCUGCCUCU	AGUGGCAGAUGUUGUUGGUGGAA	Translation		1
Vvi-miRN05_star	XM_002274392.3	1437	100255346	LOC100255346	ABSCISIC ACID-INSENSITIVE 5-like protein 1, transcript variant X1	618	640	UUCUGCUAAAGUCAUCUGCCUCU	UUGGGGAGAUGACUUUGGAAGAC	Cleavage		1
Vvi-miRN05_star	XM_010653598.2	1469	100255346	LOC100255346	ABSCISIC ACID-INSENSITIVE 5-like protein 1, transcript variant X2	650	672	UUCUGCUAAAGUCAUCUGCCUCU	UUGGGGAGAUGACUUUGGAAGAC	Cleavage		1
Vvi-miRN05_star	XM_002278250.3	2023	100250891	LOC100250891	protein S-acyltransferase 8	1288	1310	UUCUGCUAAAGUCAUCUGCCUCU	AGAAGCAGACGACUCUGGCGGGG	Translation		1
Vvi-miRN05_star	XM_002269091.4	2317	100233127	LOC100233127	protein TRANSPORT INHIBITOR RESPONSE 1	632	654	UUCUGCUAAAGUCAUCUGCCUCU	UGAAGUGGAUGACUUCAGUGGAC	Cleavage		1
Vvi-miRN05_star	XM_010647642.2	4482	100244730	LOC100244730	TMV resistance protein N-like	4329	4351	UUCUGCUAAAGUCAUCUGCCUCU	CUAGGGAGAUUAUUUUAGUGGAG	Cleavage		1
Vvi-miRN05_star	XM_010663767.2	2025	100263141	LOC100263141	cytochrome P450 89A2	1869	1891	UUCUGCUAAAGUCAUCUGCCUCU	AAAAGUGGAUGGCUUUAGGAGAC	Cleavage		1
Vvi-miRN05_star	XM_002281527.4	2035	100255959	LOC100255959	serine/threonine-protein kinase STN7, chloroplastic	1159	1181	UUCUGCUAAAGUCAUCUGCCUCU	UAUGGCAGAUGAAUUUGCCAGAU	Translation		1
Vvi-miRN05_star	XM_010650037.2	3969	100254261	LOC100254261	MAP3K epsilon protein kinase 1, transcript variant X3	1000	1022	UUCUGCUAAAGUCAUCUGCCUCU	ACAGGCUGUUGAGUUUAGCAGAU	Translation		1
Vvi-miRN05_star	XM_019226570.1	4993	100254261	LOC100254261	MAP3K epsilon protein kinase 1, transcript variant X2	2030	2052	UUCUGCUAAAGUCAUCUGCCUCU	ACAGGCUGUUGAGUUUAGCAGAU	Translation		1
Vvi-miRN05_star	XM_002277286.4	4999	100254261	LOC100254261	MAP3K epsilon protein kinase 1, transcript variant X1	2030	2052	UUCUGCUAAAGUCAUCUGCCUCU	ACAGGCUGUUGAGUUUAGCAGAU	Translation		1
Vvi-miRN05_star	XM_010655302.2	645	104880065	LOC104880065	uncharacterized LOC104880065	120	142	UUCUGCUAAAGUCAUCUGCCUCU	AGAUGCAAAUCAUUUGGGCAGAA	Cleavage		1
Vvi-miRN05_star	XM_010655552.2	6183	100262322	LOC100262322	rRNA biogenesis protein RRP5	4504	4526	UUCUGCUAAAGUCAUCUGCCUCU	UGAAGUAAAUGAUUUUAGUAGCA	Cleavage		1
Vvi-miRN05_star	XM_019224582.1	2303	100267983	LOC100267983	beta-glucosidase BoGH3B, transcript variant X2	223	245	UUCUGCUAAAGUCAUCUGCCUCU	GGUGGUGGAUAGCCAUAGCAGAA	Translation		2
Vvi-miRN05_star	XM_002262956.3	2376	100267983	LOC100267983	beta-glucosidase BoGH3B, transcript variant X1	223	245	UUCUGCUAAAGUCAUCUGCCUCU	GGUGGUGGAUAGCCAUAGCAGAA	Translation		2
Vvi-miRN05_star	XM_019216444.1	4915	100265535	LOC100265535	ABC transporter C family member 10, transcript variant X5	1578	1600	UUCUGCUAAAGUCAUCUGCCUCU	AGAGGCUGAAGGCUUUUGCAGAG	Cleavage		1
Vvi-miRN05_star	XM_019216436.1	4989	100265535	LOC100265535	ABC transporter C family member 10, transcript variant X3	1652	1674	UUCUGCUAAAGUCAUCUGCCUCU	AGAGGCUGAAGGCUUUUGCAGAG	Cleavage		1
Vvi-miRN05_star	XM_019216442.1	5009	100265535	LOC100265535	ABC transporter C family member 10, transcript variant X4	1672	1694	UUCUGCUAAAGUCAUCUGCCUCU	AGAGGCUGAAGGCUUUUGCAGAG	Cleavage		1
Vvi-miRN05_star	XM_002271658.4	5035	100265535	LOC100265535	ABC transporter C family member 10, transcript variant X2	1698	1720	UUCUGCUAAAGUCAUCUGCCUCU	AGAGGCUGAAGGCUUUUGCAGAG	Cleavage		1
Vvi-miRN05_star	XM_019216430.1	5202	100265535	LOC100265535	ABC transporter C family member 10, transcript variant X1	1865	1887	UUCUGCUAAAGUCAUCUGCCUCU	AGAGGCUGAAGGCUUUUGCAGAG	Cleavage		1
Vvi-miRN05_star	XM_010650193.2	1069	100245721	LOC100245721	probable transcriptional regulatory protein At2g25830, transcript variant X2	553	575	UUCUGCUAAAGUCAUCUGCCUCU	UGAGGUAUAUGGUUUUGGUGGAG	Cleavage		1
Vvi-miRN05_star	XM_002283815.3	1356	100245721	LOC100245721	probable transcriptional regulatory protein At2g25830, transcript variant X1	552	574	UUCUGCUAAAGUCAUCUGCCUCU	UGAGGUAUAUGGUUUUGGUGGAG	Cleavage		1
Vvi-miRN05_star	XM_002265944.4	2443	100243298	LOC100243298	pentatricopeptide repeat-containing protein At4g16835, mitochondrial	1675	1697	UUCUGCUAAAGUCAUCUGCCUCU	AGAGGAAGAUGAGAUUGGCAGGG	Translation		1
Vvi-miRN05_star	XM_002281563.4	1188	100252844	LOC100252844	tryptophan synthase alpha chain	872	894	UUCUGCUAAAGUCAUCUGCCUCU	AGUGGCAGUUGGCUUUGGCAUAU	Cleavage		1
Vvi-miRN05_star	XM_010667155.1	1419	104882785	LOC104882785	UDP-glycosyltransferase 88F5-like	1226	1248	UUCUGCUAAAGUCAUCUGCCUCU	UGAGAGAGAUGGCUUUGGCAGCA	Cleavage		1
Vvi-miRN05_star	XM_019225822.1	1789	109121466	LOC109121466	cytochrome P450 89A2-like	1618	1640	UUCUGCUAAAGUCAUCUGCCUCU	AGAAGUAGACGGCUUUAGAAGAC	Cleavage		1
Vvi-miRN05_star	XM_002277113.4	2634	100247795	LOC100247795	uncharacterized protein At1g04910	542	564	UUCUGCUAAAGUCAUCUGCCUCU	UGGGGCGGAGGAUUUUUGUAGGA	Cleavage		1
Vvi-miRN05_star	XM_019221918.1	3280	104880073	LOC104880073	mediator of RNA polymerase II transcription subunit 15a, transcript variant X2	1004	1026	UUCUGCUAAAGUCAUCUGCCUCU	UGAGGGAGAAGGUUUUAUCAGAA	Cleavage		1
Vvi-miRN05_star	XM_002264078.3	3506	100249727	LOC100249727	probable beta-D-xylosidase 5	1512	1534	UUCUGCUAAAGUCAUCUGCCUCU	UGAGGCAGAAGACCUUGACAGAG	Translation		1
Vvi-miRN05_star	XM_010655344.2	3743	104880073	LOC104880073	mediator of RNA polymerase II transcription subunit 15a, transcript variant X1	1467	1489	UUCUGCUAAAGUCAUCUGCCUCU	UGAGGGAGAAGGUUUUAUCAGAA	Cleavage		1
Vvi-miRN05_star	XM_002264371.3	1312	100267616	LOC100267616	transcription factor bHLH93, transcript variant X1	1025	1047	UUCUGCUAAAGUCAUCUGCCUCU	GGAGGAAGAUGUCUGUAGAAGAA	Translation		1
Vvi-miRN05_star	XM_019218696.1	1318	100267616	LOC100267616	transcription factor bHLH93, transcript variant X2	1031	1053	UUCUGCUAAAGUCAUCUGCCUCU	GGAGGAAGAUGUCUGUAGAAGAA	Translation		1
Vvi-miRN05_star	XM_010649350.2	1467	104878743	LOC104878743	transcription factor bHLH93, transcript variant X1	1180	1202	UUCUGCUAAAGUCAUCUGCCUCU	GGAGGAAGAUGUCUGUAGAAGAA	Translation		1
Vvi-miRN05_star	XM_019218796.1	1471	104878743	LOC104878743	transcription factor bHLH93, transcript variant X2	1184	1206	UUCUGCUAAAGUCAUCUGCCUCU	GGAGGAAGAUGUCUGUAGAAGAA	Translation		1
Vvi-miRN05_star	XM_010647950.2	2091	100266159	LOC100266159	transcriptional adapter ADA2b, transcript variant X2	1710	1732	UUCUGCUAAAGUCAUCUGCCUCU	AGAUGCAGGAGACUUUAUCAGUA	Cleavage		1
Vvi-miRN05_star	XM_019218084.1	2103	100266159	LOC100266159	transcriptional adapter ADA2b, transcript variant X5	1722	1744	UUCUGCUAAAGUCAUCUGCCUCU	AGAUGCAGGAGACUUUAUCAGUA	Cleavage		1
Vvi-miRN05_star	XM_010647953.2	2117	100266159	LOC100266159	transcriptional adapter ADA2b, transcript variant X4	1736	1758	UUCUGCUAAAGUCAUCUGCCUCU	AGAUGCAGGAGACUUUAUCAGUA	Cleavage		1
Vvi-miRN05_star	XM_010647948.2	2129	100266159	LOC100266159	transcriptional adapter ADA2b, transcript variant X1	1748	1770	UUCUGCUAAAGUCAUCUGCCUCU	AGAUGCAGGAGACUUUAUCAGUA	Cleavage		1
Vvi-miRN05_star	XM_010647951.2	2172	100266159	LOC100266159	transcriptional adapter ADA2b, transcript variant X3	1791	1813	UUCUGCUAAAGUCAUCUGCCUCU	AGAUGCAGGAGACUUUAUCAGUA	Cleavage		1
Vvi-miRN05_star	XM_010647952.2	2178	100266159	LOC100266159	transcriptional adapter ADA2b, transcript variant X6	1768	1790	UUCUGCUAAAGUCAUCUGCCUCU	AGAUGCAGGAGACUUUAUCAGUA	Cleavage		1
Vvi-miRN05_star	XM_019219860.1	2312	100249421	LOC100249421	TMV resistance protein N	1560	1582	UUCUGCUAAAGUCAUCUGCCUCU	UCAGGCGCGUGACUUUAGAAGAC	Cleavage		1
Vvi-miRN05_star	XM_002272520.3	3671	100266135	LOC100266135	pentatricopeptide repeat-containing protein At4g01570	195	217	UUCUGCUAAAGUCAUCUGCCUCU	AGAGAAAGAAGGCUCUAGCAGAA	Translation		1
Vvi-miRN05_star	XM_002283357.4	4943	100266289	LOC100266289	ATP-dependent zinc metalloprotease FTSH 6, chloroplastic	2431	2453	UUCUGCUAAAGUCAUCUGCCUCU	AGAAAUGGAUGGUUUUAGUGGGA	Cleavage		1
Vvi-miRN05_star	XM_019226140.1	7129	104881986	LOC104881986	uncharacterized LOC104881986	968	990	UUCUGCUAAAGUCAUCUGCCUCU	GGGGGUGGAAUAUUUUGGCAGAG	Cleavage		2
Vvi-miRN05_star	XM_019225266.1	7676	104881377	LOC104881377	putative ribonuclease H protein At1g65750, transcript variant X8	4826	4848	UUCUGCUAAAGUCAUCUGCCUCU	GGGGGUGGAUGACCAUGGCGGAG	Translation		1
Vvi-miRN05_star	XM_003631180.3	885	100852498	LOC100852498	uncharacterized LOC100852498	568	591	UUCUGCUA-AAGUCAUCUGCCUCU	CGGGGAAGGUGGCUUGUGGCAGAA	Cleavage		1
Vvi-miRN05_star	XM_019225267.1	8015	104881377	LOC104881377	putative ribonuclease H protein At1g65750, transcript variant X9	5165	5187	UUCUGCUAAAGUCAUCUGCCUCU	GGGGGUGGAUGACCAUGGCGGAG	Translation		1
Vvi-miRN05_star	XM_019225259.1	8015	104881377	LOC104881377	putative ribonuclease H protein At1g65750, transcript variant X1	5165	5187	UUCUGCUAAAGUCAUCUGCCUCU	GGGGGUGGAUGACCAUGGCGGAG	Translation		1
Vvi-miRN05_star	XM_019225265.1	8030	104881377	LOC104881377	putative ribonuclease H protein At1g65750, transcript variant X7	5180	5202	UUCUGCUAAAGUCAUCUGCCUCU	GGGGGUGGAUGACCAUGGCGGAG	Translation		1
Vvi-miRN05_star	XM_019225260.1	8030	104881377	LOC104881377	putative ribonuclease H protein At1g65750, transcript variant X2	5180	5202	UUCUGCUAAAGUCAUCUGCCUCU	GGGGGUGGAUGACCAUGGCGGAG	Translation		1
Vvi-miRN05_star	XM_019225264.1	8084	104881377	LOC104881377	putative ribonuclease H protein At1g65750, transcript variant X6	5234	5256	UUCUGCUAAAGUCAUCUGCCUCU	GGGGGUGGAUGACCAUGGCGGAG	Translation		1
Vvi-miRN05_star	XM_019225262.1	8096	104881377	LOC104881377	putative ribonuclease H protein At1g65750, transcript variant X4	5246	5268	UUCUGCUAAAGUCAUCUGCCUCU	GGGGGUGGAUGACCAUGGCGGAG	Translation		1
Vvi-miRN05_star	XM_019225263.1	8381	104881377	LOC104881377	putative ribonuclease H protein At1g65750, transcript variant X5	5531	5553	UUCUGCUAAAGUCAUCUGCCUCU	GGGGGUGGAUGACCAUGGCGGAG	Translation		1
Vvi-miRN05_star	XM_019225261.1	8393	104881377	LOC104881377	putative ribonuclease H protein At1g65750, transcript variant X3	5543	5565	UUCUGCUAAAGUCAUCUGCCUCU	GGGGGUGGAUGACCAUGGCGGAG	Translation		1
Vvi-miRN05_star	XM_019221829.1	2622	104880044	LOC104880044	uncharacterized LOC104880044, transcript variant X3	675	699	UUCUGCUAAAGUCAU--CUGCCUCU	GGAAGCAGCUAUUACUUUAGUAGAA	Cleavage		1
Vvi-miRN05_star	XM_010655184.2	2653	104880044	LOC104880044	uncharacterized LOC104880044, transcript variant X1	706	730	UUCUGCUAAAGUCAU--CUGCCUCU	GGAAGCAGCUAUUACUUUAGUAGAA	Cleavage		1
Vvi-miRN05_star	XM_010655185.2	2780	104880044	LOC104880044	uncharacterized LOC104880044, transcript variant X2	833	857	UUCUGCUAAAGUCAU--CUGCCUCU	GGAAGCAGCUAUUACUUUAGUAGAA	Cleavage		1
Vvi-miRN05_star	XM_010666376.2	5856	100262487	LOC100262487	uncharacterized LOC100262487, transcript variant X2	690	713	UUCUGCUAAAGU-CAUCUGCCUCU	AGAAGUGGAUGGACUCUAGCAGAG	Translation		1
Vvi-miRN05_star	XM_002281467.3	5982	100262487	LOC100262487	uncharacterized LOC100262487, transcript variant X1	690	713	UUCUGCUAAAGU-CAUCUGCCUCU	AGAAGUGGAUGGACUCUAGCAGAG	Translation		1
Vvi-miRN05_star	XM_002282576.4	1137	100246777	LOC100246777	50S ribosomal protein L7/L12	538	560	UUCUGCUAAAGUCAUCUGCCUCU	AGACGCAAGUGAUUUCAACAGAA	Cleavage		1
Vvi-miRN05_star	XM_002284598.4	2503	100247132	LOC100247132	PHD finger protein EHD3, transcript variant X2	1858	1879	UUCUGCUAAAGUCAUCUGCCUCU	AGAGGCAAAUGGUUUU-GCAGAA	Cleavage		1
Vvi-miRN05_star	XM_019216539.1	2550	100247132	LOC100247132	PHD finger protein EHD3, transcript variant X1	1905	1926	UUCUGCUAAAGUCAUCUGCCUCU	AGAGGCAAAUGGUUUU-GCAGAA	Cleavage		1
Vvi-miRN05_star	XM_010658781.2	1197	100259129	LOC100259129	V-type proton ATPase subunit D	840	862	UUCUGCUAAAGUCAUCUGCCUCU	AGAGACAGAUGGCUUCAGCGAAG	Cleavage		1
Vvi-miRN05_star	XM_010664663.2	2414	109121415	LOC109121415	uncharacterized LOC109121415, transcript variant X1	1677	1699	UUCUGCUAAAGUCAUCUGCCUCU	GCUAUUAGAUGGCUUGAGAAGGA	Cleavage		2
Vvi-miRN05_star	XM_003633680.3	2527	100253195	LOC100253195	KH domain-containing protein At4g18375, transcript variant X2	581	603	UUCUGCUAAAGUCAUCUGCCUCU	AGAGGAAGAUCUUUUUGGUGGAA	Cleavage		1
Vvi-miRN05_star	XM_010662127.2	2558	100253195	LOC100253195	KH domain-containing protein At4g18375, transcript variant X1	612	634	UUCUGCUAAAGUCAUCUGCCUCU	AGAGGAAGAUCUUUUUGGUGGAA	Cleavage		1
Vvi-miRN05_star	XM_010651679.2	3625	100252782	LOC100252782	U-box domain-containing protein 43, transcript variant X3	3122	3143	UUCUGCUAAAGUCAUCUGCCUCU	GAAGGCAGAUG-CUUUGGCUGGG	Cleavage		1
Vvi-miRN05_star	XM_010654504.2	4897	100250805	LOC100250805	DNA polymerase alpha catalytic subunit	4300	4322	UUCUGCUAAAGUCAUCUGCCUCU	AGAGGAAGGUGAUGUGGGUAGAA	Translation		1
Vvi-miRN05_star	XM_002284644.3	1235	100245343	LOC100245343	putative protein TPRXL	576	599	UUCUGCUAAAG-UCAUCUGCCUCU	UGAGGCAGAAGAGCUUUAGGAGAG	Translation		1
Vvi-miRN05_star	XM_002283328.3	1730	100257359	LOC100257359	geranylgeranyl pyrophosphate synthase, chloroplastic	229	251	UUCUGCUAAAGUCAUCUGCCUCU	UGAGGUCGAUGAAUUUGGUGGAU	Translation		1
Vvi-miRN05_star	XM_002277216.3	2410	100244201	LOC100244201	uncharacterized LOC100244201	1816	1838	UUCUGCUAAAGUCAUCUGCCUCU	GAAGGUAGAUGAUUUUGUAAGAG	Cleavage		1
Vvi-miRN05_star	XM_010663225.2	2439	100262652	LOC100262652	NAC domain-containing protein 62-like, transcript variant X4	978	999	UUCUGCUAAAGUCAUCUGCCUCU	AGAGG-AUAUGACUUUAGAAGAG	Cleavage		1
Vvi-miRN05_star	XM_010663224.2	2470	100262652	LOC100262652	NAC domain-containing protein 62-like, transcript variant X3	1009	1030	UUCUGCUAAAGUCAUCUGCCUCU	AGAGG-AUAUGACUUUAGAAGAG	Cleavage		1
Vvi-miRN05_star	XM_010663222.2	2550	100262652	LOC100262652	NAC domain-containing protein 62-like, transcript variant X1	1089	1110	UUCUGCUAAAGUCAUCUGCCUCU	AGAGG-AUAUGACUUUAGAAGAG	Cleavage		1
Vvi-miRN05_star	XM_010663223.2	3208	100262652	LOC100262652	NAC domain-containing protein 62-like, transcript variant X2	1747	1768	UUCUGCUAAAGUCAUCUGCCUCU	AGAGG-AUAUGACUUUAGAAGAG	Cleavage		1
Vvi-miRN05_star	XM_002265810.4	3507	100251509	LOC100251509	probably inactive leucine-rich repeat receptor-like protein kinase At3g28040	1298	1319	UUCUGCUAAAGUCAUCUGCCUCU	AGAGGUA-AUGGCUUCAGUGGAA	Cleavage		1
Vvi-miRN05_star	XM_010665557.1	774	104882402	LOC104882402	WEB family protein At3g13190-like	33	55	UUCUGCUAAAGUCAUCUGCCUCU	UGAGGUGGAUGAGAUUAGAGGAA	Translation		1
Vvi-miRN05_star	XM_019221973.1	1226	100268101	LOC100268101	uncharacterized LOC100268101, transcript variant X2	992	1014	UUCUGCUAAAGUCAUCUGCCUCU	AGAAGCAUGUGGCUUUGCCAGAU	Cleavage		1
Vvi-miRN05_star	XM_002271330.3	1273	100268101	LOC100268101	uncharacterized LOC100268101, transcript variant X1	1039	1061	UUCUGCUAAAGUCAUCUGCCUCU	AGAAGCAUGUGGCUUUGCCAGAU	Cleavage		1
Vvi-miRN05_star	XM_002271832.3	1467	100243025	LOC100243025	protein FATTY ACID EXPORT 3, chloroplastic	963	985	UUCUGCUAAAGUCAUCUGCCUCU	AGGGGCAGACAGCUAUAGCAGGU	Translation		1
Vvi-miRN05_star	XM_019226601.1	2214	104882303	LOC104882303	protein WEAK CHLOROPLAST MOVEMENT UNDER BLUE LIGHT 1, transcript variant X3	1319	1341	UUCUGCUAAAGUCAUCUGCCUCU	UGAGGUGGAUGAGAUUAGAGGAA	Translation		1
Vvi-miRN05_star	XM_010665037.2	2319	104882303	LOC104882303	protein WEAK CHLOROPLAST MOVEMENT UNDER BLUE LIGHT 1, transcript variant X2	1424	1446	UUCUGCUAAAGUCAUCUGCCUCU	UGAGGUGGAUGAGAUUAGAGGAA	Translation		1
Vvi-miRN05_star	XM_010665036.2	2322	104882303	LOC104882303	protein WEAK CHLOROPLAST MOVEMENT UNDER BLUE LIGHT 1, transcript variant X1	1427	1449	UUCUGCUAAAGUCAUCUGCCUCU	UGAGGUGGAUGAGAUUAGAGGAA	Translation		1
Vvi-miRN05_star	XM_010657277.2	2649	100241193	LOC100241193	probable LRR receptor-like serine/threonine-protein kinase At1g07650, transcript variant X7	1377	1401	UUCUGCUAAA--GUCAUCUGCCUCU	UGAAGCGGAUGACGAUUUAGCAGGU	Translation		1
Vvi-miRN05_star	XM_010657276.2	2972	100241193	LOC100241193	probable LRR receptor-like serine/threonine-protein kinase At1g07650, transcript variant X6	939	963	UUCUGCUAAA--GUCAUCUGCCUCU	UGAAGCGGAUGACGAUUUAGCAGGU	Translation		1
Vvi-miRN05_star	XM_019222530.1	3193	100241193	LOC100241193	probable LRR receptor-like serine/threonine-protein kinase At1g07650, transcript variant X4	1160	1184	UUCUGCUAAA--GUCAUCUGCCUCU	UGAAGCGGAUGACGAUUUAGCAGGU	Translation		1
Vvi-miRN05_star	XM_010657274.2	3340	100241193	LOC100241193	probable LRR receptor-like serine/threonine-protein kinase At1g07650, transcript variant X3	1307	1331	UUCUGCUAAA--GUCAUCUGCCUCU	UGAAGCGGAUGACGAUUUAGCAGGU	Translation		1
Vvi-miRN05_star	XM_010657273.2	3343	100241193	LOC100241193	probable LRR receptor-like serine/threonine-protein kinase At1g07650, transcript variant X2	1310	1334	UUCUGCUAAA--GUCAUCUGCCUCU	UGAAGCGGAUGACGAUUUAGCAGGU	Translation		1
Vvi-miRN05_star	XM_010657272.2	3409	100241193	LOC100241193	probable LRR receptor-like serine/threonine-protein kinase At1g07650, transcript variant X1	1376	1400	UUCUGCUAAA--GUCAUCUGCCUCU	UGAAGCGGAUGACGAUUUAGCAGGU	Translation		1
Vvi-miRN05_star	XM_002272194.3	4570	100244469	LOC100244469	uncharacterized LOC100244469	1112	1134	UUCUGCUAAAGUCAUCUGCCUCU	UGAGGAAGGUGGGUUUGACAGAA	Translation		1
Vvi-miRN05_star	XM_010651888.1	717	100254539	LOC100254539	uncharacterized LOC100254539	434	456	UUCUGCUAAAGUCAUCUGCCUCU	AGAGGAUGAUGACCAUGGCAGGA	Translation		1
Vvi-miRN05_star	XM_010651603.2	1021	104879253	LOC104879253	preprotein translocase subunit SECE1	564	586	UUCUGCUAAAGUCAUCUGCCUCU	AGAGGCAGAUUUCUGGAGCGGAG	Translation		1
Vvi-miRN05_star	XM_010650671.1	1134	104879108	LOC104879108	uncharacterized LOC104879108	854	876	UUCUGCUAAAGUCAUCUGCCUCU	AGGGGAAGAAGCCUUUAGGAGGA	Cleavage		1
Vvi-miRN08	XM_002267163.3	3542	100253367	LOC100253367	116 kDa U5 small nuclear ribonucleoprotein component-like	2790	2814	CCAAAUGAUGCUAUUACUGAUGGCC	UUUUGCCAGUGAUAGAAUCAUUUGG	Translation		1
Vvi-miRN08	XM_010649231.2	2892	104878636	LOC104878636	G-type lectin S-receptor-like serine/threonine-protein kinase At4g27290	356	380	CCAAAUGAUGCUAUUACUGAUGGCC	CAAUGGUACUAAUGGCAUCAUUUGG	Cleavage		1
Vvi-miRN08	XM_019217281.1	3001	109121490	LOC109121490	G-type lectin S-receptor-like serine/threonine-protein kinase At4g27290, transcript variant X2	507	531	CCAAAUGAUGCUAUUACUGAUGGCC	CAAUGGUACUAAUGGCAUCAUUUGG	Cleavage		1
Vvi-miRN08	XM_019217280.1	3090	109121490	LOC109121490	G-type lectin S-receptor-like serine/threonine-protein kinase At4g27290, transcript variant X1	596	620	CCAAAUGAUGCUAUUACUGAUGGCC	CAAUGGUACUAAUGGCAUCAUUUGG	Cleavage		1
Vvi-miRN08	XM_010645982.2	7324	100252078	LOC100252078	G-type lectin S-receptor-like serine/threonine-protein kinase At4g27290, transcript variant X2	1000	1024	CCAAAUGAUGCUAUUACUGAUGGCC	CAAUGGUACUAAUGGCAUCAUUUGG	Cleavage		1
Vvi-miRN08	XM_010645981.2	7413	100252078	LOC100252078	G-type lectin S-receptor-like serine/threonine-protein kinase At4g27290, transcript variant X1	1089	1113	CCAAAUGAUGCUAUUACUGAUGGCC	CAAUGGUACUAAUGGCAUCAUUUGG	Cleavage		1
Vvi-miRN08	XM_010655932.2	2773	100266680	LOC100266680	BEL1-like homeodomain protein 9	1356	1380	CCAAAUGAUGCUAUUACUGAUGGCC	UGCAGGCAGUUGUAGCAUCAUUUGA	Cleavage		1
Vvi-miRN08	XM_010663275.2	2086	100250612	LOC100250612	vacuolar protein 8, transcript variant X10	110	134	CCAAAUGAUGCUAUUACUGAUGGCC	GAUUGCCAGGAGUGGCAUCGUUUGG	Cleavage		1
Vvi-miRN08	XM_010663271.2	2101	100250612	LOC100250612	vacuolar protein 8, transcript variant X5	110	134	CCAAAUGAUGCUAUUACUGAUGGCC	GAUUGCCAGGAGUGGCAUCGUUUGG	Cleavage		1
Vvi-miRN08	XM_002263143.4	2688	100256523	LOC100256523	ABC transporter F family member 3	1634	1657	CCAAAUGAUGCUAUUACUGAUGGCC	UAGUUUCAGUGAU-GCAUCAUUUGG	Cleavage		1
Vvi-miRN08	XM_019219493.1	2309	100248745	LOC100248745	phosphoinositide phosphatase SAC6, transcript variant X2	1957	1981	CCAAAUGAUGCUAUUACUGAUGGCC	UGAGUUUAGUGAUAGCAACAUUUGU	Cleavage		1
Vvi-miRN08	XM_010651150.2	2333	100248745	LOC100248745	phosphoinositide phosphatase SAC6, transcript variant X1	1981	2005	CCAAAUGAUGCUAUUACUGAUGGCC	UGAGUUUAGUGAUAGCAACAUUUGU	Cleavage		1
Vvi-miRN08	XM_010657196.2	2313	100241283	LOC100241283	uncharacterized protein YNL011C, transcript variant X2	1070	1094	CCAAAUGAUGCUAUUACUGAUGGCC	UUGUUUCAGUAAUGGCAGCAUUGGG	Cleavage		1
Vvi-miRN08	XM_002274225.3	2385	100241283	LOC100241283	uncharacterized protein YNL011C, transcript variant X1	1070	1094	CCAAAUGAUGCUAUUACUGAUGGCC	UUGUUUCAGUAAUGGCAGCAUUGGG	Cleavage		1
Vvi-miRN08	XM_010657197.2	2795	100241283	LOC100241283	uncharacterized protein YNL011C, transcript variant X3	1470	1494	CCAAAUGAUGCUAUUACUGAUGGCC	UUGUUUCAGUAAUGGCAGCAUUGGG	Cleavage		1
Vvi-miRN08	XM_010664964.2	1978	100260812	LOC100260812	WD repeat-containing protein 74, transcript variant X2	1220	1244	CCAAAUGAUGCUAUUACUGAUGGCC	AGCUCCCUGUGAUAGCAUCAUGUGG	Cleavage		1
Vvi-miRN08	XM_002277252.4	2040	100260812	LOC100260812	WD repeat-containing protein 74, transcript variant X1	1282	1306	CCAAAUGAUGCUAUUACUGAUGGCC	AGCUCCCUGUGAUAGCAUCAUGUGG	Cleavage		1
Vvi-miRN08	XM_002277038.4	2027	100263410	LOC100263410	transcription factor TCP13	879	903	CCAAAUGAUGCUAUUACUGAUGGCC	GAAGAUCAGUAAUGGUAUUGAUUGG	Cleavage		1
Vvi-miRN08	XM_002273492.1	627	100245050	LOC100245050	putative germin-like protein 9-2	29	53	CCAAAUGAUGCUAUUACUGAUGGCC	UUUCACUGGUGGUAGCGUCAUUUGC	Cleavage		1
Vvi-miRN08	XM_002278134.3	1173	100242091	LOC100242091	putative germin-like protein 9-2	269	293	CCAAAUGAUGCUAUUACUGAUGGCC	UUUCACUGGUGGUAGCGUCAUUUGC	Cleavage		1
Vvi-miRN08	XM_010648936.2	1535	100265735	LOC100265735	phosphatidate cytidylyltransferase 1	1432	1456	CCAAAUGAUGCUAUUACUGAUGGCC	UUGCAUCAAUAAUAGCACCUUUUGG	Cleavage		1
Vvi-miRN08	XM_019218059.1	1905	100854082	LOC100854082	phosphatidate cytidylyltransferase 1, transcript variant X2	1328	1352	CCAAAUGAUGCUAUUACUGAUGGCC	UUGCAUCAAUAAUAGCACCUUUUGG	Cleavage		1
Vvi-miRN08	XM_003634980.3	1909	100854082	LOC100854082	phosphatidate cytidylyltransferase 1, transcript variant X1	1332	1356	CCAAAUGAUGCUAUUACUGAUGGCC	UUGCAUCAAUAAUAGCACCUUUUGG	Cleavage		1
Vvi-miRN08	XM_003632308.3	465	100854564	LOC100854564	outer envelope membrane protein 7	125	149	CCAAAUGAUGCUAUUACUGAUGGCC	UGAAAUCAGUAAUGGUGGUGUUUGG	Cleavage		1
Vvi-miRN08	XM_010661530.2	1212	100258035	LOC100258035	nuclear transcription factor Y subunit C-9, transcript variant X4	143	167	CCAAAUGAUGCUAUUACUGAUGGCC	CCGGAUCAGUAGUGACAUCAGUUGG	Translation		1
Vvi-miRN08	XM_010661529.2	1230	100258035	LOC100258035	nuclear transcription factor Y subunit C-9, transcript variant X2	161	185	CCAAAUGAUGCUAUUACUGAUGGCC	CCGGAUCAGUAGUGACAUCAGUUGG	Translation		1
Vvi-miRN08	XM_019225151.1	1251	100258035	LOC100258035	nuclear transcription factor Y subunit C-9, transcript variant X1	182	206	CCAAAUGAUGCUAUUACUGAUGGCC	CCGGAUCAGUAGUGACAUCAGUUGG	Translation		1
Vvi-miRN08	XM_003633591.3	1302	100258035	LOC100258035	nuclear transcription factor Y subunit C-9, transcript variant X3	233	257	CCAAAUGAUGCUAUUACUGAUGGCC	CCGGAUCAGUAGUGACAUCAGUUGG	Translation		1
Vvi-miRN08	XM_010661531.2	1323	100258035	LOC100258035	nuclear transcription factor Y subunit C-9, transcript variant X6	254	278	CCAAAUGAUGCUAUUACUGAUGGCC	CCGGAUCAGUAGUGACAUCAGUUGG	Translation		1
Vvi-miRN08	XM_002284815.4	1327	100258035	LOC100258035	nuclear transcription factor Y subunit C-9, transcript variant X5	258	282	CCAAAUGAUGCUAUUACUGAUGGCC	CCGGAUCAGUAGUGACAUCAGUUGG	Translation		1
Vvi-miRN08	XM_010663341.2	1748	100249124	LOC100249124	origin of replication complex subunit 4	538	562	CCAAAUGAUGCUAUUACUGAUGGCC	UGUUCUCAAAAAUGGCAUCAUUUGA	Cleavage		1
Vvi-miRN08	XM_002274170.2	1436	100242035	LOC100242035	transcription factor MYB44	106	130	CCAAAUGAUGCUAUUACUGAUGGCC	UUCUCUCAAUAAUAUCAUUAUUUGA	Translation		1
Vvi-miRN08	XM_010646796.2	1500	100262230	LOC100262230	ribosomal RNA large subunit methyltransferase I	511	535	CCAAAUGAUGCUAUUACUGAUGGCC	AUUUAGCUGUAAUAGCAUCAUCUGC	Cleavage		1
Vvi-miRN08	XM_002273224.4	2498	100267267	LOC100267267	nicalin-1	116	140	CCAAAUGAUGCUAUUACUGAUGGCC	AUUUAAUAUUAAUAGCAUUGUUUGU	Cleavage		1
Vvi-miRN08	XM_002274965.4	3680	100245626	LOC100245626	formin-like protein 1	3643	3667	CCAAAUGAUGCUAUUACUGAUGGCC	GUUAUUCAGUAAUAGAAUCUUUUGA	Translation		1
Vvi-miRN08	XM_010654386.2	1102	104879905	LOC104879905	protein SCAI homolog	1001	1025	CCAAAUGAUGCUAUUACUGAUGGCC	CAUUGUAGGCAAGAGCAUCAUUUGG	Cleavage		1
Vvi-miRN08	XM_002275318.4	2167	100242086	LOC100242086	tRNA pseudouridine synthase A	729	753	CCAAAUGAUGCUAUUACUGAUGGCC	AAGGCUUAGUAGAAGCAUCACUUGG	Cleavage		1
Vvi-miRN08	XM_019220175.1	1164	100242666	LOC100242666	5'-nucleotidase SurE, transcript variant X2	300	324	CCAAAUGAUGCUAUUACUGAUGGCC	GGCUGUUAGUCAUAGUAUUACUUGG	Cleavage		1
Vvi-miRN08	XM_002282257.4	1382	100242666	LOC100242666	5'-nucleotidase SurE, transcript variant X1	300	324	CCAAAUGAUGCUAUUACUGAUGGCC	GGCUGUUAGUCAUAGUAUUACUUGG	Cleavage		1
Vvi-miRN08	XM_010666729.2	6285	100255190	LOC100255190	DNA (cytosine-5)-methyltransferase CMT2, transcript variant X1	1087	1111	CCAAAUGAUGCUAUUACUGAUGGCC	UCGCAUUAGUGGUAGCAGCAUAUGG	Cleavage		1
Vvi-miRN08	XM_010662957.2	4587	104881761	LOC104881761	uncharacterized LOC104881761	3534	3558	CCAAAUGAUGCUAUUACUGAUGGCC	UUCCAUUAUUCAUAGCGACAUUUGG	Cleavage		1
Vvi-miRN08	XM_019225688.1	8631	109124082	LOC109124082	uncharacterized LOC109124082, transcript variant X2	2374	2398	CCAAAUGAUGCUAUUACUGAUGGCC	UUCCAUUAUUUAUAGCGACAUUUGG	Cleavage		1
Vvi-miRN08	XM_019225687.1	8721	109124082	LOC109124082	uncharacterized LOC109124082, transcript variant X1	2464	2488	CCAAAUGAUGCUAUUACUGAUGGCC	UUCCAUUAUUUAUAGCGACAUUUGG	Cleavage		1
Vvi-miRN08	XM_002270236.3	1352	100263384	LOC100263384	trihelix transcription factor ASIL2	1318	1342	CCAAAUGAUGCUAUUACUGAUGGCC	AGUAAUAAGUAAUAGUUUUAUUUGU	Translation		1
Vvi-miRN08	XM_002266207.3	1793	100255435	LOC100255435	expansin-A4	177	201	CCAAAUGAUGCUAUUACUGAUGGCC	UAUUAUUAUUGAUAAUGUCAUUUGG	Translation		1
Vvi-miRN08	XM_010660832.2	1196	100852686	LOC100852686	abscisic acid receptor PYL8	643	667	CCAAAUGAUGCUAUUACUGAUGGCC	GGACACUAGUGAUCGAAUCAUUUGU	Translation		1
Vvi-miRN08	XM_010660618.2	829	100262210	LOC100262210	ubiquitin-conjugating enzyme E2-17 kDa, transcript variant X2	366	390	CCAAAUGAUGCUAUUACUGAUGGCC	UAUCAAUAGUAAUGGUAGUAUUUGC	Cleavage		1
Vvi-miRN08	XM_002274238.4	855	100262210	LOC100262210	ubiquitin-conjugating enzyme E2-17 kDa, transcript variant X1	392	416	CCAAAUGAUGCUAUUACUGAUGGCC	UAUCAAUAGUAAUGGUAGUAUUUGC	Cleavage		1
Vvi-miRN08	XM_002269941.4	5585	100263145	LOC100263145	histidine kinase 2, transcript variant X2	2702	2726	CCAAAUGAUGCUAUUACUGAUGGCC	GGACAGCAAUAACGGCAUCAGUUGG	Cleavage		1
Vvi-miRN08	XM_010659149.2	5630	100263145	LOC100263145	histidine kinase 2, transcript variant X3	2891	2915	CCAAAUGAUGCUAUUACUGAUGGCC	GGACAGCAAUAACGGCAUCAGUUGG	Cleavage		1
Vvi-miRN08	XM_010659148.2	5774	100263145	LOC100263145	histidine kinase 2, transcript variant X1	2891	2915	CCAAAUGAUGCUAUUACUGAUGGCC	GGACAGCAAUAACGGCAUCAGUUGG	Cleavage		1
Vvi-miRN08	XM_003631533.3	1023	100252169	LOC100252169	auxin-induced protein 6B	885	909	CCAAAUGAUGCUAUUACUGAUGGCC	UAAAGUAGGUAGUAGCAUUGUUUGA	Cleavage		1
Vvi-miRN08	XM_019222372.1	1646	100263875	LOC100263875	tRNA threonylcarbamoyladenosine dehydratase, transcript variant X3	881	904	CCAAAUGAUGCUAUUACUGAUGGCC	CUCGAUCAGUAA-GGCAUCGUUUGA	Cleavage		1
Vvi-miRN08	XM_010656797.2	1754	100263875	LOC100263875	tRNA threonylcarbamoyladenosine dehydratase, transcript variant X2	881	904	CCAAAUGAUGCUAUUACUGAUGGCC	CUCGAUCAGUAA-GGCAUCGUUUGA	Cleavage		1
Vvi-miRN08	XM_002263236.4	1862	100263875	LOC100263875	tRNA threonylcarbamoyladenosine dehydratase, transcript variant X1	881	904	CCAAAUGAUGCUAUUACUGAUGGCC	CUCGAUCAGUAA-GGCAUCGUUUGA	Cleavage		1
Vvi-miRN08	XM_002263661.3	1351	100241122	LOC100241122	bidirectional sugar transporter SWEET4	611	635	CCAAAUGAUGCUAUUACUGAUGGCC	UGCCUUCGGAAAUGGCAUUGCUUGG	Cleavage		1
Vvi-miRN08	XM_010664272.2	1258	100258645	LOC100258645	trehalose-phosphate phosphatase B	353	377	CCAAAUGAUGCUAUUACUGAUGGCC	ACCCAUCAGCAAUAACCUCGUUUGA	Translation		1
Vvi-miRN08	XM_003634524.3	1470	100853409	LOC100853409	metal tolerance protein 10	564	588	CCAAAUGAUGCUAUUACUGAUGGCC	UUGCAUCAGUAAUGGCAACUCUUGG	Cleavage		1
Vvi-miRN08	XM_002265738.3	1493	100241976	LOC100241976	ferredoxin--NADP reductase, leaf-type isozyme, chloroplastic	1143	1167	CCAAAUGAUGCUAUUACUGAUGGCC	GGCUGCUAGAGAUGGCAUCGAUUGG	Cleavage		1
Vvi-miRN08	XM_002263466.3	889	100261989	LOC100261989	uncharacterized protein At5g01610	727	751	CCAAAUGAUGCUAUUACUGAUGGCC	UGCUGUAAGUAGGAGGAUCAUUUGA	Translation		1
Vvi-miRN08	XM_002272684.3	1519	100253577	LOC100253577	probable WRKY transcription factor 41	411	436	CCAAAUGAUGCUAUUA-CUGAUGGCC	GUACAUAAGAUAGUAGCAUCAUUUGA	Cleavage		1
Vvi-miRN08	XM_002284958.4	1700	100253554	LOC100253554	general transcription factor IIH subunit 2, transcript variant X4	938	962	CCAAAUGAUGCUAUUACUGAUGGCC	CGCCACCAGCAAUAGCAGAAUUUGC	Cleavage		1
Vvi-miRN08	XM_010652834.2	1705	100253554	LOC100253554	general transcription factor IIH subunit 2, transcript variant X5	943	967	CCAAAUGAUGCUAUUACUGAUGGCC	CGCCACCAGCAAUAGCAGAAUUUGC	Cleavage		1
Vvi-miRN08	XM_010652833.2	1733	100253554	LOC100253554	general transcription factor IIH subunit 2, transcript variant X6	971	995	CCAAAUGAUGCUAUUACUGAUGGCC	CGCCACCAGCAAUAGCAGAAUUUGC	Cleavage		1
Vvi-miRN08	XM_019220556.1	1738	100253554	LOC100253554	general transcription factor IIH subunit 2, transcript variant X1	976	1000	CCAAAUGAUGCUAUUACUGAUGGCC	CGCCACCAGCAAUAGCAGAAUUUGC	Cleavage		1
Vvi-miRN08	XM_019220558.1	1739	100253554	LOC100253554	general transcription factor IIH subunit 2, transcript variant X3	977	1001	CCAAAUGAUGCUAUUACUGAUGGCC	CGCCACCAGCAAUAGCAGAAUUUGC	Cleavage		1
Vvi-miRN08	XM_019220557.1	1770	100253554	LOC100253554	general transcription factor IIH subunit 2, transcript variant X2	1008	1032	CCAAAUGAUGCUAUUACUGAUGGCC	CGCCACCAGCAAUAGCAGAAUUUGC	Cleavage		1
Vvi-miRN08	XM_019222704.1	2893	100253280	LOC100253280	U-box domain-containing protein 17	2832	2858	CCAAAUGAUGCUAUUACUGA--UGGCC	GGUCAAGUUGGUAAUAGUAUAAUGUGG	Cleavage		1
Vvi-miRN08	XM_010646236.2	1373	100262461	LOC100262461	mitogen-activated protein kinase kinase kinase 2	1105	1129	CCAAAUGAUGCUAUUACUGAUGGCC	CUACAUUGGUCAUGGCUUCAUUUGU	Translation		1
Vvi-miRN08	XM_019216283.1	1888	100248879	LOC100248879	metal transporter Nramp5, transcript variant X3	1272	1296	CCAAAUGAUGCUAUUACUGAUGGCC	UUGCAUCAAUGAUACUGUCAUUUGA	Translation		1
Vvi-miRN08	XM_010665879.2	2051	100248879	LOC100248879	metal transporter Nramp5, transcript variant X2	1435	1459	CCAAAUGAUGCUAUUACUGAUGGCC	UUGCAUCAAUGAUACUGUCAUUUGA	Translation		1
Vvi-miRN08	XM_002284514.3	2062	100248879	LOC100248879	metal transporter Nramp5, transcript variant X1	1446	1470	CCAAAUGAUGCUAUUACUGAUGGCC	UUGCAUCAAUGAUACUGUCAUUUGA	Translation		1
Vvi-miRN08	XM_002278742.4	1338	100253987	LOC100253987	cinnamoyl-CoA reductase-like SNL6	446	471	CCAAAUGA-UGCUAUUACUGAUGGCC	CAUCAUCAGUAACUGCAGUCGUUUGG	Cleavage		1
Vvi-miRN08	XM_002282618.3	1510	100267756	LOC100267756	uncharacterized protein At1g01500, transcript variant X1	602	626	CCAAAUGAUGCUAUUACUGAUGGCC	GUCCAAUAGUAAUGGUUUUAUUGGG	Translation		1
Vvi-miRN08	XM_010666382.2	1738	100267756	LOC100267756	uncharacterized protein At1g01500, transcript variant X2	830	854	CCAAAUGAUGCUAUUACUGAUGGCC	GUCCAAUAGUAAUGGUUUUAUUGGG	Translation		1
Vvi-miRN08	XM_010666383.2	1784	100267756	LOC100267756	uncharacterized protein At1g01500, transcript variant X4	876	900	CCAAAUGAUGCUAUUACUGAUGGCC	GUCCAAUAGUAAUGGUUUUAUUGGG	Translation		1
Vvi-miRN08	XM_019216574.1	1792	100267756	LOC100267756	uncharacterized protein At1g01500, transcript variant X3	884	908	CCAAAUGAUGCUAUUACUGAUGGCC	GUCCAAUAGUAAUGGUUUUAUUGGG	Translation		1
Vvi-miRN08	XM_010647191.1	3458	100241765	LOC100241765	phototropin-2, transcript variant X2	2834	2857	CCAAAUGAUGCUAUUACUGAUGGCC	GGCCA-CAGUAGUGCCAUUGAUUGG	Translation		1
Vvi-miRN08	XM_002280082.4	3598	100241765	LOC100241765	phototropin-2, transcript variant X1	2974	2997	CCAAAUGAUGCUAUUACUGAUGGCC	GGCCA-CAGUAGUGCCAUUGAUUGG	Translation		1
Vvi-miRN08	XM_002279579.3	1547	100257622	LOC100257622	delta(7)-sterol-C5(6)-desaturase, transcript variant X2	1196	1220	CCAAAUGAUGCUAUUAC-UGAUGGCC	GGUUAUCAUGUAAUA-CAUCAUUUGU	Translation		1
Vvi-miRN08	XM_010646295.2	1553	100257622	LOC100257622	delta(7)-sterol-C5(6)-desaturase, transcript variant X1	1202	1226	CCAAAUGAUGCUAUUAC-UGAUGGCC	GGUUAUCAUGUAAUA-CAUCAUUUGU	Translation		1
Vvi-miRN08	XM_019225432.1	4240	104881848	LOC104881848	cytochrome P450 78A3-like, transcript variant X4	2158	2182	CCAAAUGAUGCUAUUACUGAUGGCC	GGUUAUGGAUCAUAGCAUUAUUUGA	Cleavage		1
Vvi-miRN08	XM_010663311.2	2535	100265949	LOC100265949	subtilisin-like protease SBT1.1, transcript variant X2	1481	1505	CCAAAUGAUGCUAUUACUGAUGGCC	CAGCACCAGUGAUGGCAUCAUUCUC	Cleavage		1
Vvi-miRN08	XM_019225505.1	2537	100265949	LOC100265949	subtilisin-like protease SBT1.1, transcript variant X1	1483	1507	CCAAAUGAUGCUAUUACUGAUGGCC	CAGCACCAGUGAUGGCAUCAUUCUC	Cleavage		1
Vvi-miRN08	XM_019219094.1	4258	100257346	LOC100257346	dicarboxylate transporter 2.1, chloroplastic, transcript variant X2	3844	3868	CCAAAUGAUGCUAUUACUGAUGGCC	GGCCUUGAGUAAUGCUGUGAUUUGG	Translation		1
Vvi-miRN08	XM_010649845.2	4334	100257346	LOC100257346	dicarboxylate transporter 2.1, chloroplastic, transcript variant X1	3844	3868	CCAAAUGAUGCUAUUACUGAUGGCC	GGCCUUGAGUAAUGCUGUGAUUUGG	Translation		1
Vvi-miRN08	XM_010663310.2	2547	104881871	LOC104881871	subtilisin-like protease SBT1.1, transcript variant X2	1495	1519	CCAAAUGAUGCUAUUACUGAUGGCC	AGGCACCUGUAAUAGCAUCAUUCUC	Cleavage		1
Vvi-miRN08	XM_010663309.2	2598	104881871	LOC104881871	subtilisin-like protease SBT1.1, transcript variant X1	1546	1570	CCAAAUGAUGCUAUUACUGAUGGCC	AGGCACCUGUAAUAGCAUCAUUCUC	Cleavage		1
Vvi-miRN08	XM_002277971.4	3125	100251097	LOC100251097	probable linoleate 9S-lipoxygenase 5	1965	1990	CCAAAUGAUGCUAUUACUG-AUGGCC	ACCCAUGCAGUAAUAGAACCAUUUGU	Translation		1
Vvi-miRN08	XM_019219486.1	3339	100257781	LOC100257781	receptor-like protein 12, transcript variant X1	3044	3068	CCAAAUGAUGCUAUUACUGAUGGCC	CGUCUUAUGUAGUAGUAUUAUUAGG	Cleavage		1
Vvi-miRN08	XM_002283091.3	2667	100254036	LOC100254036	putative receptor protein kinase ZmPK1	38	62	CCAAAUGAUGCUAUUACUGAUGGCC	UUCCAUAAAUAUUAGUAUUAUUUGU	Cleavage		1
Vvi-miRN08	XM_002283033.3	2766	100245415	LOC100245415	putative receptor protein kinase ZmPK1	75	99	CCAAAUGAUGCUAUUACUGAUGGCC	UUCCAUAAAUAUUAGUAUUAUUUGU	Cleavage		1
Vvi-miRN08	XM_010657448.2	3460	100267916	LOC100267916	WPP domain-associated protein, transcript variant X2	186	210	CCAAAUGAUGCUAUUACUGAUGGCC	UUAUAUUGGUAGUGGCAUCUUUUCG	Cleavage		1
Vvi-miRN08	XM_002264039.3	3517	100267916	LOC100267916	WPP domain-associated protein, transcript variant X1	243	267	CCAAAUGAUGCUAUUACUGAUGGCC	UUAUAUUGGUAGUGGCAUCUUUUCG	Cleavage		1
Vvi-miRN08	XM_010657447.2	3520	100267916	LOC100267916	WPP domain-associated protein, transcript variant X3	246	270	CCAAAUGAUGCUAUUACUGAUGGCC	UUAUAUUGGUAGUGGCAUCUUUUCG	Cleavage		1
Vvi-miRN08	XM_010650287.2	6968	100262933	LOC100262933	protein DDB_G0276689, transcript variant X2	6495	6519	CCAAAUGAUGCUAUUACUGAUGGCC	AGAAAUCAGUGGUAACAUUAUUUCU	Translation		1
Vvi-miRN08	XM_010650286.2	8331	100262933	LOC100262933	protein DDB_G0276689, transcript variant X1	7858	7882	CCAAAUGAUGCUAUUACUGAUGGCC	AGAAAUCAGUGGUAACAUUAUUUCU	Translation		1
Vvi-miRN08	XM_002266238.4	1380	100244118	LOC100244118	post-GPI attachment to proteins factor 3, transcript variant X3	706	730	CCAAAUGAUGCUAUUACUGAUGGCC	ACUCAUCUGCAGUGGCAUUACUUGG	Cleavage		1
Vvi-miRN08	XM_010646674.2	1446	100244118	LOC100244118	post-GPI attachment to proteins factor 3, transcript variant X2	772	796	CCAAAUGAUGCUAUUACUGAUGGCC	ACUCAUCUGCAGUGGCAUUACUUGG	Cleavage		1
Vvi-miRN08	XM_002266161.4	1566	100244118	LOC100244118	post-GPI attachment to proteins factor 3, transcript variant X1	892	916	CCAAAUGAUGCUAUUACUGAUGGCC	ACUCAUCUGCAGUGGCAUUACUUGG	Cleavage		1
Vvi-miRN08	XM_002270150.4	1713	100247893	LOC100247893	uncharacterized RNA pseudouridine synthase aq_1464, transcript variant X1	1636	1660	CCAAAUGAUGCUAUUACUGAUGGCC	GGAGAUCAGAAGUAGCAACAUUUUA	Cleavage		1
Vvi-miRN03	XM_002282177.3	989	100259078	LOC100259078	uncharacterized LOC100259078	667	685	UUGGAAGUCGGUGGGGGAA	UUUCCCCGCCGACUUCCAA	Cleavage		1
Vvi-miRN03	XM_010667099.2	1766	104882760	LOC104882760	protein NRT1/ PTR FAMILY 5.10, transcript variant X1	401	419	UUGGAAGUCGGUGGGGGAA	UUCCCUCAUCGCCUUCCAA	Cleavage		1
Vvi-miRN03	XM_019216464.1	1664	104882760	LOC104882760	protein NRT1/ PTR FAMILY 5.10, transcript variant X2	401	419	UUGGAAGUCGGUGGGGGAA	UUCCCUCAUCGCCUUCCAA	Cleavage		1
Vvi-miRN03	XM_002269575.4	2170	100250113	LOC100250113	RING-H2 finger protein ATL13	1581	1599	UUGGAAGUCGGUGGGGGAA	UUCUCUUACCGAUUUCCAG	Cleavage		1
Vvi-miRN03	XM_002269085.3	3317	100246073	LOC100246073	pentatricopeptide repeat-containing protein At4g19220, mitochondrial	377	395	UUGGAAGUCGGUGGGGGAA	UUCUUCCACUGCCUUCCAA	Cleavage		1
Vvi-miRN03	XM_002283354.3	1065	100257853	LOC100257853	universal stress protein A-like protein	486	504	UUGGAAGUCGGUGGGGGAA	UUCCCUCUCCAACUUCCAA	Translation		1
Vvi-miRN03	XM_002283366.4	861	100252432	LOC100252432	universal stress protein A-like protein	306	324	UUGGAAGUCGGUGGGGGAA	UUCCCUCUCCAACUUCCAA	Translation		1
Vvi-miRN03	XM_010649893.2	5097	100256869	LOC100256869	myosin-11	4879	4897	UUGGAAGUCGGUGGGGGAA	UUCCCUCACCGGUUUGCAA	Cleavage		2
Vvi-miRN03	XM_010656801.2	3527	100852567	LOC100852567	LRR receptor-like serine/threonine-protein kinase FLS2, transcript variant X3	2642	2660	UUGGAAGUCGGUGGGGGAA	CUUCCCGACCGACUUUCAA	Cleavage		1
Vvi-miRN03	XM_010656800.2	3522	100852567	LOC100852567	LRR receptor-like serine/threonine-protein kinase FLS2, transcript variant X1	2637	2655	UUGGAAGUCGGUGGGGGAA	CUUCCCGACCGACUUUCAA	Cleavage		1
Vvi-miRN03	XM_019222220.1	3479	100265551	LOC100265551	LRR receptor-like serine/threonine-protein kinase GSO1	2642	2660	UUGGAAGUCGGUGGGGGAA	CUUCCCGACCGACUUUCAA	Cleavage		1
Vvi-miRN03	XM_019222221.1	3448	100852567	LOC100852567	LRR receptor-like serine/threonine-protein kinase FLS2, transcript variant X2	2563	2581	UUGGAAGUCGGUGGGGGAA	CUUCCCGACCGACUUUCAA	Cleavage		1
Vvi-miRN03	XM_019222222.1	3304	100248363	LOC100248363	LRR receptor-like serine/threonine-protein kinase GSO1	2465	2483	UUGGAAGUCGGUGGGGGAA	CUUCCCGACCGACUUUCAA	Cleavage		1
Vvi-miRN03	XM_002263193.3	1016	100264168	LOC100264168	3-hydroxyacyl-[acyl-carrier-protein] dehydratase FabZ	329	347	UUGGAAGUCGGUGGGGGAA	UUGCCCCACCGGUUUCCAU	Cleavage		1
Vvi-miRN03	XM_002270488.3	2624	100265038	LOC100265038	U-box domain-containing protein 14	22	40	UUGGAAGUCGGUGGGGGAA	UUCUGCUACCGACUUCUGA	Cleavage		1
Vvi-miRN03	XM_010660413.2	2150	104881174	LOC104881174	BTB/POZ domain-containing protein POB1	318	336	UUGGAAGUCGGUGGGGGAA	UUCUCCGAUCGACUUCUGA	Cleavage		1
Vvi-miRN03	XM_003635557.3	1730	100852732	LOC100852732	chitotriosidase-1-like	44	62	UUGGAAGUCGGUGGGGGAA	UUUCCUCAAUGGCUUCCAA	Translation		1
Vvi-miRN03	XM_010659079.2	1439	100251144	LOC100251144	putative cyclin-D6-1, transcript variant X1	547	565	UUGGAAGUCGGUGGGGGAA	UUCCCUCGCAGAUUUCCAG	Translation		2
Vvi-miRN03	XM_002276833.4	1430	100251144	LOC100251144	putative cyclin-D6-1, transcript variant X2	538	556	UUGGAAGUCGGUGGGGGAA	UUCCCUCGCAGAUUUCCAG	Translation		2
Vvi-miRN03	XM_002272813.4	1239	100267220	LOC100267220	zinc transporter 6, chloroplastic	332	350	UUGGAAGUCGGUGGGGGAA	UUCCCUCUCCGACUGCCAA	Cleavage		1
Vvi-miRN03	XM_002264391.4	2412	100258169	LOC100258169	cellulose synthase-like protein G3, transcript variant X1	1458	1476	UUGGAAGUCGGUGGGGGAA	UUCACCCACCAACUUCCAU	Translation		1
Vvi-miRN03	XM_010661320.2	2335	100258169	LOC100258169	cellulose synthase-like protein G3, transcript variant X2	1381	1399	UUGGAAGUCGGUGGGGGAA	UUCACCCACCAACUUCCAU	Translation		1
Vvi-miRN03	XM_019226135.1	1768	100259871	LOC100259871	cellulose synthase-like protein G3	1543	1561	UUGGAAGUCGGUGGGGGAA	UUCACCCACCAACUUCCAU	Translation		1
Vvi-miRN03	XM_019223320.1	1417	100263223	LOC100263223	GDSL esterase/lipase At3g48460	122	140	UUGGAAGUCGGUGGGGGAA	AUCCCCCUCCUACUUCCAA	Translation		1
Vvi-miRN03	XM_019225857.1	3322	100267477	LOC100267477	homeobox-leucine zipper protein ANTHOCYANINLESS 2, transcript variant X2	181	199	UUGGAAGUCGGUGGGGGAA	UUCCCCCAUCAUCUUCCAG	Translation		1
Vvi-miRN03	XM_010651459.2	1613	100257896	LOC100257896	zinc finger CCCH domain-containing protein 34, transcript variant X2	1438	1456	UUGGAAGUCGGUGGGGGAA	UUCACCCAUCGCUUUCCAA	Cleavage		1
Vvi-miRN03	XM_010658786.2	1580	100248907	LOC100248907	E3 ubiquitin ligase BIG BROTHER-related, transcript variant X4	85	103	UUGGAAGUCGGUGGGGGAA	UUUUCCCACCACCUUCCAA	Translation		1
Vvi-miRN03	XM_010658785.2	1541	100248907	LOC100248907	E3 ubiquitin ligase BIG BROTHER-related, transcript variant X1	85	103	UUGGAAGUCGGUGGGGGAA	UUUUCCCACCACCUUCCAA	Translation		1
Vvi-miRN03	XM_010658789.2	1537	100248907	LOC100248907	E3 ubiquitin ligase BIG BROTHER-related, transcript variant X6	86	104	UUGGAAGUCGGUGGGGGAA	UUUUCCCACCACCUUCCAA	Translation		1
Vvi-miRN03	XM_010658787.2	1537	100248907	LOC100248907	E3 ubiquitin ligase BIG BROTHER-related, transcript variant X3	85	103	UUGGAAGUCGGUGGGGGAA	UUUUCCCACCACCUUCCAA	Translation		1
Vvi-miRN03	XM_002282677.4	1537	100248907	LOC100248907	E3 ubiquitin ligase BIG BROTHER-related, transcript variant X2	134	152	UUGGAAGUCGGUGGGGGAA	UUUUCCCACCACCUUCCAA	Translation		1
Vvi-miRN03	XM_010658790.2	1534	100248907	LOC100248907	E3 ubiquitin ligase BIG BROTHER-related, transcript variant X7	87	105	UUGGAAGUCGGUGGGGGAA	UUUUCCCACCACCUUCCAA	Translation		1
Vvi-miRN03	XM_010658791.2	1484	100248907	LOC100248907	E3 ubiquitin ligase BIG BROTHER-related, transcript variant X8	86	104	UUGGAAGUCGGUGGGGGAA	UUUUCCCACCACCUUCCAA	Translation		1
Vvi-miRN03	XM_010658792.2	1477	100248907	LOC100248907	E3 ubiquitin ligase BIG BROTHER-related, transcript variant X9	93	111	UUGGAAGUCGGUGGGGGAA	UUUUCCCACCACCUUCCAA	Translation		1
Vvi-miRN03	XM_003633210.3	1465	100248907	LOC100248907	E3 ubiquitin ligase BIG BROTHER-related, transcript variant X10	134	152	UUGGAAGUCGGUGGGGGAA	UUUUCCCACCACCUUCCAA	Translation		1
Vvi-miRN03	XM_002282885.4	1498	100247561	LOC100247561	deoxyhypusine synthase, transcript variant X1	228	246	UUGGAAGUCGGUGGGGGAA	GGUCUCCACCGGCUUCCAA	Cleavage		1
Vvi-miRN03	XM_019226685.1	1407	100247561	LOC100247561	deoxyhypusine synthase, transcript variant X2	57	75	UUGGAAGUCGGUGGGGGAA	GGUCUCCACCGGCUUCCAA	Cleavage		1
Vvi-miRN03	XM_002281440.4	1084	100258586	LOC100258586	60S ribosomal protein L8-like	9	27	UUGGAAGUCGGUGGGGGAA	CUCCCUCACUGACUUCCGC	Cleavage		1
Vvi-miRN03	XM_002283238.2	2178	100243946	LOC100243946	ATP-dependent 6-phosphofructokinase 3	8	26	UUGGAAGUCGGUGGGGGAA	UUUUUCCACUGGCUUCCGG	Cleavage		1
Vvi-miRN03	XM_002272234.4	2122	100265650	LOC100265650	calcium-dependent protein kinase 1, transcript variant X1	39	57	UUGGAAGUCGGUGGGGGAA	UUCUUCCGCUGACUCCCAA	Cleavage		1
Vvi-miRN03	XM_019224914.1	703	100261473	LOC100261473	uncharacterized LOC100261473	106	124	UUGGAAGUCGGUGGGGGAA	UUCCUCCAUUGACAUCCGA	Cleavage		1
Vvi-miRN03	XM_002279996.3	6592	100267420	LOC100267420	cellulose synthase-like protein D4, transcript variant X1	5809	5827	UUGGAAGUCGGUGGGGGAA	CUUUCACACUGACUUCCAA	Cleavage		1
Vvi-miRN03	XM_019222219.1	3889	100852491	LOC100852491	LRR receptor-like serine/threonine-protein kinase GSO1	2971	2989	UUGGAAGUCGGUGGGGGAA	CUUCCCGAUCGACUUUCAA	Cleavage		1
Vvi-miRN03	XM_019221995.1	3428	104880447	LOC104880447	LRR receptor-like serine/threonine-protein kinase FLS2	2515	2533	UUGGAAGUCGGUGGGGGAA	CUUCCCUCCCGACUUUCAA	Cleavage		2
Vvi-miRN03	XM_019219151.1	3356	100267420	LOC100267420	cellulose synthase-like protein D4, transcript variant X2	2573	2591	UUGGAAGUCGGUGGGGGAA	CUUUCACACUGACUUCCAA	Cleavage		1
Vvi-miRN03	XM_002266289.4	2099	100258595	LOC100258595	PAN domain-containing protein At5g03700	346	364	UUGGAAGUCGGUGGGGGAA	UUCCUUCACUGUCUUCCAU	Cleavage		1
Vvi-miRN03	XM_002263431.3	2003	100242888	LOC100242888	sufE-like protein 1, chloroplastic/mitochondrial	464	482	UUGGAAGUCGGUGGGGGAA	UUUUCCGACCGAUUUCCAU	Cleavage		1
Vvi-miRN03	XM_002285569.3	1994	100245411	LOC100245411	serine hydroxymethyltransferase, mitochondrial, transcript variant X1	509	527	UUGGAAGUCGGUGGGGGAA	AUCCCCUGCCAACUUUCAA	Translation		1
Vvi-miRN03	XM_010666144.1	1990	100245411	LOC100245411	serine hydroxymethyltransferase, mitochondrial, transcript variant X2	509	527	UUGGAAGUCGGUGGGGGAA	AUCCCCUGCCAACUUUCAA	Translation		1
Vvi-miRN03	XM_019225429.1	1920	104881913	LOC104881913	serine/threonine-protein kinase TNNI3K, transcript variant X1	462	480	UUGGAAGUCGGUGGGGGAA	GUUCUUCACCGCCUUCCAA	Cleavage		2
Vvi-miRN03	XM_010663471.2	1896	104881913	LOC104881913	serine/threonine-protein kinase TNNI3K, transcript variant X2	462	480	UUGGAAGUCGGUGGGGGAA	GUUCUUCACCGCCUUCCAA	Cleavage		2
Vvi-miRN03	XM_002285330.3	1865	100257746	LOC100257746	threonine synthase, chloroplastic	65	83	UUGGAAGUCGGUGGGGGAA	CUCCUCUACUGUCUUCCAA	Cleavage		1
Vvi-miRN03	XM_010663473.2	1659	104881913	LOC104881913	serine/threonine-protein kinase TNNI3K, transcript variant X3	462	480	UUGGAAGUCGGUGGGGGAA	GUUCUUCACCGCCUUCCAA	Cleavage		2
Vvi-miRN03	XM_010652342.2	649	104879482	LOC104879482	uncharacterized LOC104879482	43	61	UUGGAAGUCGGUGGGGGAA	UUCCUUCACUGUCUUCCAU	Cleavage		1
Vvi-miRN03	XM_019224349.1	6022	104881260	LOC104881260	putative disease resistance protein At3g14460, transcript variant X1	3584	3602	UUGGAAGUCGGUGGGGGAA	UUCUUCCACCAACUUGCAA	Translation		1
Vvi-miRN03	XM_010651593.2	5783	100247619	LOC100247619	uncharacterized LOC100247619, transcript variant X1	5093	5111	UUGGAAGUCGGUGGGGGAA	UUUUUCCAUCAAUUUCCAA	Translation		1
Vvi-miRN03	XM_010651594.2	5702	100247619	LOC100247619	uncharacterized LOC100247619, transcript variant X2	5012	5030	UUGGAAGUCGGUGGGGGAA	UUUUUCCAUCAAUUUCCAA	Translation		1
Vvi-miRN03	XM_010651595.2	5691	100247619	LOC100247619	uncharacterized LOC100247619, transcript variant X3	5001	5019	UUGGAAGUCGGUGGGGGAA	UUUUUCCAUCAAUUUCCAA	Translation		1
Vvi-miRN03	XM_010651596.2	5683	100247619	LOC100247619	uncharacterized LOC100247619, transcript variant X4	4993	5011	UUGGAAGUCGGUGGGGGAA	UUUUUCCAUCAAUUUCCAA	Translation		1
Vvi-miRN03	XM_019224350.1	5192	104881260	LOC104881260	putative disease resistance protein At3g14460, transcript variant X2	2754	2772	UUGGAAGUCGGUGGGGGAA	UUCUUCCACCAACUUGCAA	Translation		1
Vvi-miRN03	XM_002266469.3	4620	100262262	LOC100262262	ABC transporter B family member 1	3246	3264	UUGGAAGUCGGUGGGGGAA	UUUCUCCACCAACCUCCAA	Translation		1
Vvi-miRN03	XM_002276357.3	3569	100240766	LOC100240766	uncharacterized LOC100240766	1116	1134	UUGGAAGUCGGUGGGGGAA	UUUCGCCAUCGAUUUCUAG	Cleavage		2
Vvi-miRN03	XM_019220880.1	3335	100246055	LOC100246055	auxin response factor 23, transcript variant X1	1961	1979	UUGGAAGUCGGUGGGGGAA	UUCCUCCACCAAAUUCCGA	Translation		1
Vvi-miRN03	XM_019220881.1	3309	100246055	LOC100246055	auxin response factor 23, transcript variant X2	1935	1953	UUGGAAGUCGGUGGGGGAA	UUCCUCCACCAAAUUCCGA	Translation		1
Vvi-miRN03	XM_019220882.1	3299	100246055	LOC100246055	auxin response factor 23, transcript variant X3	1925	1943	UUGGAAGUCGGUGGGGGAA	UUCCUCCACCAAAUUCCGA	Translation		1
Vvi-miRN03	XM_010660604.2	3011	100258609	LOC100258609	probable inactive receptor kinase At4g23740, transcript variant X1	1255	1273	UUGGAAGUCGGUGGGGGAA	UUCCGCCAUCGGUUUUCAG	Cleavage		1
Vvi-miRN03	XM_010660609.2	2897	100258609	LOC100258609	probable inactive receptor kinase At4g23740, transcript variant X3	1141	1159	UUGGAAGUCGGUGGGGGAA	UUCCGCCAUCGGUUUUCAG	Cleavage		1
Vvi-miRN03	XM_010660606.2	2894	100258609	LOC100258609	probable inactive receptor kinase At4g23740, transcript variant X2	1138	1156	UUGGAAGUCGGUGGGGGAA	UUCCGCCAUCGGUUUUCAG	Cleavage		1
Vvi-miRN03	XM_010660613.2	2836	100258609	LOC100258609	probable inactive receptor kinase At4g23740, transcript variant X4	1080	1098	UUGGAAGUCGGUGGGGGAA	UUCCGCCAUCGGUUUUCAG	Cleavage		1
Vvi-miRN03	XM_019218561.1	2799	109122173	LOC109122173	cysteine-rich receptor-like protein kinase 19, transcript variant X1	222	240	UUGGAAGUCGGUGGGGGAA	UUUCUUCAAUGGCUUCCAA	Translation		1
Vvi-miRN03	XM_019218562.1	2793	109122173	LOC109122173	cysteine-rich receptor-like protein kinase 19, transcript variant X2	222	240	UUGGAAGUCGGUGGGGGAA	UUUCUUCAAUGGCUUCCAA	Translation		1
Vvi-miRN03	XM_010656046.2	2771	104880189	LOC104880189	uncharacterized LOC104880189	2134	2152	UUGGAAGUCGGUGGGGGAA	UUCCUCAGCCGACGUCCAA	Cleavage		1
Vvi-miRN03	XM_019218563.1	2712	109122173	LOC109122173	cysteine-rich receptor-like protein kinase 19, transcript variant X3	222	240	UUGGAAGUCGGUGGGGGAA	UUUCUUCAAUGGCUUCCAA	Translation		1
Vvi-miRN03	XM_010656336.2	2615	100258390	LOC100258390	ankyrin repeat-containing protein ITN1-like	242	260	UUGGAAGUCGGUGGGGGAA	UUUCCCUAUUUACUUCCAG	Translation		1
Vvi-miRN03	XM_002273500.3	2144	100241486	LOC100241486	uncharacterized LOC100241486	1634	1652	UUGGAAGUCGGUGGGGGAA	UUCUUCCAUCAAUUUUCAA	Translation		1
Vvi-miRN03	XM_002281158.3	2026	100264000	LOC100264000	probable WRKY transcription factor 47, transcript variant X1	74	92	UUGGAAGUCGGUGGGGGAA	UUCUCCGACCGAAUUCCAG	Cleavage		1
Vvi-miRN03	XM_019221351.1	2024	100264000	LOC100264000	probable WRKY transcription factor 47, transcript variant X2	75	93	UUGGAAGUCGGUGGGGGAA	UUCUCCGACCGAAUUCCAG	Cleavage		1
Vvi-miRN03	XM_019223224.1	1563	100232864	MADS1	MAD-box transcripion factor, transcript variant X1	461	479	UUGGAAGUCGGUGGGGGAA	UUUCCUUACCAGCUUUCAA	Translation		1
Vvi-miRN03	XM_010658626.2	1509	100232864	MADS1	MAD-box transcripion factor, transcript variant X2	452	470	UUGGAAGUCGGUGGGGGAA	UUUCCUUACCAGCUUUCAA	Translation		1
Vvi-miRN03	XM_002285061.3	1467	100253913	LOC100253913	agamous-like MADS-box protein AGL104	122	140	UUGGAAGUCGGUGGGGGAA	UUCCUCCAUUAGUUUCCAA	Translation		1
Vvi-miRN03	XM_019225472.1	1297	100255716	LOC100255716	protein DMR6-LIKE OXYGENASE 1, transcript variant X1	184	202	UUGGAAGUCGGUGGGGGAA	UCCCCUCAUCGACCUCCAA	Cleavage		1
Vvi-miRN03	XM_019223225.1	1204	100232864	MADS1	MAD-box transcripion factor, transcript variant X3	461	479	UUGGAAGUCGGUGGGGGAA	UUUCCUUACCAGCUUUCAA	Translation		1
Vvi-miRN03	XM_002267589.4	1172	100255716	LOC100255716	protein DMR6-LIKE OXYGENASE 1, transcript variant X2	183	201	UUGGAAGUCGGUGGGGGAA	UCCCCUCAUCGACCUCCAA	Cleavage		1
Vvi-miRN03	XM_002265869.4	1001	100245423	LOC100245423	uncharacterized LOC100245423	40	58	UUGGAAGUCGGUGGGGGAA	UUCUUCCAGCGACUGCCAA	Translation		1
Vvi-miRN03	XM_002280834.3	2800	100263836	LOC100263836	N-terminal kinase-like protein	1993	2011	UUGGAAGUCGGUGGGGGAA	UUCCCCCACCGAUUUUUCU	Cleavage		2
Vvi-miRN03	XM_002269908.3	1753	100266827	LOC100266827	probable receptor-like serine/threonine-protein kinase At5g57670	1689	1707	UUGGAAGUCGGUGGGGGAA	CAACCCCACUGGCUUCCAA	Cleavage		1
Vvi-miRN03	XM_019221995.1	3428	104880447	LOC104880447	LRR receptor-like serine/threonine-protein kinase FLS2	889	907	UUGGAAGUCGGUGGGGGAA	UUUCCUAACUGGCUUUUAA	Cleavage		2
Vvi-miRN03	XM_019218424.1	2119	100852561	LOC100852561	(3S,6E)-nerolidol synthase 1, chloroplastic-like	801	819	UUGGAAGUCGGUGGGGGAA	CUUCCUUACUGAUUUCCAG	Cleavage		1
Vvi-miRN03	XM_010652596.2	2070	100853282	LOC100853282	phosphoinositide phospholipase C 2	259	277	UUGGAAGUCGGUGGGGGAA	CUUCCUCAUCGAUUUUCAG	Cleavage		1
Vvi-miRN03	XM_003635129.3	1988	100853562	LOC100853562	(3S,6E)-nerolidol synthase 1, transcript variant X1	802	820	UUGGAAGUCGGUGGGGGAA	CUUCCUUACUGAUUUCCAG	Cleavage		1
Vvi-miRN03	XM_019218416.1	1766	100248531	LOC100248531	(3S,6E)-nerolidol synthase 1-like	602	620	UUGGAAGUCGGUGGGGGAA	CUUCCUUACUGAUUUCCAG	Cleavage		1
Vvi-miRN03	NM_001280999.1	1755	100852527	LOC100852527	(3S,6E)-nerolidol synthase 1, chloroplastic-like	717	735	UUGGAAGUCGGUGGGGGAA	CUUCCUUACUGAUUUCCAG	Cleavage		1
Vvi-miRN03	XM_002280183.3	1036	100259439	LOC100259439	gibberellin-regulated protein 14	874	892	UUGGAAGUCGGUGGGGGAA	UUCUUCCACCGGCUUCAAC	Cleavage		1
Vvi-miRN03	XM_010648618.2	631	104878369	LOC104878369	(3S,6E)-nerolidol synthase 1-like	29	47	UUGGAAGUCGGUGGGGGAA	CUUCCUUACUGAUUUCCAG	Cleavage		1
Vvi-miRN03	XM_010651585.2	5749	100256257	LOC100256257	protein TIME FOR COFFEE, transcript variant X2	1183	1201	UUGGAAGUCGGUGGGGGAA	UUUCUUCGCCGAUCUCCAA	Cleavage		2
Vvi-miRN03	XM_010651584.2	5728	100256257	LOC100256257	protein TIME FOR COFFEE, transcript variant X1	1182	1200	UUGGAAGUCGGUGGGGGAA	UUUCUUCGCCGAUCUCCAA	Cleavage		2
Vvi-miRN03	XM_010651587.2	5697	100256257	LOC100256257	protein TIME FOR COFFEE, transcript variant X3	1182	1200	UUGGAAGUCGGUGGGGGAA	UUUCUUCGCCGAUCUCCAA	Cleavage		2
Vvi-miRN03	XM_010647836.2	2776	100266517	LOC100266517	protein LONGIFOLIA 2, transcript variant X1	434	452	UUGGAAGUCGGUGGGGGAA	UUCCUCUACCGAUAUUCGA	Cleavage		1
Vvi-miRN03	XM_002274871.4	2773	100266517	LOC100266517	protein LONGIFOLIA 2, transcript variant X2	434	452	UUGGAAGUCGGUGGGGGAA	UUCCUCUACCGAUAUUCGA	Cleavage		1
Vvi-miRN03	XM_010647837.2	2770	100266517	LOC100266517	protein LONGIFOLIA 2, transcript variant X3	434	452	UUGGAAGUCGGUGGGGGAA	UUCCUCUACCGAUAUUCGA	Cleavage		1
Vvi-miRN03	XM_002283952.4	1868	100240792	LOC100240792	uncharacterized LOC100240792	664	682	UUGGAAGUCGGUGGGGGAA	UUCCCUUACUGGCUUAUAA	Cleavage		1
Vvi-miRN03	XM_002273209.3	1658	100258700	LOC100258700	phosphoglycerate mutase-like protein AT74	720	738	UUGGAAGUCGGUGGGGGAA	UUCUUUUACCGAUUUCCUA	Cleavage		2
Vvi-miRN03	XM_010661253.2	1654	100251070	LOC100251070	phosphatase and actin regulator 4B	243	261	UUGGAAGUCGGUGGGGGAA	CCCCCCCACCCACUUCCAU	Translation		1
Vvi-miRN03	XM_002278625.4	1649	100250388	LOC100250388	NAC domain-containing protein 73, transcript variant X2	606	624	UUGGAAGUCGGUGGGGGAA	UUCUUUCAUCGACCUUCAA	Cleavage		1
Vvi-miRN03	XM_010648480.2	1619	104878318	LOC104878318	uncharacterized LOC104878318, transcript variant X1	22	40	UUGGAAGUCGGUGGGGGAA	UUUUCCCAUUGAAUUUCAA	Cleavage		1
Vvi-miRN03	XM_019218518.1	1613	104878318	LOC104878318	uncharacterized LOC104878318, transcript variant X2	22	40	UUGGAAGUCGGUGGGGGAA	UUUUCCCAUUGAAUUUCAA	Cleavage		1
Vvi-miRN03	XM_010657159.2	1594	100250388	LOC100250388	NAC domain-containing protein 73, transcript variant X1	551	569	UUGGAAGUCGGUGGGGGAA	UUCUUUCAUCGACCUUCAA	Cleavage		1
Vvi-miRN03	XM_019218522.1	1580	104878318	LOC104878318	uncharacterized LOC104878318, transcript variant X4	22	40	UUGGAAGUCGGUGGGGGAA	UUUUCCCAUUGAAUUUCAA	Cleavage		1
Vvi-miRN03	XM_019218531.1	1566	104878318	LOC104878318	uncharacterized LOC104878318, transcript variant X7	22	40	UUGGAAGUCGGUGGGGGAA	UUUUCCCAUUGAAUUUCAA	Cleavage		1
Vvi-miRN03	XM_019223287.1	1418	109123449	LOC109123449	uncharacterized LOC109123449	114	132	UUGGAAGUCGGUGGGGGAA	UUUCCUUGCUGGUUUUCAA	Cleavage		1
Vvi-miRN03	XM_003631159.3	1390	100255988	LOC100255988	uncharacterized LOC100255988	1092	1110	UUGGAAGUCGGUGGGGGAA	UUUCUUCAUCGAUUUCCUA	Cleavage		1
Vvi-miRN03	XM_019217058.1	1088	109121787	LOC109121787	uncharacterized LOC109121787	863	881	UUGGAAGUCGGUGGGGGAA	UUCCUCCAUUGAUUUUGAA	Cleavage		1
Vvi-miRN03	XM_003633548.3	913	100852544	LOC100852544	VQ motif-containing protein 17	32	50	UUGGAAGUCGGUGGGGGAA	UUCCUUCAUUGACUUUUGG	Cleavage		2
Vvi-miRN03	XM_002271718.3	3162	100258118	LOC100258118	monocopper oxidase-like protein SKU5	1470	1488	UUGGAAGUCGGUGGGGGAA	CCCCUCCAUCAACUUCCAA	Translation		1
Vvi-miRN03	XM_002268662.4	1557	100250267	LOC100250267	protein PHR1-LIKE 2, transcript variant X1	289	307	UUGGAAGUCGGUGGGGGAA	CGCCCACGCCGACUUCCAG	Cleavage		1
Vvi-miRN03	XM_002273341.3	1529	100242951	LOC100242951	RHOMBOID-like protein 10, chloroplastic	1162	1180	UUGGAAGUCGGUGGGGGAA	CUCCCUCAUCCACUUCCAC	Translation		1
Vvi-miRN03	XM_002273874.4	1333	100256529	LOC100256529	UPF0565 protein C2orf69 homolog	344	362	UUGGAAGUCGGUGGGGGAA	GCCUCUCACCCACUUCCAA	Translation		1
Vvi-miRN03	XM_010652056.2	1318	100250267	LOC100250267	protein PHR1-LIKE 2, transcript variant X2	289	307	UUGGAAGUCGGUGGGGGAA	CGCCCACGCCGACUUCCAG	Cleavage		1
Vvi-miRN03	XM_002269687.4	1188	100258335	LOC100258335	DNA-directed RNA polymerase V subunit 5C, transcript variant X2	533	551	UUGGAAGUCGGUGGGGGAA	CUCCCUCUCCGACUUCCGU	Cleavage		1
Vvi-miRN03	XM_010660871.2	1125	100258335	LOC100258335	DNA-directed RNA polymerase V subunit 5C, transcript variant X3	536	554	UUGGAAGUCGGUGGGGGAA	CUCCCUCUCCGACUUCCGU	Cleavage		1
Vvi-miRN03	XM_010666373.2	3336	104882551	LOC104882551	uncharacterized LOC104882551	39	57	UUGGAAGUCGGUGGGGGAA	AUUUUCCAUCUACUUCCAA	Translation		1
Vvi-miRN03	XM_010654160.2	3303	100854233	LOC100854233	B3 domain-containing transcription factor ABI3, transcript variant X1	1598	1616	UUGGAAGUCGGUGGGGGAA	UCCCCUCAUUGGCUUCCAC	Cleavage		1
Vvi-miRN03	XM_003632349.3	3296	100854233	LOC100854233	B3 domain-containing transcription factor ABI3, transcript variant X4	1597	1615	UUGGAAGUCGGUGGGGGAA	UCCCCUCAUUGGCUUCCAC	Cleavage		1
Vvi-miRN03	XM_010654161.2	3218	100854233	LOC100854233	B3 domain-containing transcription factor ABI3, transcript variant X2	1513	1531	UUGGAAGUCGGUGGGGGAA	UCCCCUCAUUGGCUUCCAC	Cleavage		1
Vvi-miRN03	XM_019220936.1	3213	100854233	LOC100854233	B3 domain-containing transcription factor ABI3, transcript variant X3	1508	1526	UUGGAAGUCGGUGGGGGAA	UCCCCUCAUUGGCUUCCAC	Cleavage		1
Vvi-miRN03	XM_019218036.1	3078	100854764	LOC100854764	anaphase-promoting complex subunit 4, transcript variant X1	1916	1934	UUGGAAGUCGGUGGGGGAA	GUUACUUACCGACUUCUAA	Cleavage		2
Vvi-miRN03	XM_019218036.1	3078	100854764	LOC100854764	anaphase-promoting complex subunit 4, transcript variant X1	2630	2648	UUGGAAGUCGGUGGGGGAA	UUCUUCAGCUGGCUUCUAA	Cleavage		2
Vvi-miRN03	XM_019218037.1	2944	100854764	LOC100854764	anaphase-promoting complex subunit 4, transcript variant X2	1916	1934	UUGGAAGUCGGUGGGGGAA	GUUACUUACCGACUUCUAA	Cleavage		2
Vvi-miRN03	XM_019218037.1	2944	100854764	LOC100854764	anaphase-promoting complex subunit 4, transcript variant X2	2630	2648	UUGGAAGUCGGUGGGGGAA	UUCUUCAGCUGGCUUCUAA	Cleavage		2
Vvi-miRN03	XM_019220574.1	2891	104879926	LOC104879926	formin-like protein 4	582	600	UUGGAAGUCGGUGGGGGAA	UUUCCCCACCAACUCCCAU	Translation		1
Vvi-miRN03	XM_019218033.1	2659	100255109	LOC100255109	anaphase-promoting complex subunit 4, transcript variant X1	769	787	UUGGAAGUCGGUGGGGGAA	GUUACUUACCGACUUCUAA	Cleavage		2
Vvi-miRN03	XM_019218033.1	2659	100255109	LOC100255109	anaphase-promoting complex subunit 4, transcript variant X1	1483	1501	UUGGAAGUCGGUGGGGGAA	UUCUUCAGCUGGCUUCUAA	Cleavage		2
Vvi-miRN03	XM_010647853.2	2641	100255109	LOC100255109	anaphase-promoting complex subunit 4, transcript variant X2	769	787	UUGGAAGUCGGUGGGGGAA	GUUACUUACCGACUUCUAA	Cleavage		2
Vvi-miRN03	XM_010647853.2	2641	100255109	LOC100255109	anaphase-promoting complex subunit 4, transcript variant X2	1483	1501	UUGGAAGUCGGUGGGGGAA	UUCUUCAGCUGGCUUCUAA	Cleavage		2
Vvi-miRN03	XM_002276317.4	2449	100267198	LOC100267198	4-coumarate--CoA ligase-like 7	269	287	UUGGAAGUCGGUGGGGGAA	CUCCCUCGCUUGCUUCCAA	Translation		1
Vvi-miRN03	XM_010651540.2	2314	100254543	LOC100254543	F-box/LRR-repeat protein 4, transcript variant X1	2132	2150	UUGGAAGUCGGUGGGGGAA	AUCCCGCACUGACUUUUAG	Cleavage		1
Vvi-miRN03	XM_002279051.4	2309	100254543	LOC100254543	F-box/LRR-repeat protein 4, transcript variant X3	2127	2145	UUGGAAGUCGGUGGGGGAA	AUCCCGCACUGACUUUUAG	Cleavage		1
Vvi-miRN03	XM_002280834.3	2800	100263836	LOC100263836	N-terminal kinase-like protein	1022	1040	UUGGAAGUCGGUGGGGGAA	UUCUUCCGUAAGCUUCCAA	Translation		2
Vvi-miRN03	XM_019222383.1	4096	100853908	LOC100853908	pentatricopeptide repeat-containing protein At1g08070, chloroplastic, transcript variant X1	238	256	UUGGAAGUCGGUGGGGGAA	UUCUCCCACUGAUUUCUCU	Cleavage		1
Vvi-miRN03	XM_019222384.1	3928	100853908	LOC100853908	pentatricopeptide repeat-containing protein At1g08070, chloroplastic, transcript variant X2	238	256	UUGGAAGUCGGUGGGGGAA	UUCUCCCACUGAUUUCUCU	Cleavage		1
Vvi-miRN03	XM_010656214.2	1845	104880212	LOC104880212	pentatricopeptide repeat-containing protein ELI1, chloroplastic-like	151	169	UUGGAAGUCGGUGGGGGAA	UUCUCCCACUGAUUUCUCU	Cleavage		1
Vvi-miRN03	XM_002265506.3	912	100251985	LOC100251985	LOB domain-containing protein 1	589	607	UUGGAAGUCGGUGGGGGAA	UUCUCCCAUUGAUUUCCCC	Cleavage		1
Vvi-miRN03	XM_010651585.2	5749	100256257	LOC100256257	protein TIME FOR COFFEE, transcript variant X2	4102	4120	UUGGAAGUCGGUGGGGGAA	UUCCUUCAUCAUCUUCCAU	Translation		2
Vvi-miRN03	XM_010651584.2	5728	100256257	LOC100256257	protein TIME FOR COFFEE, transcript variant X1	4101	4119	UUGGAAGUCGGUGGGGGAA	UUCCUUCAUCAUCUUCCAU	Translation		2
Vvi-miRN03	XM_010651587.2	5697	100256257	LOC100256257	protein TIME FOR COFFEE, transcript variant X3	4101	4119	UUGGAAGUCGGUGGGGGAA	UUCCUUCAUCAUCUUCCAU	Translation		2
Vvi-miRN03	XM_002282209.4	1080	100247649	LOC100247649	ethylene-responsive transcription factor 5	774	792	UUGGAAGUCGGUGGGGGAA	AAGCCCCACCGGCUUCUGA	Cleavage		1
Vvi-miRN03	XM_003633548.3	913	100852544	LOC100852544	VQ motif-containing protein 17	680	698	UUGGAAGUCGGUGGGGGAA	UUCCCCUACUUCCUUUUGA	Translation		2
Vvi-miRN03	XM_010654651.2	4189	100255993	LOC100255993	uncharacterized LOC100255993	1450	1468	UUGGAAGUCGGUGGGGGAA	CCUCCCUACUGACUUUUAA	Cleavage		1
Vvi-miRN03	XM_002273435.4	3087	100266818	LOC100266818	uncharacterized LOC100266818	518	536	UUGGAAGUCGGUGGGGGAA	ACCCCUCGUCGGUUUCCAA	Cleavage		1
Vvi-miRN03	XM_010646789.2	2159	100257152	LOC100257152	aureusidin synthase	510	528	UUGGAAGUCGGUGGGGGAA	GCCCUUCAUCGAUUUCCAG	Cleavage		1
Vvi-miRN03	XM_010657124.2	2115	100257317	LOC100257317	monothiol glutaredoxin-S17, transcript variant X1	370	388	UUGGAAGUCGGUGGGGGAA	UCUCUCCACCGACUUCCCU	Cleavage		1
Vvi-miRN03	XM_002278765.4	2066	100257936	LOC100257936	BAHD acyltransferase DCR	447	465	UUGGAAGUCGGUGGGGGAA	CUCCCCCGUCGACGUCCAC	Cleavage		1
Vvi-miRN03	XM_010657125.2	2022	100257317	LOC100257317	monothiol glutaredoxin-S17, transcript variant X2	355	373	UUGGAAGUCGGUGGGGGAA	UCUCUCCACCGACUUCCCU	Cleavage		1
Vvi-miRN03	XM_019225433.1	1882	104881848	LOC104881848	cytochrome P450 78A3-like, transcript variant X5	166	184	UUGGAAGUCGGUGGGGGAA	CUUCUCCGUCGGCUUCCAU	Cleavage		1
Vvi-miRN03	XM_002263704.3	1646	100251768	LOC100251768	serine/threonine-protein phosphatase 7, transcript variant X1	387	405	UUGGAAGUCGGUGGGGGAA	UCCUCCCACCGAUUUCCCU	Cleavage		1
Vvi-miRN03	XM_019219615.1	1491	100251768	LOC100251768	serine/threonine-protein phosphatase 7, transcript variant X2	387	405	UUGGAAGUCGGUGGGGGAA	UCCUCCCACCGAUUUCCCU	Cleavage		1
Vvi-miRN03	XM_003631223.3	1326	100854022	LOC100854022	glucan endo-1,3-beta-glucosidase-like	326	344	UUGGAAGUCGGUGGGGGAA	ACCUCCCACCGGCGUCCAA	Cleavage		1
Vvi-miRN03	XM_002268780.3	944	100244496	LOC100244496	auxin-responsive protein IAA33	127	145	UUGGAAGUCGGUGGGGGAA	CUCUUCCGCCGGCUUCUAC	Cleavage		1
Vvi-miRN03	XM_010663661.2	863	104881937	LOC104881937	LOB domain-containing protein 1	569	587	UUGGAAGUCGGUGGGGGAA	UUCCCCCAUGGAUUUCCCC	Translation		1
Vvi-miRN03	XM_002284174.3	799	100266602	LOC100266602	PRA1 family protein E-like	159	177	UUGGAAGUCGGUGGGGGAA	UUCCGCCGCCGGCUUCCUC	Cleavage		1
Vvi-miRN03	XM_019224340.1	6584	100248253	LOC100248253	putative disease resistance RPP13-like protein 1, transcript variant X3	6094	6112	UUGGAAGUCGGUGGGGGAA	UUUUUUCAUUGACUUCUAC	Cleavage		1
Vvi-miRN03	XM_019224338.1	6481	100248253	LOC100248253	putative disease resistance RPP13-like protein 1, transcript variant X1	6094	6112	UUGGAAGUCGGUGGGGGAA	UUUUUUCAUUGACUUCUAC	Cleavage		1
Vvi-miRN03	XM_019224339.1	6477	100248253	LOC100248253	putative disease resistance RPP13-like protein 1, transcript variant X2	6090	6108	UUGGAAGUCGGUGGGGGAA	UUUUUUCAUUGACUUCUAC	Cleavage		1
Vvi-miRN03	XM_002279110.3	4758	100257666	LOC100257666	uncharacterized LOC100257666, transcript variant X1	2688	2706	UUGGAAGUCGGUGGGGGAA	CUCCCUCACUGAUUUUUGG	Cleavage		1
Vvi-miRN03	XM_002267845.3	2834	100256934	LOC100256934	protein DETOXIFICATION 24, transcript variant X1	228	247	UUGGAA-GUCGGUGGGGGAA	UUCCACCACCGAUAUUCCAA	Cleavage		1
Vvi-miRN03	XM_019217466.1	2473	100258377	LOC100258377	poly(A)-specific ribonuclease PARN, transcript variant X1	219	237	UUGGAAGUCGGUGGGGGAA	CUCCCUCGCCGACCUCCGG	Cleavage		1
Vvi-miRN03	XM_010651769.2	2406	100251179	LOC100251179	uncharacterized LOC100251179	778	796	UUGGAAGUCGGUGGGGGAA	AUUCUCUACCGGCUUCUGG	Cleavage		1
Vvi-miRN03	XM_010646283.2	2387	100258377	LOC100258377	poly(A)-specific ribonuclease PARN, transcript variant X3	219	237	UUGGAAGUCGGUGGGGGAA	CUCCCUCGCCGACCUCCGG	Cleavage		1
Vvi-miRN03	XM_002272597.3	2367	100250975	LOC100250975	transmembrane protein 245	576	594	UUGGAAGUCGGUGGGGGAA	CUCUCUCAUCGACUCCCAG	Cleavage		1
Vvi-miRN03	XM_010649893.2	5097	100256869	LOC100256869	myosin-11	4805	4823	UUGGAAGUCGGUGGGGGAA	AUCCCUCACCUGUUUGCAA	Translation		2
Vvi-miRN03	XM_010659079.2	1439	100251144	LOC100251144	putative cyclin-D6-1, transcript variant X1	109	127	UUGGAAGUCGGUGGGGGAA	UUUCUGUAAUGGCUUUCAA	Translation		2
Vvi-miRN03	XM_002276833.4	1430	100251144	LOC100251144	putative cyclin-D6-1, transcript variant X2	109	127	UUGGAAGUCGGUGGGGGAA	UUUCUGUAAUGGCUUUCAA	Translation		2
Vvi-miRN03	XM_019226464.1	1397	100253515	LOC100253515	rac-like GTP-binding protein 3, transcript variant X2	294	312	UUGGAAGUCGGUGGGGGAA	UUCUUACACUGUCUUCAAA	Cleavage		1
Vvi-miRN03	XM_002283358.3	1356	100253515	LOC100253515	rac-like GTP-binding protein 3, transcript variant X1	293	311	UUGGAAGUCGGUGGGGGAA	UUCUUACACUGUCUUCAAA	Cleavage		1
Vvi-miRN03	XM_019225429.1	1920	104881913	LOC104881913	serine/threonine-protein kinase TNNI3K, transcript variant X1	198	216	UUGGAAGUCGGUGGGGGAA	UUUUCCUGUCGCUUUCCAC	Cleavage		2
Vvi-miRN03	XM_010663471.2	1896	104881913	LOC104881913	serine/threonine-protein kinase TNNI3K, transcript variant X2	198	216	UUGGAAGUCGGUGGGGGAA	UUUUCCUGUCGCUUUCCAC	Cleavage		2
Vvi-miRN03	XM_010663473.2	1659	104881913	LOC104881913	serine/threonine-protein kinase TNNI3K, transcript variant X3	198	216	UUGGAAGUCGGUGGGGGAA	UUUUCCUGUCGCUUUCCAC	Cleavage		2
Vvi-miRN03	XM_002276357.3	3569	100240766	LOC100240766	uncharacterized LOC100240766	1559	1577	UUGGAAGUCGGUGGGGGAA	CGGCUCUAUCGGCUUCCAA	Cleavage		2
Vvi-miRN03	XM_002279685.3	3177	100265577	LOC100265577	ATP-dependent zinc metalloprotease FTSH 7, chloroplastic	1126	1144	UUGGAAGUCGGUGGGGGAA	CUUCUCCACCGAUUUCCUG	Cleavage		1
Vvi-miRN03	XM_002285074.4	1676	100264205	LOC100264205	U-box domain-containing protein 26	552	571	UUGGAAGUC-GGUGGGGGAA	UUCCCACACCAGGCUUUCGG	Translation		1
Vvi-miRN03	XM_002273209.3	1658	100258700	LOC100258700	phosphoglycerate mutase-like protein AT74	1130	1148	UUGGAAGUCGGUGGGGGAA	UUUCUUCACCCACUUUGAG	Translation		2
Vvi-miRN03	XM_010656362.2	1425	100242970	LOC100242970	pyridoxal 5'-phosphate synthase-like subunit PDX1.2	81	99	UUGGAAGUCGGUGGGGGAA	AUUCUCCACCGACUUUCCU	Cleavage		1
Vvi-miRN03	XM_019221353.1	3161	104879818	LOC104879818	exocyst complex component EXO84B-like, transcript variant X2	1542	1560	UUGGAAGUCGGUGGGGGAA	UUUCCCCAUUGGUUUCCCU	Cleavage		1
Vvi-miRN03	XM_010654097.2	3144	104879818	LOC104879818	exocyst complex component EXO84B-like, transcript variant X1	1525	1543	UUGGAAGUCGGUGGGGGAA	UUUCCCCAUUGGUUUCCCU	Cleavage		1
Vvi-miRN03	XM_010663746.2	3003	100251031	LOC100251031	septin and tuftelin-interacting protein 1 homolog 1	53	71	UUGGAAGUCGGUGGGGGAA	UUCCUCCACCGACCUUCCU	Cleavage		1
Vvi-miRN03	XM_019221354.1	2981	104879818	LOC104879818	exocyst complex component EXO84B-like, transcript variant X3	1362	1380	UUGGAAGUCGGUGGGGGAA	UUUCCCCAUUGGUUUCCCU	Cleavage		1
Vvi-miRN03	XM_002276174.3	1197	100266423	LOC100266423	protein MIZU-KUSSEI 1	413	431	UUGGAAGUCGGUGGGGGAA	UUUCCCCACCGGAUUCCCG	Cleavage		1
Vvi-miRN03	XM_002279000.3	3749	100241532	LOC100241532	protein SMAX1-LIKE 6	366	385	UUGGA-AGUCGGUGGGGGAA	UUCCCUCAUCGACUCUCCGG	Cleavage		1
Vvi-miRN03_star	XM_002267502.3	2438	100256348	LOC100256348	scarecrow-like protein 21	1338	1357	UCCCUCAAAGGCUUCCAAUU	UAUUGGAAGCCUUUGAGGGA	Cleavage		1
Vvi-miRN03_star	XM_010658374.2	1364	100256672	LOC100256672	hypothetical protein	1137	1156	UCCCUCAAAGGCUUCCAAUU	GGUUGGAAGCUUUUGAAGGA	Cleavage		1
Vvi-miRN03_star	XM_002285572.4	2222	100244356	LOC100244356	chaperonin CPN60	826	845	UCCCUCAAAGGCUUCCAAUU	AAUUGGAAGUUGUUGAGGGG	Translation		1
Vvi-miRN03_star	XM_010662904.1	930	104881735	LOC104881735	uncharacterized LOC104881735	251	270	UCCCUCAAAGGCUUCCAAUU	UGUUGGAAGCUUUUGUGGGA	Cleavage		1
Vvi-miRN03_star	XM_019219566.1	3068	100245256	LOC100245256	probable xyloglucan glycosyltransferase 5-like, transcript variant X3	1121	1140	UCCCUCAAAGGCUUCCAAUU	AAUUGGAAGAUGUUGAGGGA	Translation		2
Vvi-miRN03_star	XM_002271897.3	3440	100245256	LOC100245256	probable xyloglucan glycosyltransferase 5-like, transcript variant X2	1493	1512	UCCCUCAAAGGCUUCCAAUU	AAUUGGAAGAUGUUGAGGGA	Translation		2
Vvi-miRN03_star	XM_010650535.2	3450	100245256	LOC100245256	probable xyloglucan glycosyltransferase 5-like, transcript variant X1	1503	1522	UCCCUCAAAGGCUUCCAAUU	AAUUGGAAGAUGUUGAGGGA	Translation		2
Vvi-miRN03_star	XM_010652536.2	719	100241616	LOC100241616	uncharacterized LOC100241616, transcript variant X1	321	340	UCCCUCAAAGGCUUCCAAUU	UAUUAGAAGCCUUUGAGGAA	Cleavage		1
Vvi-miRN03_star	XM_002270404.4	721	100241616	LOC100241616	uncharacterized LOC100241616, transcript variant X2	323	342	UCCCUCAAAGGCUUCCAAUU	UAUUAGAAGCCUUUGAGGAA	Cleavage		1
Vvi-miRN03_star	XM_010664332.2	2382	100261168	LOC100261168	WD repeat-containing protein 91 homolog, transcript variant X3	201	220	UCCCUCAAAGGCUUCCAAUU	CACUGCAAGCUUUUGAGGGA	Cleavage		1
Vvi-miRN03_star	XM_010664331.2	2382	100261168	LOC100261168	WD repeat-containing protein 91 homolog, transcript variant X2	201	220	UCCCUCAAAGGCUUCCAAUU	CACUGCAAGCUUUUGAGGGA	Cleavage		1
Vvi-miRN03_star	XM_010664330.2	2390	100261168	LOC100261168	WD repeat-containing protein 91 homolog, transcript variant X1	209	228	UCCCUCAAAGGCUUCCAAUU	CACUGCAAGCUUUUGAGGGA	Cleavage		1
Vvi-miRN03_star	XM_002266138.4	713	100253536	LOC100253536	protein PAM68, chloroplastic-like	519	538	UCCCUCAAAGGCUUCCAAUU	AGUUGGGAUCCAUUGAGGGA	Translation		1
Vvi-miRN03_star	XM_010655270.1	429	104880060	LOC104880060	uncharacterized LOC104880060	122	141	UCCCUCAAAGGCUUCCAAUU	UGUCGGAAGCCUUUGUGGGA	Cleavage		1
Vvi-miRN03_star	XM_010663164.1	750	100259781	LOC100259781	60S ribosomal protein L13a-2-like	551	570	UCCCUCAAAGGCUUCCAAUU	GAUUGAAGGCUUAUGAGGGA	Cleavage		1
Vvi-miRN03_star	XM_002267455.4	891	100261957	LOC100261957	60S ribosomal protein L13a-4	371	390	UCCCUCAAAGGCUUCCAAUU	GAUUGAAGGCUUAUGAGGGA	Cleavage		1
Vvi-miRN03_star	XM_002263224.3	1415	100245789	LOC100245789	uncharacterized LOC100245789, transcript variant X2	1141	1160	UCCCUCAAAGGCUUCCAAUU	AAAUGAUAGCCUUUGAGGGA	Cleavage		1
Vvi-miRN03_star	XM_010656904.2	3396	100245966	LOC100245966	uncharacterized LOC100245966, transcript variant X4	2267	2286	UCCCUCAAAGGCUUCCAAUU	AAUAGAAUGCCUUUGAGGGA	Cleavage		1
Vvi-miRN03_star	XM_002267034.3	3517	100245966	LOC100245966	uncharacterized LOC100245966, transcript variant X6	2388	2407	UCCCUCAAAGGCUUCCAAUU	AAUAGAAUGCCUUUGAGGGA	Cleavage		1
Vvi-miRN03_star	XM_010656903.2	3542	100245966	LOC100245966	uncharacterized LOC100245966, transcript variant X1	2413	2432	UCCCUCAAAGGCUUCCAAUU	AAUAGAAUGCCUUUGAGGGA	Cleavage		1
Vvi-miRN03_star	XM_019222404.1	3607	100245966	LOC100245966	uncharacterized LOC100245966, transcript variant X5	2478	2497	UCCCUCAAAGGCUUCCAAUU	AAUAGAAUGCCUUUGAGGGA	Cleavage		1
Vvi-miRN03_star	XM_010656905.2	3632	100245966	LOC100245966	uncharacterized LOC100245966, transcript variant X2	2503	2522	UCCCUCAAAGGCUUCCAAUU	AAUAGAAUGCCUUUGAGGGA	Cleavage		1
Vvi-miRN03_star	XM_019222403.1	3713	100245966	LOC100245966	uncharacterized LOC100245966, transcript variant X3	2584	2603	UCCCUCAAAGGCUUCCAAUU	AAUAGAAUGCCUUUGAGGGA	Cleavage		1
Vvi-miRN03_star	XM_019221689.1	4774	100243094	LOC100243094	E3 ubiquitin-protein ligase UPL4, transcript variant X4	1919	1938	UCCCUCAAAGGCUUCCAAUU	CUUUGGAUGCCAUUGAGGGA	Translation		2
Vvi-miRN03_star	XM_019221688.1	5315	100243094	LOC100243094	E3 ubiquitin-protein ligase UPL4, transcript variant X3	2460	2479	UCCCUCAAAGGCUUCCAAUU	CUUUGGAUGCCAUUGAGGGA	Translation		2
Vvi-miRN03_star	XM_010655148.2	5468	100243094	LOC100243094	E3 ubiquitin-protein ligase UPL4, transcript variant X2	2619	2638	UCCCUCAAAGGCUUCCAAUU	CUUUGGAUGCCAUUGAGGGA	Translation		2
Vvi-miRN03_star	XM_010655147.2	5474	100243094	LOC100243094	E3 ubiquitin-protein ligase UPL4, transcript variant X1	2619	2638	UCCCUCAAAGGCUUCCAAUU	CUUUGGAUGCCAUUGAGGGA	Translation		2
Vvi-miRN03_star	XM_002274667.3	1980	100245103	LOC100245103	adenine/guanine permease AZG2	1914	1933	UCCCUCAAAGGCUUCCAAUU	UGUUGGGAAGCUUUGAGGGA	Translation		1
Vvi-miRN03_star	XM_019219566.1	3068	100245256	LOC100245256	probable xyloglucan glycosyltransferase 5-like, transcript variant X3	194	213	UCCCUCAAAGGCUUCCAAUU	CGUGGGGAGCCUUUGAGAGA	Cleavage		2
Vvi-miRN03_star	XM_002271897.3	3440	100245256	LOC100245256	probable xyloglucan glycosyltransferase 5-like, transcript variant X2	566	585	UCCCUCAAAGGCUUCCAAUU	CGUGGGGAGCCUUUGAGAGA	Cleavage		2
Vvi-miRN03_star	XM_010650535.2	3450	100245256	LOC100245256	probable xyloglucan glycosyltransferase 5-like, transcript variant X1	576	595	UCCCUCAAAGGCUUCCAAUU	CGUGGGGAGCCUUUGAGAGA	Cleavage		2
Vvi-miRN03_star	XM_010664270.2	5132	100248390	LOC100248390	uncharacterized LOC100248390, transcript variant X2	77	96	UCCCUCAAAGGCUUCCAAUU	AAUGGGGAGCUUUUGGGGGU	Cleavage		1
Vvi-miRN03_star	XM_019222101.1	1020	109123150	LOC109123150	putative disease resistance protein RGA3	878	897	UCCCUCAAAGGCUUCCAAUU	AAUUGGAUGUUUUUGAGGAA	Cleavage		1
Vvi-miRN03_star	XM_010656686.2	1183	100854138	LOC100854138	putative disease resistance protein RGA3	870	889	UCCCUCAAAGGCUUCCAAUU	AAUUGGAUGUUUUUGAGGAA	Cleavage		1
Vvi-miRN03_star	XM_002283676.3	1805	100247076	LOC100247076	diaminopimelate decarboxylase 2, chloroplastic	554	573	UCCCUCAAAGGCUUCCAAUU	AAUGGGAAGCUUUUGGAGGA	Cleavage		2
Vvi-miRN03_star	XM_002283676.3	1805	100247076	LOC100247076	diaminopimelate decarboxylase 2, chloroplastic	443	462	UCCCUCAAAGGCUUCCAAUU	AUUUUGGAGCAUUUGAGGGA	Translation		2
Vvi-miRN03_star	XM_010656746.2	1914	100265358	LOC100265358	diaminopimelate decarboxylase 2, chloroplastic, transcript variant X2	653	672	UCCCUCAAAGGCUUCCAAUU	AAUGGGAAGCUUUUGGAGGA	Cleavage		2
Vvi-miRN03_star	XM_010656746.2	1914	100265358	LOC100265358	diaminopimelate decarboxylase 2, chloroplastic, transcript variant X2	542	561	UCCCUCAAAGGCUUCCAAUU	AUUUUGGAGCAUUUGAGGGA	Translation		2
Vvi-miRN03_star	XM_010656744.2	1944	100265358	LOC100265358	diaminopimelate decarboxylase 2, chloroplastic, transcript variant X1	683	702	UCCCUCAAAGGCUUCCAAUU	AAUGGGAAGCUUUUGGAGGA	Cleavage		2
Vvi-miRN03_star	XM_010656744.2	1944	100265358	LOC100265358	diaminopimelate decarboxylase 2, chloroplastic, transcript variant X1	572	591	UCCCUCAAAGGCUUCCAAUU	AUUUUGGAGCAUUUGAGGGA	Translation		2
Vvi-miRN03_star	XM_002266806.4	4885	100260363	LOC100260363	ABC transporter C family member 10	691	710	UCCCUCAAAGGCUUCCAAUU	AAUUGUGAGCCUUUGGGGAA	Cleavage		1
Vvi-miRN03_star	XM_019225626.1	4961	100265029	LOC100265029	uncharacterized LOC100265029, transcript variant X4	799	818	UCCCUCAAAGGCUUCCAAUU	AAUGGGGGGUUUUUGAGGGG	Cleavage		1
Vvi-miRN03_star	XM_010663012.2	6019	100265029	LOC100265029	uncharacterized LOC100265029, transcript variant X3	799	818	UCCCUCAAAGGCUUCCAAUU	AAUGGGGGGUUUUUGAGGGG	Cleavage		1
Vvi-miRN03_star	XM_010663013.2	6398	100265029	LOC100265029	uncharacterized LOC100265029, transcript variant X5	799	818	UCCCUCAAAGGCUUCCAAUU	AAUGGGGGGUUUUUGAGGGG	Cleavage		1
Vvi-miRN03_star	XM_010663010.2	6407	100265029	LOC100265029	uncharacterized LOC100265029, transcript variant X1	799	818	UCCCUCAAAGGCUUCCAAUU	AAUGGGGGGUUUUUGAGGGG	Cleavage		1
Vvi-miRN03_star	XM_010663011.2	6412	100265029	LOC100265029	uncharacterized LOC100265029, transcript variant X2	799	818	UCCCUCAAAGGCUUCCAAUU	AAUGGGGGGUUUUUGAGGGG	Cleavage		1
Vvi-miRN03_star	XM_010651987.2	1608	104879359	LOC104879359	uncharacterized LOC104879359	1451	1470	UCCCUCAAAGGCUUCCAAUU	CUUUGGAAGCUUUUGGGGUA	Cleavage		1
Vvi-miRN03_star	XM_010654855.2	2355	100258814	LOC100258814	protein NLRC3, transcript variant X2	821	840	UCCCUCAAAGGCUUCCAAUU	GAUUGAAAGCCUUUGAUGGU	Cleavage		1
Vvi-miRN03_star	XM_010654852.2	2412	100258814	LOC100258814	protein NLRC3, transcript variant X1	878	897	UCCCUCAAAGGCUUCCAAUU	GAUUGAAAGCCUUUGAUGGU	Cleavage		1
Vvi-miRN03_star	XM_002272813.4	1239	100267220	LOC100267220	zinc transporter 6, chloroplastic	1193	1212	UCCCUCAAAGGCUUCCAAUU	AAGAGGAAGCCUUUGAAGGA	Cleavage		1
Vvi-miRN03_star	XM_019217073.1	2484	100246918	LOC100246918	uncharacterized LOC100246918, transcript variant X5	153	172	UCCCUCAAAGGCUUCCAAUU	AAUUGGAAGACAUUGAUGGA	Translation		1
Vvi-miRN03_star	XM_010645896.2	2688	100246918	LOC100246918	uncharacterized LOC100246918, transcript variant X4	153	172	UCCCUCAAAGGCUUCCAAUU	AAUUGGAAGACAUUGAUGGA	Translation		1
Vvi-miRN03_star	XM_010645895.2	2691	100246918	LOC100246918	uncharacterized LOC100246918, transcript variant X3	153	172	UCCCUCAAAGGCUUCCAAUU	AAUUGGAAGACAUUGAUGGA	Translation		1
Vvi-miRN03_star	XM_002282381.4	2796	100246918	LOC100246918	uncharacterized LOC100246918, transcript variant X2	153	172	UCCCUCAAAGGCUUCCAAUU	AAUUGGAAGACAUUGAUGGA	Translation		1
Vvi-miRN03_star	XM_010645894.2	2799	100246918	LOC100246918	uncharacterized LOC100246918, transcript variant X1	153	172	UCCCUCAAAGGCUUCCAAUU	AAUUGGAAGACAUUGAUGGA	Translation		1
Vvi-miRN03_star	XM_002277934.4	3128	100262254	LOC100262254	FT-interacting protein 1	1571	1590	UCCCUCAAAGGCUUCCAAUU	GAUUCGGAGCUUUAGAGGGA	Cleavage		1
Vvi-miRN03_star	XM_010654573.2	10618	100247348	LOC100247348	uncharacterized LOC100247348, transcript variant X2	7572	7591	UCCCUCAAAGGCUUCCAAUU	AGUUGGAGGCCAGUGGGGGA	Translation		1
Vvi-miRN03_star	XM_010654571.2	10624	100247348	LOC100247348	uncharacterized LOC100247348, transcript variant X1	7578	7597	UCCCUCAAAGGCUUCCAAUU	AGUUGGAGGCCAGUGGGGGA	Translation		1
Vvi-miRN03_star	XM_002279826.3	1381	100248853	LOC100248853	cysteine protease RD19A	633	651	UCCCUCAAAGGCUUCCAAUU	AAUUGGA-GCCUUGGAGGGA	Cleavage		1
Vvi-miRN03_star	XM_002268477.3	1536	100243321	LOC100243321	glycerol-3-phosphate 2-O-acyltransferase 6	146	165	UCCCUCAAAGGCUUCCAAUU	CUUUGGUGGCUUUUGAGGGG	Cleavage		1
Vvi-miRN03_star	XM_010657516.2	1029	104880567	LOC104880567	uncharacterized LOC104880567	251	270	UCCCUCAAAGGCUUCCAAUU	UGUCGGAAGCUUUUGUGGGA	Cleavage		1
Vvi-miRN03_star	XM_010661490.2	1209	104881381	LOC104881381	uncharacterized LOC104881381	140	159	UCCCUCAAAGGCUUCCAAUU	UGUCGGAAGCUUUUGUGGGA	Cleavage		1
Vvi-miRN03_star	XM_002277119.4	1327	100246806	LOC100246806	uncharacterized LOC100246806	1250	1269	UCCCUCAAAGGCUUCCAAUU	UGUUGGGACUUUUUGGGGGA	Cleavage		1
Vvi-miRN03_star	XM_002277491.3	1783	100243357	LOC100243357	protein DETOXIFICATION 16	1456	1475	UCCCUCAAAGGCUUCCAAUU	GAUGGGAAUCCUUUGUGGGA	Cleavage		1
Vvi-miRN03_star	XM_002268728.4	1817	100262778	LOC100262778	patellin-4	1618	1637	UCCCUCAAAGGCUUCCAAUU	AAUUGGGAGGGAUUGAGGGA	Translation		1
Vvi-miRN03_star	XM_019217563.1	3310	100852840	LOC100852840	pentatricopeptide repeat-containing protein At3g07290, mitochondrial, transcript variant X5	3225	3244	UCCCUCAAAGGCUUCCAAUU	AUUUGGCUGCUUUUGAGGGA	Cleavage		1
Vvi-miRN03_star	XM_019217562.1	3371	100852840	LOC100852840	pentatricopeptide repeat-containing protein At3g07290, mitochondrial, transcript variant X4	3286	3305	UCCCUCAAAGGCUUCCAAUU	AUUUGGCUGCUUUUGAGGGA	Cleavage		1
Vvi-miRN03_star	XM_002265183.4	2547	100260114	LOC100260114	uncharacterized LOC100260114	2042	2061	UCCCUCAAAGGCUUCCAAUU	AAUUGGGUGCCUUUGAGGUU	Cleavage		1
Vvi-miRN03_star	XM_002281890.4	2370	100244318	LOC100244318	U3 small nucleolar RNA-associated protein 18 homolog	1271	1290	UCCCUCAAAGGCUUCCAAUU	GCUUGGAAGCUUUUGAGGUU	Cleavage		1
Vvi-miRN03_star	XM_002267741.3	2094	100261478	LOC100261478	putative pentatricopeptide repeat-containing protein At5g09950	627	646	UCCCUCAAAGGCUUCCAAUU	CGUUGGAAGUUUUUGAGGCG	Cleavage		1
Vvi-miRN03_star	XM_019225188.1	765	100258382	LOC100258382	transcription and mRNA export factor SUS1, transcript variant X2	239	260	UCCCUCAAAGGCUUC--CAAUU	GAUUGAUGGAGCUUUUGAGGGA	Cleavage		1
Vvi-miRN03_star	XM_002269499.4	885	100258382	LOC100258382	transcription and mRNA export factor SUS1, transcript variant X1	239	260	UCCCUCAAAGGCUUC--CAAUU	GAUUGAUGGAGCUUUUGAGGGA	Cleavage		1
Vvi-miRN03_star	XM_002272540.4	2610	100248126	LOC100248126	dolichyl-diphosphooligosaccharide--protein glycosyltransferase subunit 2	521	540	UCCCUCAAAGGCUUCCAAUU	AUGAGGAAGUUUUUGAGGGA	Cleavage		1
Vvi-miRN03_star	XM_003632126.3	731	100854456	LOC100854456	probable WRKY transcription factor 3	121	140	UCCCUCAAAGGCUUCCAAUU	CCAUGGAAGCUUUUGAGGAA	Cleavage		1
Vvi-miRN03_star	XM_002276648.3	2061	100252557	LOC100252557	putative pentatricopeptide repeat-containing protein At3g28640	1114	1133	UCCCUCAAAGGCUUCCAAUU	GUGUGGAGGUUUUUGAGGGG	Cleavage		1
Vvi-miRN03_star	XM_002267104.3	2450	100246179	LOC100246179	scarecrow-like protein 4	1840	1859	UCCCUCAAAGGCUUCCAAUU	AAAUGGAAGUUUUUGGUGGA	Cleavage		1
Vvi-miRN03_star	XM_002284546.4	2720	100251035	LOC100251035	1-aminocyclopropane-1-carboxylate oxidase homolog 1	168	187	UCCCUCAAAGGCUUCCAAUU	AAUUGGAGAUCUUUGAUGGG	Cleavage		2
Vvi-miRN03_star	XM_002283081.3	2781	100260415	LOC100260415	pentatricopeptide repeat-containing protein At5g66520, transcript variant X1	735	754	UCCCUCAAAGGCUUCCAAUU	GAUUGGGGGUUUUGGAGGGG	Cleavage		1
Vvi-miRN03_star	XM_002285322.3	2144	100260655	LOC100260655	D-3-phosphoglycerate dehydrogenase 1, chloroplastic	1767	1787	UCCCUCAAAG-GCUUCCAAUU	GGUUGGGAGCAUUUUGGGGGA	Translation		1
Vvi-miRN03_star	XM_002268748.3	2572	100266109	LOC100266109	pentatricopeptide repeat-containing protein At5g44230	883	902	UCCCUCAAAGGCUUCCAAUU	CAUUGGAAGUUUUUGAAAGA	Cleavage		1
Vvi-miRN03_star	XM_010665599.2	3434	100242391	LOC100242391	extra-large guanine nucleotide-binding protein 3, transcript variant X1	714	734	UCCCUCAAAGGC-UUCCAAUU	AAAUGGAGCGUCUUUGAGGGA	Cleavage		1
Vvi-miRN03_star	XM_010665600.2	3546	100242391	LOC100242391	extra-large guanine nucleotide-binding protein 3, transcript variant X2	835	855	UCCCUCAAAGGC-UUCCAAUU	AAAUGGAGCGUCUUUGAGGGA	Cleavage		1
Vvi-miRN03_star	XM_019216396.1	6027	100241501	LOC100241501	glyceraldehyde-3-phosphate dehydrogenase 1, cytosolic-like, transcript variant X2	4109	4128	UCCCUCAAAGGCUUCCAAUU	GAAUGGAAGCUUUUGAAGGC	Cleavage		1
Vvi-miRN03_star	XM_019216395.1	6199	100241501	LOC100241501	glyceraldehyde-3-phosphate dehydrogenase 1, cytosolic-like, transcript variant X1	4109	4128	UCCCUCAAAGGCUUCCAAUU	GAAUGGAAGCUUUUGAAGGC	Cleavage		1
Vvi-miRN03_star	XM_002271801.2	1153	100252918	LOC100252918	tropinone reductase homolog	194	213	UCCCUCAAAGGCUUCCAAUU	AAUUGGCAGCAUUUGGGGCA	Translation		1
Vvi-miRN03_star	XM_003635632.3	1308	100855114	LOC100855114	probable protein S-acyltransferase 14	447	466	UCCCUCAAAGGCUUCCAAUU	AAUUGGAAGCCCAUGGUGGA	Translation		1
Vvi-miRN03_star	XM_002263961.3	1497	100249706	LOC100249706	GDSL esterase/lipase At5g45670	1271	1290	UCCCUCAAAGGCUUCCAAUU	AAGUUGAAGCCUUUGGGGCA	Cleavage		1
Vvi-miRN03_star	XM_002272008.3	1518	100265208	LOC100265208	uncharacterized LOC100265208, transcript variant X2	796	815	UCCCUCAAAGGCUUCCAAUU	AACUGGAAGGUUUUGAAGGA	Translation		1
Vvi-miRN03_star	XM_019220864.1	1533	100265208	LOC100265208	uncharacterized LOC100265208, transcript variant X1	799	818	UCCCUCAAAGGCUUCCAAUU	AACUGGAAGGUUUUGAAGGA	Translation		1
Vvi-miRN03_star	XM_010663857.1	1593	104881987	LOC104881987	probable protein S-acyltransferase 14	402	421	UCCCUCAAAGGCUUCCAAUU	AAUUGGAAGCCCAUGGUGGA	Translation		1
Vvi-miRN03_star	XM_002280893.4	2023	100265508	LOC100265508	uncharacterized LOC100265508	210	229	UCCCUCAAAGGCUUCCAAUU	GAUUGUGGGCUUUUCAGGGA	Cleavage		1
Vvi-miRN03_star	XM_002283557.4	2146	100250708	LOC100250708	F-box protein At1g47056, transcript variant X2	1283	1302	UCCCUCAAAGGCUUCCAAUU	AAUUGUAAGCUCUUGAGGAA	Translation		1
Vvi-miRN03_star	XM_010654470.2	2232	100250708	LOC100250708	F-box protein At1g47056, transcript variant X1	1284	1303	UCCCUCAAAGGCUUCCAAUU	AAUUGUAAGCUCUUGAGGAA	Translation		1
Vvi-miRN03_star	XM_002268358.3	2281	100255261	LOC100255261	cyclin-D1-1, transcript variant X2	1416	1435	UCCCUCAAAGGCUUCCAAUU	UUUUGGAGGGUUUUGAGGGU	Translation		1
Vvi-miRN03_star	XM_010654753.2	2284	100255261	LOC100255261	cyclin-D1-1, transcript variant X1	1419	1438	UCCCUCAAAGGCUUCCAAUU	UUUUGGAGGGUUUUGAGGGU	Translation		1
Vvi-miRN03_star	XM_010649470.2	2515	100242253	LOC100242253	uncharacterized LOC100242253, transcript variant X3	1606	1625	UCCCUCAAAGGCUUCCAAUU	AGUUGGAAGCAUAUGAAGGA	Translation		1
Vvi-miRN03_star	XM_002267222.4	2569	100248249	LOC100248249	probable protein S-acyltransferase 14	370	389	UCCCUCAAAGGCUUCCAAUU	AAUUGGAAGCCCAUGGUGGA	Translation		1
Vvi-miRN03_star	XM_010649468.2	2720	100242253	LOC100242253	uncharacterized LOC100242253, transcript variant X2	1811	1830	UCCCUCAAAGGCUUCCAAUU	AGUUGGAAGCAUAUGAAGGA	Translation		1
Vvi-miRN03_star	XM_010654164.2	2789	100254567	LOC100254567	putative kinase-like protein TMKL1	1169	1188	UCCCUCAAAGGCUUCCAAUU	GAGUGGAGGUCUUUGAAGGG	Cleavage		1
Vvi-miRN03_star	XM_019221259.1	2942	100255615	LOC100255615	exocyst complex component SEC15B, transcript variant X2	2471	2490	UCCCUCAAAGGCUUCCAAUU	AUUUGGAACCUUUGGAGGGA	Cleavage		1
Vvi-miRN03_star	XM_002279057.4	2822	100242253	LOC100242253	uncharacterized LOC100242253, transcript variant X1	1913	1932	UCCCUCAAAGGCUUCCAAUU	AGUUGGAAGCAUAUGAAGGA	Translation		1
[truncated: 1,359 more rows]
