# Supplementary material for: Comparative Analysis of miRNA Abundance Revealed the Function of Vvi-miR828 in Fruit Coloring in Root Restriction Cultivation Grapevine (Vitis vinifera L.)
Source: Int J Mol Sci. 2019 Aug 20;20(16):4058. doi: 10.3390/ijms20164058 (PMC6720769; doi:10.3390/ijms20164058)
Supplement: Supplementary file 1 [file ijms-20-04058-s001.zip › Table S7.xls]

## Sheet: S9 Table
Table S7 The predicted target genes of conserved miRNAs
miRNA_Acc.	id	length	gene_id	gene_name	product	Target_start	Target_end	miRNA_aligned_fragment	Target_aligned_fragment	Inhibition	Target_Desc.	Multiplicity
vvi-miR156b/vvi-miR156c/vvi-miR156d	XM_019219153.1	3273	100245772	LOC100245772	squamosa promoter-binding-like protein 6, transcript variant X1	2560	2579	UGACAGAAGAGAGUGAGCAC	GUGCUCUCUCUCUUCUGUCA	Cleavage		2
vvi-miR156b/vvi-miR156c/vvi-miR156d	XM_010657660.2	3265	100254075	LOC100254075	squamosa promoter-binding-like protein 2, transcript variant X3	2492	2511	UGACAGAAGAGAGUGAGCAC	GUGCUCUCUCUCUUCUGUCA	Cleavage		1
vvi-miR156b/vvi-miR156c/vvi-miR156d	XM_010657658.2	3176	100254075	LOC100254075	squamosa promoter-binding-like protein 2, transcript variant X2	2403	2422	UGACAGAAGAGAGUGAGCAC	GUGCUCUCUCUCUUCUGUCA	Cleavage		2
vvi-miR156b/vvi-miR156c/vvi-miR156d	XM_010657665.2	2988	100254075	LOC100254075	squamosa promoter-binding-like protein 2, transcript variant X4	2215	2234	UGACAGAAGAGAGUGAGCAC	GUGCUCUCUCUCUUCUGUCA	Cleavage		2
vvi-miR156b/vvi-miR156c/vvi-miR156d	XM_010665168.2	2613	100260293	LOC100260293	squamosa promoter-binding-like protein 6, transcript variant X2	1702	1721	UGACAGAAGAGAGUGAGCAC	GUGCUCUCUCUCUUCUGUCA	Cleavage		1
vvi-miR156b/vvi-miR156c/vvi-miR156d	XM_010665167.2	2612	100260293	LOC100260293	squamosa promoter-binding-like protein 6, transcript variant X1	1701	1720	UGACAGAAGAGAGUGAGCAC	GUGCUCUCUCUCUUCUGUCA	Cleavage		1
vvi-miR156b/vvi-miR156c/vvi-miR156d	XM_010665169.2	2603	100260293	LOC100260293	squamosa promoter-binding-like protein 6, transcript variant X3	1692	1711	UGACAGAAGAGAGUGAGCAC	GUGCUCUCUCUCUUCUGUCA	Cleavage		1
vvi-miR156b/vvi-miR156c/vvi-miR156d	XM_010651725.2	2178	100245772	LOC100245772	squamosa promoter-binding-like protein 6, transcript variant X2	1465	1484	UGACAGAAGAGAGUGAGCAC	GUGCUCUCUCUCUUCUGUCA	Cleavage		1
vvi-miR156b/vvi-miR156c/vvi-miR156d	XM_002271276.4	2146	100254075	LOC100254075	squamosa promoter-binding-like protein 2, transcript variant X1	1373	1392	UGACAGAAGAGAGUGAGCAC	GUGCUCUCUCUCUUCUGUCA	Cleavage		2
vvi-miR156b/vvi-miR156c/vvi-miR156d	XM_010651729.2	2124	100245772	LOC100245772	squamosa promoter-binding-like protein 6, transcript variant X3	1411	1430	UGACAGAAGAGAGUGAGCAC	GUGCUCUCUCUCUUCUGUCA	Cleavage		1
vvi-miR156b/vvi-miR156c/vvi-miR156d	XM_019222271.1	1935	100243827	LOC100243827	squamosa promoter-binding-like protein 16, transcript variant X1	1422	1441	UGACAGAAGAGAGUGAGCAC	GUGCUCUCUCUCUUCUGUCA	Cleavage		2
vvi-miR156b/vvi-miR156c/vvi-miR156d	XM_010657827.2	1854	100243827	LOC100243827	squamosa promoter-binding-like protein 16, transcript variant X2	1341	1360	UGACAGAAGAGAGUGAGCAC	GUGCUCUCUCUCUUCUGUCA	Cleavage		2
vvi-miR156b/vvi-miR156c/vvi-miR156d	XM_002280124.3	1818	100261045	LOC100261045	squamosa promoter-binding-like protein 13A, transcript variant X1	1297	1316	UGACAGAAGAGAGUGAGCAC	GUGCUCUCUCUCUUCUGUCA	Cleavage		1
vvi-miR156b/vvi-miR156c/vvi-miR156d	XM_010665451.2	1807	100261045	LOC100261045	squamosa promoter-binding-like protein 13A, transcript variant X2	1286	1305	UGACAGAAGAGAGUGAGCAC	GUGCUCUCUCUCUUCUGUCA	Cleavage		1
vvi-miR156b/vvi-miR156c/vvi-miR156d	NM_001281264.1	1709	100246757	LOC100246757	promoter-binding protein SPL10	1159	1178	UGACAGAAGAGAGUGAGCAC	GUGCUCUCUCUCUUCUGUCA	Cleavage		1
vvi-miR156b/vvi-miR156c/vvi-miR156d	XM_010663045.2	1690	100246212	LOC100246212	squamosa promoter-binding-like protein 7, transcript variant X1	1060	1079	UGACAGAAGAGAGUGAGCAC	GUGCUCUCUCUCUUCUGUCA	Cleavage		1
vvi-miR156b/vvi-miR156c/vvi-miR156d	XM_010663046.2	1689	100246212	LOC100246212	squamosa promoter-binding-like protein 7, transcript variant X2	1059	1078	UGACAGAAGAGAGUGAGCAC	GUGCUCUCUCUCUUCUGUCA	Cleavage		1
vvi-miR156b/vvi-miR156c/vvi-miR156d	NM_001280969.1	1649	100253723	LOC100253723	promoter-binding protein SPL9	948	967	UGACAGAAGAGAGUGAGCAC	GUGCUCUCUCUCUUCUGUCA	Cleavage		1
vvi-miR156b/vvi-miR156c/vvi-miR156d	XM_010658692.2	1075	100245363	LOC100245363	squamosa promoter-binding protein 1, transcript variant X1	744	763	UGACAGAAGAGAGUGAGCAC	AUGCUCUCUCUCUUCUGUCA	Cleavage		1
vvi-miR156b/vvi-miR156c/vvi-miR156d	XM_002275692.4	1047	100245363	LOC100245363	squamosa promoter-binding protein 1, transcript variant X2	716	735	UGACAGAAGAGAGUGAGCAC	AUGCUCUCUCUCUUCUGUCA	Cleavage		1
vvi-miR156b/vvi-miR156c/vvi-miR156d	XM_002282562.4	966	100255434	LOC100255434	squamosa promoter-binding-like protein 3	765	784	UGACAGAAGAGAGUGAGCAC	UUGCUCCCUCUCUUCUGUCA	Cleavage		1
vvi-miR156b/vvi-miR156c/vvi-miR156d	XM_010662438.2	2179	100241234	LOC100241234	squamosa promoter-binding-like protein 18, transcript variant X2	1414	1433	UGACAGAAGAGAGUGAGCAC	GUGCUUUCUCUCUUCUGUCA	Cleavage		1
vvi-miR156b/vvi-miR156c/vvi-miR156d	XM_010662437.2	2166	100241234	LOC100241234	squamosa promoter-binding-like protein 18, transcript variant X1	1401	1420	UGACAGAAGAGAGUGAGCAC	GUGCUUUCUCUCUUCUGUCA	Cleavage		1
vvi-miR156b/vvi-miR156c/vvi-miR156d	XM_002278595.3	2302	100251871	LOC100251871	uncharacterized LOC100251871	2127	2146	UGACAGAAGAGAGUGAGCAC	UUGCUCAUUUUCUUCUGUUA	Cleavage		1
vvi-miR156b/vvi-miR156c/vvi-miR156d	XM_003631261.3	3869	100854034	LOC100854034	uncharacterized LOC100854034, transcript variant X1	497	516	UGACAGAAGAGAGUGAGCAC	CUGCUUAUUCUCUUAUGUCA	Cleavage		1
vvi-miR156b/vvi-miR156c/vvi-miR156d	XM_019221455.1	2853	100854034	LOC100854034	uncharacterized LOC100854034, transcript variant X4	498	517	UGACAGAAGAGAGUGAGCAC	CUGCUUAUUCUCUUAUGUCA	Cleavage		1
vvi-miR156b/vvi-miR156c/vvi-miR156d	XM_010656154.2	2848	100854034	LOC100854034	uncharacterized LOC100854034, transcript variant X3	498	517	UGACAGAAGAGAGUGAGCAC	CUGCUUAUUCUCUUAUGUCA	Cleavage		1
vvi-miR156b/vvi-miR156c/vvi-miR156d	XM_010656146.2	2828	100854034	LOC100854034	uncharacterized LOC100854034, transcript variant X2	499	518	UGACAGAAGAGAGUGAGCAC	CUGCUUAUUCUCUUAUGUCA	Cleavage		1
vvi-miR156b/vvi-miR156c/vvi-miR156d	XM_010666614.2	5963	104882599	LOC104882599	uncharacterized LOC104882599	4150	4169	UGACAGAAGAGAGUGAGCAC	AUGUAUGCUCUCUUCUGUCA	Cleavage		1
vvi-miR156b/vvi-miR156c/vvi-miR156d	XM_019223112.1	2975	100266448	LOC100266448	tubulin--tyrosine ligase-like protein 12, transcript variant X1	1035	1054	UGACAGAAGAGAGUGAGCAC	AUGCUGAUUCUCUUUUGUUA	Cleavage		1
vvi-miR156b/vvi-miR156c/vvi-miR156d	XM_010652372.2	2221	100264450	LOC100264450	pentatricopeptide repeat-containing protein At1g62350, transcript variant X1	1940	1959	UGACAGAAGAGAGUGAGCAC	AUCCUCACUCUCAUUUGUCA	Cleavage		1
vvi-miR156b/vvi-miR156c/vvi-miR156d	XM_010656618.2	1125	104880305	LOC104880305	uncharacterized LOC104880305	284	303	UGACAGAAGAGAGUGAGCAC	UUUCUUAAUCUCUUCUGUCA	Cleavage		1
vvi-miR156b/vvi-miR156c/vvi-miR156d	XM_002282073.3	3724	100264846	LOC100264846	uncharacterized LOC100264846, transcript variant X1	3651	3670	UGACAGAAGAGAGUGAGCAC	UCUCUCACUCUCUUCUGUUG	Cleavage		1
vvi-miR156b/vvi-miR156c/vvi-miR156d	XM_019225203.1	3676	100264846	LOC100264846	uncharacterized LOC100264846, transcript variant X3	3603	3622	UGACAGAAGAGAGUGAGCAC	UCUCUCACUCUCUUCUGUUG	Cleavage		1
vvi-miR156b/vvi-miR156c/vvi-miR156d	XM_010661400.2	3399	100264846	LOC100264846	uncharacterized LOC100264846, transcript variant X2	3326	3345	UGACAGAAGAGAGUGAGCAC	UCUCUCACUCUCUUCUGUUG	Cleavage		1
vvi-miR156b/vvi-miR156c/vvi-miR156d	XM_019225205.1	3184	100264846	LOC100264846	uncharacterized LOC100264846, transcript variant X5	3111	3130	UGACAGAAGAGAGUGAGCAC	UCUCUCACUCUCUUCUGUUG	Cleavage		1
vvi-miR156b/vvi-miR156c/vvi-miR156d	XM_019225204.1	3137	100264846	LOC100264846	uncharacterized LOC100264846, transcript variant X4	3064	3083	UGACAGAAGAGAGUGAGCAC	UCUCUCACUCUCUUCUGUUG	Cleavage		1
vvi-miR156b/vvi-miR156c/vvi-miR156d	XM_019222931.1	1613	109123379	LOC109123379	uncharacterized LOC109123379	405	424	UGACAGAAGAGAGUGAGCAC	GCUUUCACUUUCUUCUGUCA	Cleavage		1
vvi-miR156b/vvi-miR156c/vvi-miR156d	XM_002285732.3	1253	100245017	LOC100245017	uncharacterized LOC100245017	456	475	UGACAGAAGAGAGUGAGCAC	UGGUUCACUCUCUUCUCUCA	Cleavage		1
vvi-miR156b/vvi-miR156c/vvi-miR156d	XM_019216233.1	10174	100245040	LOC100245040	AT-rich interactive domain-containing protein 2, transcript variant X3	6290	6309	UGACAGAAGAGAGUGAGCAC	CUGCUCAUUCUCUUUUAUUA	Cleavage		1
vvi-miR156b/vvi-miR156c/vvi-miR156d	XM_019216228.1	10072	100245040	LOC100245040	AT-rich interactive domain-containing protein 2, transcript variant X1	6290	6309	UGACAGAAGAGAGUGAGCAC	CUGCUCAUUCUCUUUUAUUA	Cleavage		1
vvi-miR156b/vvi-miR156c/vvi-miR156d	XM_019216229.1	9961	100245040	LOC100245040	AT-rich interactive domain-containing protein 2, transcript variant X2	6290	6309	UGACAGAAGAGAGUGAGCAC	CUGCUCAUUCUCUUUUAUUA	Cleavage		1
vvi-miR156b/vvi-miR156c/vvi-miR156d	XM_010651499.2	4377	100854554	LOC100854554	LRR receptor-like serine/threonine-protein kinase RPK2	2585	2604	UGACAGAAGAGAGUGAGCAC	UUGCUCGUUCUCUUCUUUUA	Cleavage		1
vvi-miR156b/vvi-miR156c/vvi-miR156d	XM_002275220.3	1550	100264259	LOC100264259	BRCA1-A complex subunit BRE, transcript variant X1	319	338	UGACAGAAGAGAGUGAGCAC	UUGCUCAUUCCCUUCUGUUU	Translation		2
vvi-miR156b/vvi-miR156c/vvi-miR156d	XM_019216568.1	1351	100264259	LOC100264259	BRCA1-A complex subunit BRE, transcript variant X2	323	342	UGACAGAAGAGAGUGAGCAC	UUGCUCAUUCCCUUCUGUUU	Translation		2
vvi-miR156b/vvi-miR156c/vvi-miR156d	XM_002271262.2	1104	100250926	LOC100250926	ethylene-responsive transcription factor ERF084	152	171	UGACAGAAGAGAGUGAGCAC	CUUCUCACUUUCUUCUGUUU	Cleavage		1
vvi-miR156b/vvi-miR156c/vvi-miR156d	XM_019222141.1	724	109123184	LOC109123184	merozoite surface protein CMZ-8-like, transcript variant X1	71	90	UGACAGAAGAGAGUGAGCAC	UGGCUUUCUCUCUUCUGUUA	Cleavage		1
vvi-miR156b/vvi-miR156c/vvi-miR156d	XM_019222142.1	724	109123184	LOC109123184	merozoite surface protein CMZ-8-like, transcript variant X2	71	90	UGACAGAAGAGAGUGAGCAC	UGGCUUUCUCUCUUCUGUUA	Cleavage		1
vvi-miR156b/vvi-miR156c/vvi-miR156d	XM_010648587.2	1805	100250259	LOC100250259	protein MCM10 homolog, transcript variant X1	1636	1655	UGACAGAAGAGAGUGAGCAC	CUGUUCUCUUUCUUCUGUUG	Cleavage		1
vvi-miR156b/vvi-miR156c/vvi-miR156d	XM_019218678.1	1787	100250259	LOC100250259	protein MCM10 homolog, transcript variant X3	1618	1637	UGACAGAAGAGAGUGAGCAC	CUGUUCUCUUUCUUCUGUUG	Cleavage		1
vvi-miR156b/vvi-miR156c/vvi-miR156d	XM_010648589.2	1787	100250259	LOC100250259	protein MCM10 homolog, transcript variant X2	1618	1637	UGACAGAAGAGAGUGAGCAC	CUGUUCUCUUUCUUCUGUUG	Cleavage		1
vvi-miR156b/vvi-miR156c/vvi-miR156d	XM_019222130.1	1270	104880571	LOC104880571	uncharacterized LOC104880571	1119	1138	UGACAGAAGAGAGUGAGCAC	AUGCUUUCUCUAUUUUGUCA	Translation		1
vvi-miR156b/vvi-miR156c/vvi-miR156d	XM_002266419.3	1368	100247838	LOC100247838	haloacid dehalogenase-like hydrolase domain-containing protein Sgpp, transcript variant X1	326	345	UGACAGAAGAGAGUGAGCAC	GUGUUCACUCUCUUUUCUUG	Cleavage		1
vvi-miR156b/vvi-miR156c/vvi-miR156d	XM_010663136.2	1366	100247838	LOC100247838	haloacid dehalogenase-like hydrolase domain-containing protein Sgpp, transcript variant X2	324	343	UGACAGAAGAGAGUGAGCAC	GUGUUCACUCUCUUUUCUUG	Cleavage		1
vvi-miR156b/vvi-miR156c/vvi-miR156d	XM_002266904.4	1782	100266711	LOC100266711	ACT domain-containing protein ACR10	1540	1559	UGACAGAAGAGAGUGAGCAC	GUGCUCGCUUCCUUCUAUCA	Translation		2
vvi-miR156b/vvi-miR156c/vvi-miR156d	XM_019219371.1	1652	100261070	LOC100261070	protein BCCIP homolog, transcript variant X7	1522	1541	UGACAGAAGAGAGUGAGCAC	GUGGUCAUUUUCUUCUGUGA	Cleavage		1
vvi-miR156b/vvi-miR156c/vvi-miR156d	XM_019219352.1	1644	100261070	LOC100261070	protein BCCIP homolog, transcript variant X1	1514	1533	UGACAGAAGAGAGUGAGCAC	GUGGUCAUUUUCUUCUGUGA	Cleavage		1
vvi-miR156b/vvi-miR156c/vvi-miR156d	XM_010656507.2	1624	100261070	LOC100261070	protein BCCIP homolog, transcript variant X3	1494	1513	UGACAGAAGAGAGUGAGCAC	GUGGUCAUUUUCUUCUGUGA	Cleavage		1
vvi-miR156b/vvi-miR156c/vvi-miR156d	XM_019219355.1	1591	100261070	LOC100261070	protein BCCIP homolog, transcript variant X2	1461	1480	UGACAGAAGAGAGUGAGCAC	GUGGUCAUUUUCUUCUGUGA	Cleavage		1
vvi-miR156b/vvi-miR156c/vvi-miR156d	XM_019219377.1	1552	100261070	LOC100261070	protein BCCIP homolog, transcript variant X9	1422	1441	UGACAGAAGAGAGUGAGCAC	GUGGUCAUUUUCUUCUGUGA	Cleavage		1
vvi-miR156b/vvi-miR156c/vvi-miR156d	XM_019219374.1	1521	100261070	LOC100261070	protein BCCIP homolog, transcript variant X8	1391	1410	UGACAGAAGAGAGUGAGCAC	GUGGUCAUUUUCUUCUGUGA	Cleavage		1
vvi-miR156b/vvi-miR156c/vvi-miR156d	XM_019219365.1	1511	100261070	LOC100261070	protein BCCIP homolog, transcript variant X4	1381	1400	UGACAGAAGAGAGUGAGCAC	GUGGUCAUUUUCUUCUGUGA	Cleavage		1
vvi-miR156b/vvi-miR156c/vvi-miR156d	XM_019219384.1	1463	100261070	LOC100261070	protein BCCIP homolog, transcript variant X12	1333	1352	UGACAGAAGAGAGUGAGCAC	GUGGUCAUUUUCUUCUGUGA	Cleavage		1
vvi-miR156b/vvi-miR156c/vvi-miR156d	XM_010656901.2	1443	100261070	LOC100261070	protein BCCIP homolog, transcript variant X13	1313	1332	UGACAGAAGAGAGUGAGCAC	GUGGUCAUUUUCUUCUGUGA	Cleavage		1
vvi-miR156b/vvi-miR156c/vvi-miR156d	XM_019219387.1	1271	100261070	LOC100261070	protein BCCIP homolog, transcript variant X14	1141	1160	UGACAGAAGAGAGUGAGCAC	GUGGUCAUUUUCUUCUGUGA	Cleavage		1
vvi-miR156b/vvi-miR156c/vvi-miR156d	XM_019221333.1	675	104879744	LOC104879744	DNA-directed RNA polymerase III subunit RPC8-like, transcript variant X1	72	91	UGACAGAAGAGAGUGAGCAC	GUUUUCACUCUCUUCUCUCG	Cleavage		1
vvi-miR156b/vvi-miR156c/vvi-miR156d	XM_010649231.2	2892	104878636	LOC104878636	G-type lectin S-receptor-like serine/threonine-protein kinase At4g27290	2572	2591	UGACAGAAGAGAGUGAGCAC	CAGCUCAUUUUCUUCUCUCA	Cleavage		1
vvi-miR156b/vvi-miR156c/vvi-miR156d	XM_010664106.2	2158	100258785	LOC100258785	NAC domain-containing protein 7, transcript variant X2	468	487	UGACAGAAGAGAGUGAGCAC	UUGCUUGUUCUUUUUUGUCU	Cleavage		1
vvi-miR156b/vvi-miR156c/vvi-miR156d	XM_002264950.4	2139	100258785	LOC100258785	NAC domain-containing protein 7, transcript variant X1	467	486	UGACAGAAGAGAGUGAGCAC	UUGCUUGUUCUUUUUUGUCU	Cleavage		1
vvi-miR156b/vvi-miR156c/vvi-miR156d	XM_010663612.2	7074	100241322	LOC100241322	uncharacterized LOC100241322, transcript variant X8	4363	4383	UGACAGAAGAGAG-UGAGCAC	GUGAUCAACUUUCUUCUGUCA	Cleavage		1
vvi-miR156b/vvi-miR156c/vvi-miR156d	XM_010663605.2	5228	100241322	LOC100241322	uncharacterized LOC100241322, transcript variant X1	2517	2537	UGACAGAAGAGAG-UGAGCAC	GUGAUCAACUUUCUUCUGUCA	Cleavage		1
vvi-miR156b/vvi-miR156c/vvi-miR156d	XM_010663607.2	5113	100241322	LOC100241322	uncharacterized LOC100241322, transcript variant X2	2516	2536	UGACAGAAGAGAG-UGAGCAC	GUGAUCAACUUUCUUCUGUCA	Cleavage		1
vvi-miR156b/vvi-miR156c/vvi-miR156d	XM_010663608.2	5061	100241322	LOC100241322	uncharacterized LOC100241322, transcript variant X4	2517	2537	UGACAGAAGAGAG-UGAGCAC	GUGAUCAACUUUCUUCUGUCA	Cleavage		1
vvi-miR156b/vvi-miR156c/vvi-miR156d	XM_019225740.1	4676	100241322	LOC100241322	uncharacterized LOC100241322, transcript variant X3	1965	1985	UGACAGAAGAGAG-UGAGCAC	GUGAUCAACUUUCUUCUGUCA	Cleavage		1
vvi-miR156b/vvi-miR156c/vvi-miR156d	XM_019225741.1	4536	100241322	LOC100241322	uncharacterized LOC100241322, transcript variant X6	1825	1845	UGACAGAAGAGAG-UGAGCAC	GUGAUCAACUUUCUUCUGUCA	Cleavage		1
vvi-miR156b/vvi-miR156c/vvi-miR156d	XM_010663609.2	4482	100241322	LOC100241322	uncharacterized LOC100241322, transcript variant X5	1771	1791	UGACAGAAGAGAG-UGAGCAC	GUGAUCAACUUUCUUCUGUCA	Cleavage		1
vvi-miR156b/vvi-miR156c/vvi-miR156d	XM_010663611.2	4468	100241322	LOC100241322	uncharacterized LOC100241322, transcript variant X7	1757	1777	UGACAGAAGAGAG-UGAGCAC	GUGAUCAACUUUCUUCUGUCA	Cleavage		1
vvi-miR156b/vvi-miR156c/vvi-miR156d	XM_010664120.2	3146	100252271	LOC100252271	scarecrow-like protein 22, transcript variant X1	2684	2703	UGACAGAAGAGAGUGAGCAC	UUGCUCAUUCUCUGCUGGCA	Cleavage		1
vvi-miR156b/vvi-miR156c/vvi-miR156d	XM_010664124.2	2949	100252271	LOC100252271	scarecrow-like protein 22, transcript variant X2	2640	2659	UGACAGAAGAGAGUGAGCAC	UUGCUCAUUCUCUGCUGGCA	Cleavage		1
vvi-miR156b/vvi-miR156c/vvi-miR156d	XM_002281762.4	1433	100249295	LOC100249295	patatin-like protein 1	53	72	UGACAGAAGAGAGUGAGCAC	UUGCUUAUUCUUUUCUGAUA	Cleavage		1
vvi-miR156b/vvi-miR156c/vvi-miR156d	XM_019223721.1	7151	100252276	LOC100252276	DNA (cytosine-5)-methyltransferase 1B-like, transcript variant X7	4993	5012	UGACAGAAGAGAGUGAGCAC	CAGCAUAUUUUCUUCUGUCA	Cleavage		1
vvi-miR156b/vvi-miR156c/vvi-miR156d	XM_019223722.1	6770	100252276	LOC100252276	DNA (cytosine-5)-methyltransferase 1B-like, transcript variant X8	4612	4631	UGACAGAAGAGAGUGAGCAC	CAGCAUAUUUUCUUCUGUCA	Cleavage		1
vvi-miR156b/vvi-miR156c/vvi-miR156d	XM_019223715.1	6664	100252276	LOC100252276	DNA (cytosine-5)-methyltransferase 1B-like, transcript variant X1	4506	4525	UGACAGAAGAGAGUGAGCAC	CAGCAUAUUUUCUUCUGUCA	Cleavage		1
vvi-miR156b/vvi-miR156c/vvi-miR156d	XM_019223719.1	6651	100252276	LOC100252276	DNA (cytosine-5)-methyltransferase 1B-like, transcript variant X5	4506	4525	UGACAGAAGAGAGUGAGCAC	CAGCAUAUUUUCUUCUGUCA	Cleavage		1
vvi-miR156b/vvi-miR156c/vvi-miR156d	XM_019223716.1	6642	100252276	LOC100252276	DNA (cytosine-5)-methyltransferase 1B-like, transcript variant X2	4484	4503	UGACAGAAGAGAGUGAGCAC	CAGCAUAUUUUCUUCUGUCA	Cleavage		1
vvi-miR156b/vvi-miR156c/vvi-miR156d	XM_019223717.1	6627	100252276	LOC100252276	DNA (cytosine-5)-methyltransferase 1B-like, transcript variant X3	4469	4488	UGACAGAAGAGAGUGAGCAC	CAGCAUAUUUUCUUCUGUCA	Cleavage		1
vvi-miR156b/vvi-miR156c/vvi-miR156d	XM_019223718.1	6605	100252276	LOC100252276	DNA (cytosine-5)-methyltransferase 1B-like, transcript variant X4	4447	4466	UGACAGAAGAGAGUGAGCAC	CAGCAUAUUUUCUUCUGUCA	Cleavage		1
vvi-miR156b/vvi-miR156c/vvi-miR156d	XM_019223720.1	6501	100252276	LOC100252276	DNA (cytosine-5)-methyltransferase 1B-like, transcript variant X6	4506	4525	UGACAGAAGAGAGUGAGCAC	CAGCAUAUUUUCUUCUGUCA	Cleavage		1
vvi-miR156b/vvi-miR156c/vvi-miR156d	XM_019223723.1	6329	100252276	LOC100252276	DNA (cytosine-5)-methyltransferase 1B-like, transcript variant X9	4171	4190	UGACAGAAGAGAGUGAGCAC	CAGCAUAUUUUCUUCUGUCA	Cleavage		1
vvi-miR156b/vvi-miR156c/vvi-miR156d	XM_010645764.2	3577	100265802	LOC100265802	alpha,alpha-trehalose-phosphate synthase [UDP-forming] 1, transcript variant X2	169	188	UGACAGAAGAGAGUGAGCAC	AAGUUCAGUUUCUUUUGUCA	Cleavage		1
vvi-miR156b/vvi-miR156c/vvi-miR156d	XM_010645770.2	3509	100265802	LOC100265802	alpha,alpha-trehalose-phosphate synthase [UDP-forming] 1, transcript variant X7	169	188	UGACAGAAGAGAGUGAGCAC	AAGUUCAGUUUCUUUUGUCA	Cleavage		1
vvi-miR156b/vvi-miR156c/vvi-miR156d	XM_019218941.1	3442	100245246	LOC100245246	UPF0301 protein Cag_1601, transcript variant X6	960	979	UGACAGAAGAGAGUGAGCAC	AUGCUUAUUGUCUUCUGUUU	Translation		2
vvi-miR156b/vvi-miR156c/vvi-miR156d	XM_019218937.1	3420	100245246	LOC100245246	UPF0301 protein Cag_1601, transcript variant X2	938	957	UGACAGAAGAGAGUGAGCAC	AUGCUUAUUGUCUUCUGUUU	Translation		2
vvi-miR156b/vvi-miR156c/vvi-miR156d	XM_019218940.1	3371	100245246	LOC100245246	UPF0301 protein Cag_1601, transcript variant X5	889	908	UGACAGAAGAGAGUGAGCAC	AUGCUUAUUGUCUUCUGUUU	Translation		2
vvi-miR156b/vvi-miR156c/vvi-miR156d	XM_019218938.1	3318	100245246	LOC100245246	UPF0301 protein Cag_1601, transcript variant X3	868	887	UGACAGAAGAGAGUGAGCAC	AUGCUUAUUGUCUUCUGUUU	Translation		2
vvi-miR156b/vvi-miR156c/vvi-miR156d	XM_019218942.1	3308	100245246	LOC100245246	UPF0301 protein Cag_1601, transcript variant X7	867	886	UGACAGAAGAGAGUGAGCAC	AUGCUUAUUGUCUUCUGUUU	Translation		2
vvi-miR156b/vvi-miR156c/vvi-miR156d	XM_019218939.1	3289	100245246	LOC100245246	UPF0301 protein Cag_1601, transcript variant X4	868	887	UGACAGAAGAGAGUGAGCAC	AUGCUUAUUGUCUUCUGUUU	Translation		2
vvi-miR156b/vvi-miR156c/vvi-miR156d	XM_010666932.2	2562	104882714	LOC104882714	uncharacterized LOC104882714	2172	2191	UGACAGAAGAGAGUGAGCAC	UUGCUCAUUGUUUUCUGUUU	Translation		1
vvi-miR156b/vvi-miR156c/vvi-miR156d	XM_002274441.3	1322	100251349	LOC100251349	metalloendoproteinase 4-MMP	16	35	UGACAGAAGAGAGUGAGCAC	CUUCUCACUCUCUUCUCUCU	Cleavage		1
vvi-miR156b/vvi-miR156c/vvi-miR156d	XM_002264013.3	871	100252484	LOC100252484	LOB domain-containing protein 4	691	710	UGACAGAAGAGAGUGAGCAC	UUUUUCACUUUCUUUUGUCU	Cleavage		1
vvi-miR156b/vvi-miR156c/vvi-miR156d	XM_003631619.3	720	100853998	LOC100853998	protein RADIALIS-like 3	54	73	UGACAGAAGAGAGUGAGCAC	CAGCUCCCUCUCUUCUUUCA	Cleavage		1
vvi-miR156b/vvi-miR156c/vvi-miR156d	XM_003631847.3	12404	100255847	LOC100255847	transcription-associated protein 1, transcript variant X1	2147	2166	UGACAGAAGAGAGUGAGCAC	AUGCUCAAUCUUUUUUCUCA	Cleavage		1
vvi-miR156b/vvi-miR156c/vvi-miR156d	XM_019219428.1	12395	100255847	LOC100255847	transcription-associated protein 1, transcript variant X2	2147	2166	UGACAGAAGAGAGUGAGCAC	AUGCUCAAUCUUUUUUCUCA	Cleavage		1
vvi-miR156b/vvi-miR156c/vvi-miR156d	XM_010664094.2	4255	100252544	LOC100252544	probable serine/threonine protein kinase IRE	2051	2070	UGACAGAAGAGAGUGAGCAC	AUACUCGCUCUUUUCUGACA	Cleavage		1
vvi-miR156b/vvi-miR156c/vvi-miR156d	XM_010657870.2	3524	100266157	LOC100266157	protein LAZY 1, transcript variant X2	3012	3031	UGACAGAAGAGAGUGAGCAC	UUGCUCUUUCUUUUUUGUUG	Cleavage		1
vvi-miR156b/vvi-miR156c/vvi-miR156d	XM_003633527.3	3374	100855398	LOC100855398	uncharacterized LOC100855398	3111	3130	UGACAGAAGAGAGUGAGCAC	UUGUUCAUUUCUUUUUGUCA	Translation		1
vvi-miR156b/vvi-miR156c/vvi-miR156d	XM_002270211.4	2274	100251195	LOC100251195	protease Do-like 2, chloroplastic	135	154	UGACAGAAGAGAGUGAGCAC	UUGCUCUUUCUCUUCUCUCG	Cleavage		1
vvi-miR156b/vvi-miR156c/vvi-miR156d	XM_010652159.2	1892	100246269	LOC100246269	protein ACCELERATED CELL DEATH 6	1759	1778	UGACAGAAGAGAGUGAGCAC	UUUUUCAUUUUCUUUUGUUA	Cleavage		1
vvi-miR156b/vvi-miR156c/vvi-miR156d	XM_010660865.2	1862	100256712	LOC100256712	translation initiation factor eIF-2B subunit beta, transcript variant X1	63	82	UGACAGAAGAGAGUGAGCAC	UUCUUCAUUCUCUUCUGUAA	Cleavage		1
vvi-miR156b/vvi-miR156c/vvi-miR156d	XM_003633490.3	1852	100256712	LOC100256712	translation initiation factor eIF-2B subunit beta, transcript variant X5	64	83	UGACAGAAGAGAGUGAGCAC	UUCUUCAUUCUCUUCUGUAA	Cleavage		1
vvi-miR156b/vvi-miR156c/vvi-miR156d	XM_002272840.3	1769	100256712	LOC100256712	translation initiation factor eIF-2B subunit beta, transcript variant X2	86	105	UGACAGAAGAGAGUGAGCAC	UUCUUCAUUCUCUUCUGUAA	Cleavage		1
vvi-miR156b/vvi-miR156c/vvi-miR156d	XM_010662999.2	1760	100253657	LOC100253657	transcription factor bHLH91	100	119	UGACAGAAGAGAGUGAGCAC	AUUCUCACUUUUUUCUCUCA	Cleavage		1
vvi-miR156b/vvi-miR156c/vvi-miR156d	XM_002267110.4	1627	100258103	LOC100258103	rhomboid-like protein 15, transcript variant X2	1375	1394	UGACAGAAGAGAGUGAGCAC	CUCUUUACUCUCUUCUGUAA	Cleavage		2
vvi-miR156b/vvi-miR156c/vvi-miR156d	XM_019224563.1	1250	100256712	LOC100256712	translation initiation factor eIF-2B subunit beta, transcript variant X6	65	84	UGACAGAAGAGAGUGAGCAC	UUCUUCAUUCUCUUCUGUAA	Cleavage		1
vvi-miR156b/vvi-miR156c/vvi-miR156d	XM_019226346.1	1180	104882284	LOC104882284	carbonic anhydrase 2, transcript variant X1	1048	1067	UGACAGAAGAGAGUGAGCAC	CUACUUGCUCUCUUUUGUUG	Cleavage		1
vvi-miR156b/vvi-miR156c/vvi-miR156d	XM_010664870.2	1144	104882284	LOC104882284	carbonic anhydrase 2, transcript variant X2	1012	1031	UGACAGAAGAGAGUGAGCAC	CUACUUGCUCUCUUUUGUUG	Cleavage		1
vvi-miR156b/vvi-miR156c/vvi-miR156d	XM_010664871.2	1082	104882284	LOC104882284	carbonic anhydrase 2, transcript variant X3	950	969	UGACAGAAGAGAGUGAGCAC	CUACUUGCUCUCUUUUGUUG	Cleavage		1
vvi-miR156b/vvi-miR156c/vvi-miR156d	XM_010660284.2	449	104881141	LOC104881141	CLAVATA3/ESR (CLE)-related protein 46, transcript variant X1	354	373	UGACAGAAGAGAGUGAGCAC	AUGUUCUCUUUCUUCUGUAA	Cleavage		1
vvi-miR156b/vvi-miR156c/vvi-miR156d	XM_002270811.3	2565	100247683	LOC100247683	somatic embryogenesis receptor kinase-like	220	239	UGACAGAAGAGAGUGAGCAC	GUUCUCACUCUUUUCUCUCC	Cleavage		1
vvi-miR156b/vvi-miR156c/vvi-miR156d	XM_019226458.1	2378	100254316	LOC100254316	pentatricopeptide repeat-containing protein At1g08070, chloroplastic	1673	1692	UGACAGAAGAGAGUGAGCAC	GUGCUCGUGUUCUUUUGUCU	Cleavage		1
vvi-miR156b/vvi-miR156c/vvi-miR156d	XM_002263251.4	1666	100250206	LOC100250206	equilibrative nucleotide transporter 1	349	368	UGACAGAAGAGAGUGAGCAC	GUGGUCGCUCUCUUCUGCCU	Cleavage		1
vvi-miR156b/vvi-miR156c/vvi-miR156d	XM_002263936.3	2636	100242868	LOC100242868	QWRF motif-containing protein 2	2043	2062	UGACAGAAGAGAGUGAGCAC	CAAUUUGCUCUCUUUUGUCA	Cleavage		1
vvi-miR156b/vvi-miR156c/vvi-miR156d	XM_002271182.3	2272	100260045	LOC100260045	uncharacterized LOC100260045	101	120	UGACAGAAGAGAGUGAGCAC	CACCUCACUCUCUUUUAUCA	Cleavage		1
vvi-miR156b/vvi-miR156c/vvi-miR156d	XM_019221445.1	1623	100245971	LOC100245971	aspartic proteinase nepenthesin-2-like	71	90	UGACAGAAGAGAGUGAGCAC	GUCUUUACUCUCUUCUCUCG	Cleavage		1
vvi-miR156b/vvi-miR156c/vvi-miR156d	XM_003631322.3	1068	100854621	LOC100854621	oleosin 1	955	974	UGACAGAAGAGAGUGAGCAC	GUGUUCAUGUUCUUCUGUGA	Cleavage		1
vvi-miR156b/vvi-miR156c/vvi-miR156d	XM_019218941.1	3442	100245246	LOC100245246	UPF0301 protein Cag_1601, transcript variant X6	1594	1613	UGACAGAAGAGAGUGAGCAC	UUGUGCCCCCUCUUCUGUUA	Cleavage		2
vvi-miR156b/vvi-miR156c/vvi-miR156d	XM_019218937.1	3420	100245246	LOC100245246	UPF0301 protein Cag_1601, transcript variant X2	1572	1591	UGACAGAAGAGAGUGAGCAC	UUGUGCCCCCUCUUCUGUUA	Cleavage		2
vvi-miR156b/vvi-miR156c/vvi-miR156d	XM_019218940.1	3371	100245246	LOC100245246	UPF0301 protein Cag_1601, transcript variant X5	1523	1542	UGACAGAAGAGAGUGAGCAC	UUGUGCCCCCUCUUCUGUUA	Cleavage		2
vvi-miR156b/vvi-miR156c/vvi-miR156d	XM_019218938.1	3318	100245246	LOC100245246	UPF0301 protein Cag_1601, transcript variant X3	1470	1489	UGACAGAAGAGAGUGAGCAC	UUGUGCCCCCUCUUCUGUUA	Cleavage		2
vvi-miR156b/vvi-miR156c/vvi-miR156d	XM_019218942.1	3308	100245246	LOC100245246	UPF0301 protein Cag_1601, transcript variant X7	1501	1520	UGACAGAAGAGAGUGAGCAC	UUGUGCCCCCUCUUCUGUUA	Cleavage		2
vvi-miR156b/vvi-miR156c/vvi-miR156d	XM_019218939.1	3289	100245246	LOC100245246	UPF0301 protein Cag_1601, transcript variant X4	1502	1521	UGACAGAAGAGAGUGAGCAC	UUGUGCCCCCUCUUCUGUUA	Cleavage		2
vvi-miR156b/vvi-miR156c/vvi-miR156d	XM_002277893.3	3059	100246700	LOC100246700	probably inactive leucine-rich repeat receptor-like protein kinase IMK2	445	464	UGACAGAAGAGAGUGAGCAC	AUGCUCGCUUUCUACUGUUU	Cleavage		1
vvi-miR156b/vvi-miR156c/vvi-miR156d	XM_002283651.3	1684	100251328	LOC100251328	uncharacterized LOC100251328	559	578	UGACAGAAGAGAGUGAGCAC	UGGUUCACUCUUUUAUGUUA	Cleavage		1
vvi-miR156b/vvi-miR156c/vvi-miR156d	XM_002277621.3	884	100244480	LOC100244480	uncharacterized LOC100244480	103	122	UGACAGAAGAGAGUGAGCAC	CUGCUCACUCUCUUCCCUCU	Cleavage		1
vvi-miR156b/vvi-miR156c/vvi-miR156d	XM_010651419.2	3908	100249392	LOC100249392	pentatricopeptide repeat-containing protein At3g06920, transcript variant X2	1337	1356	UGACAGAAGAGAGUGAGCAC	AUGCUCAUUCUCUUUCAUCA	Cleavage		1
vvi-miR156b/vvi-miR156c/vvi-miR156d	XM_002267229.4	3574	100245992	LOC100245992	GBF-interacting protein 1-like, transcript variant X1	6	25	UGACAGAAGAGAGUGAGCAC	UCUCUCUCUCUCUUCUGUCC	Cleavage		1
vvi-miR156b/vvi-miR156c/vvi-miR156d	XM_010651418.2	3363	100249392	LOC100249392	pentatricopeptide repeat-containing protein At3g06920, transcript variant X1	792	811	UGACAGAAGAGAGUGAGCAC	AUGCUCAUUCUCUUUCAUCA	Cleavage		1
vvi-miR156b/vvi-miR156c/vvi-miR156d	XM_003632130.3	2762	100852616	LOC100852616	putative serine/threonine-protein kinase-like protein CCR3	31	50	UGACAGAAGAGAGUGAGCAC	UCUCUCAGUCUCUUCUGUCU	Cleavage		1
vvi-miR156b/vvi-miR156c/vvi-miR156d	XM_019226711.1	2163	100232844	VVSUC11	sucrose transporter-like, transcript variant X3	135	154	UGACAGAAGAGAGUGAGCAC	UUGCUUGCUCUCUCCUCUCA	Cleavage		1
vvi-miR156b/vvi-miR156c/vvi-miR156d	XM_002264864.4	2129	100256885	LOC100256885	probable protein phosphatase 2C 65	347	366	UGACAGAAGAGAGUGAGCAC	AAUCUCUCUCUCUUCUGUCC	Cleavage		1
vvi-miR156b/vvi-miR156c/vvi-miR156d	XM_010654676.2	2066	100256999	LOC100256999	chaperone protein dnaJ 16, transcript variant X1	733	753	UGACAGAAGAG-AGUGAGCAC	GUGCUCAUUUCUAUUCUGUUA	Translation		1
vvi-miR156b/vvi-miR156c/vvi-miR156d	XM_010649716.2	2029	100261697	LOC100261697	dnaJ homolog subfamily C member 17, transcript variant X4	1406	1425	UGACAGAAGAGAGUGAGCAC	AUGUUUACUUUCUUUUCUUA	Cleavage		1
vvi-miR156b/vvi-miR156c/vvi-miR156d	XM_010649717.2	1969	100261697	LOC100261697	dnaJ homolog subfamily C member 17, transcript variant X5	1346	1365	UGACAGAAGAGAGUGAGCAC	AUGUUUACUUUCUUUUCUUA	Cleavage		1
vvi-miR156b/vvi-miR156c/vvi-miR156d	XM_010665761.2	1908	100232844	VVSUC11	sucrose transporter-like, transcript variant X2	135	154	UGACAGAAGAGAGUGAGCAC	UUGCUUGCUCUCUCCUCUCA	Cleavage		1
vvi-miR156b/vvi-miR156c/vvi-miR156d	XM_010649715.2	1895	100261697	LOC100261697	dnaJ homolog subfamily C member 17, transcript variant X1	1272	1291	UGACAGAAGAGAGUGAGCAC	AUGUUUACUUUCUUUUCUUA	Cleavage		1
vvi-miR156b/vvi-miR156c/vvi-miR156d	XM_010665760.2	1825	100232844	VVSUC11	sucrose transporter-like, transcript variant X1	135	154	UGACAGAAGAGAGUGAGCAC	UUGCUUGCUCUCUCCUCUCA	Cleavage		1
vvi-miR156b/vvi-miR156c/vvi-miR156d	XM_002281382.4	1730	100250154	LOC100250154	serine/threonine-protein kinase CDL1	17	36	UGACAGAAGAGAGUGAGCAC	UCUCUCUCUCUCUUCUGUCU	Cleavage		1
vvi-miR156b/vvi-miR156c/vvi-miR156d	XM_002265685.3	1510	100240857	LOC100240857	lysine histidine transporter 1	210	230	UGACAGAA-GAGAGUGAGCAC	GUGGUCAUUCUUGUUCUGUCA	Cleavage		1
vvi-miR156b/vvi-miR156c/vvi-miR156d	XM_019219153.1	3273	100245772	LOC100245772	squamosa promoter-binding-like protein 6, transcript variant X1	952	971	UGACAGAAGAGAGUGAGCAC	UUGCUUUUUUUUUUCUGUUU	Cleavage		2
vvi-miR156b/vvi-miR156c/vvi-miR156d	XM_010655722.2	2604	100256186	LOC100256186	F-box protein PP2-A15-like, transcript variant X1	1796	1815	UGACAGAAGAGAGUGAGCAC	GUGCUCACUCUCUUUUGGUU	Cleavage		1
vvi-miR156b/vvi-miR156c/vvi-miR156d	XM_002283887.4	2527	100256186	LOC100256186	F-box protein PP2-A15-like, transcript variant X2	1719	1738	UGACAGAAGAGAGUGAGCAC	GUGCUCACUCUCUUUUGGUU	Cleavage		1
vvi-miR156b/vvi-miR156c/vvi-miR156d	XM_010666022.2	2301	100267801	LOC100267801	carbon catabolite repressor protein 4 homolog 1, transcript variant X3	2187	2206	UGACAGAAGAGAGUGAGCAC	UUGCUGGUUUUAUUUUGUUA	Translation		1
vvi-miR156b/vvi-miR156c/vvi-miR156d	XM_019217764.1	7249	109121408	LOC109121408	putative disease resistance RPP13-like protein 1, transcript variant X4	4805	4824	UGACAGAAGAGAGUGAGCAC	UUGCUCAUUCUCUUCUGAAA	Cleavage		1
vvi-miR156b/vvi-miR156c/vvi-miR156d	XM_019217761.1	7236	109121408	LOC109121408	putative disease resistance RPP13-like protein 1, transcript variant X1	4805	4824	UGACAGAAGAGAGUGAGCAC	UUGCUCAUUCUCUUCUGAAA	Cleavage		1
vvi-miR156b/vvi-miR156c/vvi-miR156d	XM_019217773.1	7226	109121408	LOC109121408	putative disease resistance RPP13-like protein 1, transcript variant X13	4795	4814	UGACAGAAGAGAGUGAGCAC	UUGCUCAUUCUCUUCUGAAA	Cleavage		1
vvi-miR156b/vvi-miR156c/vvi-miR156d	XM_019217768.1	7105	109121408	LOC109121408	putative disease resistance RPP13-like protein 1, transcript variant X8	4805	4824	UGACAGAAGAGAGUGAGCAC	UUGCUCAUUCUCUUCUGAAA	Cleavage		1
vvi-miR156b/vvi-miR156c/vvi-miR156d	XM_019217766.1	6966	109121408	LOC109121408	putative disease resistance RPP13-like protein 1, transcript variant X6	4805	4824	UGACAGAAGAGAGUGAGCAC	UUGCUCAUUCUCUUCUGAAA	Cleavage		1
vvi-miR156b/vvi-miR156c/vvi-miR156d	XM_019217780.1	6966	109121408	LOC109121408	putative disease resistance RPP13-like protein 1, transcript variant X20	4535	4554	UGACAGAAGAGAGUGAGCAC	UUGCUCAUUCUCUUCUGAAA	Cleavage		1
vvi-miR156b/vvi-miR156c/vvi-miR156d	XM_019217765.1	6964	109121408	LOC109121408	putative disease resistance RPP13-like protein 1, transcript variant X5	4805	4824	UGACAGAAGAGAGUGAGCAC	UUGCUCAUUCUCUUCUGAAA	Cleavage		1
vvi-miR156b/vvi-miR156c/vvi-miR156d	XM_019217762.1	6963	109121408	LOC109121408	putative disease resistance RPP13-like protein 1, transcript variant X2	4805	4824	UGACAGAAGAGAGUGAGCAC	UUGCUCAUUCUCUUCUGAAA	Cleavage		1
vvi-miR156b/vvi-miR156c/vvi-miR156d	XM_019217771.1	6962	109121408	LOC109121408	putative disease resistance RPP13-like protein 1, transcript variant X11	4805	4824	UGACAGAAGAGAGUGAGCAC	UUGCUCAUUCUCUUCUGAAA	Cleavage		1
vvi-miR156b/vvi-miR156c/vvi-miR156d	XM_019217763.1	6959	109121408	LOC109121408	putative disease resistance RPP13-like protein 1, transcript variant X3	4805	4824	UGACAGAAGAGAGUGAGCAC	UUGCUCAUUCUCUUCUGAAA	Cleavage		1
vvi-miR156b/vvi-miR156c/vvi-miR156d	XM_019217776.1	6899	109121408	LOC109121408	putative disease resistance RPP13-like protein 1, transcript variant X16	4805	4824	UGACAGAAGAGAGUGAGCAC	UUGCUCAUUCUCUUCUGAAA	Cleavage		1
vvi-miR156b/vvi-miR156c/vvi-miR156d	XM_019217767.1	6831	109121408	LOC109121408	putative disease resistance RPP13-like protein 1, transcript variant X7	4805	4824	UGACAGAAGAGAGUGAGCAC	UUGCUCAUUCUCUUCUGAAA	Cleavage		1
vvi-miR156b/vvi-miR156c/vvi-miR156d	XM_019217770.1	6827	109121408	LOC109121408	putative disease resistance RPP13-like protein 1, transcript variant X10	4805	4824	UGACAGAAGAGAGUGAGCAC	UUGCUCAUUCUCUUCUGAAA	Cleavage		1
vvi-miR156b/vvi-miR156c/vvi-miR156d	XM_019217774.1	6764	109121408	LOC109121408	putative disease resistance RPP13-like protein 1, transcript variant X14	4805	4824	UGACAGAAGAGAGUGAGCAC	UUGCUCAUUCUCUUCUGAAA	Cleavage		1
vvi-miR156b/vvi-miR156c/vvi-miR156d	XM_019217778.1	6631	109121408	LOC109121408	putative disease resistance RPP13-like protein 1, transcript variant X18	4805	4824	UGACAGAAGAGAGUGAGCAC	UUGCUCAUUCUCUUCUGAAA	Cleavage		1
vvi-miR156b/vvi-miR156c/vvi-miR156d	XM_019217777.1	6628	109121408	LOC109121408	putative disease resistance RPP13-like protein 1, transcript variant X17	4805	4824	UGACAGAAGAGAGUGAGCAC	UUGCUCAUUCUCUUCUGAAA	Cleavage		1
vvi-miR156b/vvi-miR156c/vvi-miR156d	XM_019217769.1	6558	109121408	LOC109121408	putative disease resistance RPP13-like protein 1, transcript variant X9	4805	4824	UGACAGAAGAGAGUGAGCAC	UUGCUCAUUCUCUUCUGAAA	Cleavage		1
vvi-miR156b/vvi-miR156c/vvi-miR156d	XM_019217772.1	6554	109121408	LOC109121408	putative disease resistance RPP13-like protein 1, transcript variant X12	4805	4824	UGACAGAAGAGAGUGAGCAC	UUGCUCAUUCUCUUCUGAAA	Cleavage		1
vvi-miR156b/vvi-miR156c/vvi-miR156d	XM_019217775.1	6491	109121408	LOC109121408	putative disease resistance RPP13-like protein 1, transcript variant X15	4805	4824	UGACAGAAGAGAGUGAGCAC	UUGCUCAUUCUCUUCUGAAA	Cleavage		1
vvi-miR156b/vvi-miR156c/vvi-miR156d	XM_019217779.1	6427	109121408	LOC109121408	putative disease resistance RPP13-like protein 1, transcript variant X19	4805	4824	UGACAGAAGAGAGUGAGCAC	UUGCUCAUUCUCUUCUGAAA	Cleavage		1
vvi-miR156b/vvi-miR156c/vvi-miR156d	XM_010645846.2	2620	100241883	LOC100241883	uncharacterized LOC100241883	2471	2490	UGACAGAAGAGAGUGAGCAC	GUGUUCAUUCUUUUUUUUCU	Cleavage		1
vvi-miR156b/vvi-miR156c/vvi-miR156d	XM_019221077.1	2447	100250295	LOC100250295	magnesium/proton exchanger, transcript variant X1	1669	1688	UGACAGAAGAGAGUGAGCAC	CUGCUUGUUUUCUUCUGUAC	Cleavage		1
vvi-miR156b/vvi-miR156c/vvi-miR156d	XM_019221078.1	2400	100250295	LOC100250295	magnesium/proton exchanger, transcript variant X2	1622	1641	UGACAGAAGAGAGUGAGCAC	CUGCUUGUUUUCUUCUGUAC	Cleavage		1
vvi-miR156b/vvi-miR156c/vvi-miR156d	XM_019221079.1	2309	100250295	LOC100250295	magnesium/proton exchanger, transcript variant X3	1531	1550	UGACAGAAGAGAGUGAGCAC	CUGCUUGUUUUCUUCUGUAC	Cleavage		1
vvi-miR156b/vvi-miR156c/vvi-miR156d	XM_002279361.3	1746	100264904	LOC100264904	cell cycle checkpoint control protein RAD9A, transcript variant X1	1653	1672	UGACAGAAGAGAGUGAGCAC	UGUAUCAUUCUCUUCUGUCC	Cleavage		1
vvi-miR156b/vvi-miR156c/vvi-miR156d	XM_019225386.1	1626	100264904	LOC100264904	cell cycle checkpoint control protein RAD9A, transcript variant X2	1533	1552	UGACAGAAGAGAGUGAGCAC	UGUAUCAUUCUCUUCUGUCC	Cleavage		1
vvi-miR156b/vvi-miR156c/vvi-miR156d	XM_003634667.3	3337	100260732	LOC100260732	1,4-alpha-glucan-branching enzyme 3, chloroplastic/amyloplastic	1641	1661	UGACAGAAGAGAGUG-AGCAC	GUGCUGCAUUUUCUUCUCUCA	Cleavage		1
vvi-miR156b/vvi-miR156c/vvi-miR156d	XM_002275166.1	1440	100251106	LOC100251106	probable aspartyl protease At4g16563	31	50	UGACAGAAGAGAGUGAGCAC	GUCUUUACUCUCUUCUCUCU	Cleavage		1
vvi-miR156b/vvi-miR156c/vvi-miR156d	XM_002284949.3	1278	100266909	LOC100266909	probable 2-oxoglutarate-dependent dioxygenase AOP1	1110	1129	UGACAGAAGAGAGUGAGCAC	UGUUUCACUCUCUUUUGUUU	Cleavage		1
vvi-miR156b/vvi-miR156c/vvi-miR156d	XM_019216415.1	1161	100267635	LOC100267635	dihydroflavonol 4-reductase-like	1049	1068	UGACAGAAGAGAGUGAGCAC	CUUAUCACUCUCUUCUAUCA	Cleavage		1
vvi-miR156b/vvi-miR156c/vvi-miR156d	XM_019218054.1	1128	109122014	LOC109122014	BAG family molecular chaperone regulator 5, mitochondrial-like	144	163	UGACAGAAGAGAGUGAGCAC	AAAUUCACUCUUUUUUGUCU	Cleavage		1
vvi-miR156b/vvi-miR156c/vvi-miR156d	XM_002280351.4	1051	100260776	LOC100260776	auxin-responsive protein SAUR36	237	256	UGACAGAAGAGAGUGAGCAC	UGUCUCACUCUCUUCCGUCU	Cleavage		1
vvi-miR156b/vvi-miR156c/vvi-miR156d	XM_010657658.2	3176	100254075	LOC100254075	squamosa promoter-binding-like protein 2, transcript variant X2	1729	1748	UGACAGAAGAGAGUGAGCAC	GGGCUCAGUGUUUUCUGUGA	Translation		2
vvi-miR156b/vvi-miR156c/vvi-miR156d	XM_010657665.2	2988	100254075	LOC100254075	squamosa promoter-binding-like protein 2, transcript variant X4	1541	1560	UGACAGAAGAGAGUGAGCAC	GGGCUCAGUGUUUUCUGUGA	Translation		2
vvi-miR156b/vvi-miR156c/vvi-miR156d	XM_002271276.4	2146	100254075	LOC100254075	squamosa promoter-binding-like protein 2, transcript variant X1	699	718	UGACAGAAGAGAGUGAGCAC	GGGCUCAGUGUUUUCUGUGA	Translation		2
vvi-miR156b/vvi-miR156c/vvi-miR156d	XM_019222271.1	1935	100243827	LOC100243827	squamosa promoter-binding-like protein 16, transcript variant X1	395	414	UGACAGAAGAGAGUGAGCAC	AUUUUGACUCUCUUCUUUCC	Cleavage		2
vvi-miR156b/vvi-miR156c/vvi-miR156d	XM_010657827.2	1854	100243827	LOC100243827	squamosa promoter-binding-like protein 16, transcript variant X2	314	333	UGACAGAAGAGAGUGAGCAC	AUUUUGACUCUCUUCUUUCC	Cleavage		2
vvi-miR156b/vvi-miR156c/vvi-miR156d	XM_002266904.4	1782	100266711	LOC100266711	ACT domain-containing protein ACR10	1730	1749	UGACAGAAGAGAGUGAGCAC	GUUCUUGCUUUCUUCUUUCC	Cleavage		2
vvi-miR156b/vvi-miR156c/vvi-miR156d	XM_002275220.3	1550	100264259	LOC100264259	BRCA1-A complex subunit BRE, transcript variant X1	239	258	UGACAGAAGAGAGUGAGCAC	UUUCUCAUUCUCCUCUUUCC	Cleavage		2
vvi-miR156b/vvi-miR156c/vvi-miR156d	XM_019216568.1	1351	100264259	LOC100264259	BRCA1-A complex subunit BRE, transcript variant X2	243	262	UGACAGAAGAGAGUGAGCAC	UUUCUCAUUCUCCUCUUUCC	Cleavage		2
vvi-miR156b/vvi-miR156c/vvi-miR156d	XM_010662746.2	825	100242238	LOC100242238	uncharacterized LOC100242238	608	627	UGACAGAAGAGAGUGAGCAC	GUGUUCACUCUUUUCUCUGU	Cleavage		1
vvi-miR156b/vvi-miR156c/vvi-miR156d	XM_003635359.2	1159	100853236	LOC100853236	stem-specific protein TSJT1-like	1043	1063	UGACAG-AAGAGAGUGAGCAC	GUGUUCAUUUUCUUUCUGUUA	Cleavage		1
vvi-miR156b/vvi-miR156c/vvi-miR156d	XM_002275932.3	1526	100256009	LOC100256009	DNA/RNA-binding protein KIN17	1377	1396	UGACAGAAGAGAGUGAGCAC	GUUCUUACUCUUUUUUGUAG	Cleavage		1
vvi-miR156b/vvi-miR156c/vvi-miR156d	XM_002285867.3	1375	100254003	LOC100254003	24-methylenesterol C-methyltransferase 2	107	126	UGACAGAAGAGAGUGAGCAC	UCACUCACUCUUUUCUGUAC	Cleavage		1
vvi-miR156b/vvi-miR156c/vvi-miR156d	XM_010663772.2	3925	104881974	LOC104881974	uncharacterized LOC104881974, transcript variant X5	1283	1302	UGACAGAAGAGAGUGAGCAC	GUGUUUACUCUUUCUUGUUU	Cleavage		2
vvi-miR156b/vvi-miR156c/vvi-miR156d	XM_010663772.2	3925	104881974	LOC104881974	uncharacterized LOC104881974, transcript variant X5	1961	1980	UGACAGAAGAGAGUGAGCAC	AUGCUUAUUCUUUUUUAUUU	Cleavage		2
vvi-miR156b/vvi-miR156c/vvi-miR156d	XM_010663769.2	3861	104881974	LOC104881974	uncharacterized LOC104881974, transcript variant X1	1284	1303	UGACAGAAGAGAGUGAGCAC	GUGUUUACUCUUUCUUGUUU	Cleavage		2
vvi-miR156b/vvi-miR156c/vvi-miR156d	XM_010663769.2	3861	104881974	LOC104881974	uncharacterized LOC104881974, transcript variant X1	1962	1981	UGACAGAAGAGAGUGAGCAC	AUGCUUAUUCUUUUUUAUUU	Cleavage		2
vvi-miR156b/vvi-miR156c/vvi-miR156d	XM_010663771.2	3716	104881974	LOC104881974	uncharacterized LOC104881974, transcript variant X3	1284	1303	UGACAGAAGAGAGUGAGCAC	GUGUUUACUCUUUCUUGUUU	Cleavage		2
vvi-miR156b/vvi-miR156c/vvi-miR156d	XM_010663771.2	3716	104881974	LOC104881974	uncharacterized LOC104881974, transcript variant X3	1962	1981	UGACAGAAGAGAGUGAGCAC	AUGCUUAUUCUUUUUUAUUU	Cleavage		2
vvi-miR156b/vvi-miR156c/vvi-miR156d	XM_010663770.2	3570	104881974	LOC104881974	uncharacterized LOC104881974, transcript variant X2	993	1012	UGACAGAAGAGAGUGAGCAC	GUGUUUACUCUUUCUUGUUU	Cleavage		2
vvi-miR156b/vvi-miR156c/vvi-miR156d	XM_010663770.2	3570	104881974	LOC104881974	uncharacterized LOC104881974, transcript variant X2	1671	1690	UGACAGAAGAGAGUGAGCAC	AUGCUUAUUCUUUUUUAUUU	Cleavage		2
vvi-miR156b/vvi-miR156c/vvi-miR156d	XM_010650840.2	3522	100242719	LOC100242719	nucleolar protein 6, transcript variant X1	1349	1368	UGACAGAAGAGAGUGAGCAC	AAGUUCAUUUUCUUCUGUGU	Cleavage		1
vvi-miR156b/vvi-miR156c/vvi-miR156d	XM_010650841.2	3512	100242719	LOC100242719	nucleolar protein 6, transcript variant X2	1348	1367	UGACAGAAGAGAGUGAGCAC	AAGUUCAUUUUCUUCUGUGU	Cleavage		1
vvi-miR156b/vvi-miR156c/vvi-miR156d	XM_019224579.1	3019	104881178	LOC104881178	uncharacterized LOC104881178, transcript variant X3	57	76	UGACAGAAGAGAGUGAGCAC	GUGUUCGUUCUUUUCAGUUU	Cleavage		1
vvi-miR156b/vvi-miR156c/vvi-miR156d	XM_002267110.4	1627	100258103	LOC100258103	rhomboid-like protein 15, transcript variant X2	741	760	UGACAGAAGAGAGUGAGCAC	AACCUCAUUCUAUUCUGCCA	Translation		2
vvi-miR156e	XM_019219153.1	3273	100245772	LOC100245772	squamosa promoter-binding-like protein 6, transcript variant X1	2560	2579	UGACAGAGGAGAGUGAGCAC	GUGCUCUCUCUCUUCUGUCA	Cleavage		2
vvi-miR156e	XM_010657660.2	3265	100254075	LOC100254075	squamosa promoter-binding-like protein 2, transcript variant X3	2492	2511	UGACAGAGGAGAGUGAGCAC	GUGCUCUCUCUCUUCUGUCA	Cleavage		1
vvi-miR156e	XM_010657658.2	3176	100254075	LOC100254075	squamosa promoter-binding-like protein 2, transcript variant X2	2403	2422	UGACAGAGGAGAGUGAGCAC	GUGCUCUCUCUCUUCUGUCA	Cleavage		1
vvi-miR156e	XM_010657665.2	2988	100254075	LOC100254075	squamosa promoter-binding-like protein 2, transcript variant X4	2215	2234	UGACAGAGGAGAGUGAGCAC	GUGCUCUCUCUCUUCUGUCA	Cleavage		1
vvi-miR156e	XM_010665168.2	2613	100260293	LOC100260293	squamosa promoter-binding-like protein 6, transcript variant X2	1702	1721	UGACAGAGGAGAGUGAGCAC	GUGCUCUCUCUCUUCUGUCA	Cleavage		1
vvi-miR156e	XM_010665167.2	2612	100260293	LOC100260293	squamosa promoter-binding-like protein 6, transcript variant X1	1701	1720	UGACAGAGGAGAGUGAGCAC	GUGCUCUCUCUCUUCUGUCA	Cleavage		1
vvi-miR156e	XM_010665169.2	2603	100260293	LOC100260293	squamosa promoter-binding-like protein 6, transcript variant X3	1692	1711	UGACAGAGGAGAGUGAGCAC	GUGCUCUCUCUCUUCUGUCA	Cleavage		1
vvi-miR156e	XM_010651725.2	2178	100245772	LOC100245772	squamosa promoter-binding-like protein 6, transcript variant X2	1465	1484	UGACAGAGGAGAGUGAGCAC	GUGCUCUCUCUCUUCUGUCA	Cleavage		1
vvi-miR156e	XM_002271276.4	2146	100254075	LOC100254075	squamosa promoter-binding-like protein 2, transcript variant X1	1373	1392	UGACAGAGGAGAGUGAGCAC	GUGCUCUCUCUCUUCUGUCA	Cleavage		1
vvi-miR156e	XM_010651729.2	2124	100245772	LOC100245772	squamosa promoter-binding-like protein 6, transcript variant X3	1411	1430	UGACAGAGGAGAGUGAGCAC	GUGCUCUCUCUCUUCUGUCA	Cleavage		1
vvi-miR156e	XM_019222271.1	1935	100243827	LOC100243827	squamosa promoter-binding-like protein 16, transcript variant X1	1422	1441	UGACAGAGGAGAGUGAGCAC	GUGCUCUCUCUCUUCUGUCA	Cleavage		1
vvi-miR156e	XM_010657827.2	1854	100243827	LOC100243827	squamosa promoter-binding-like protein 16, transcript variant X2	1341	1360	UGACAGAGGAGAGUGAGCAC	GUGCUCUCUCUCUUCUGUCA	Cleavage		1
vvi-miR156e	XM_002280124.3	1818	100261045	LOC100261045	squamosa promoter-binding-like protein 13A, transcript variant X1	1297	1316	UGACAGAGGAGAGUGAGCAC	GUGCUCUCUCUCUUCUGUCA	Cleavage		1
vvi-miR156e	XM_010665451.2	1807	100261045	LOC100261045	squamosa promoter-binding-like protein 13A, transcript variant X2	1286	1305	UGACAGAGGAGAGUGAGCAC	GUGCUCUCUCUCUUCUGUCA	Cleavage		1
vvi-miR156e	NM_001281264.1	1709	100246757	LOC100246757	promoter-binding protein SPL10	1159	1178	UGACAGAGGAGAGUGAGCAC	GUGCUCUCUCUCUUCUGUCA	Cleavage		1
vvi-miR156e	XM_010663045.2	1690	100246212	LOC100246212	squamosa promoter-binding-like protein 7, transcript variant X1	1060	1079	UGACAGAGGAGAGUGAGCAC	GUGCUCUCUCUCUUCUGUCA	Cleavage		1
vvi-miR156e	XM_010663046.2	1689	100246212	LOC100246212	squamosa promoter-binding-like protein 7, transcript variant X2	1059	1078	UGACAGAGGAGAGUGAGCAC	GUGCUCUCUCUCUUCUGUCA	Cleavage		1
vvi-miR156e	NM_001280969.1	1649	100253723	LOC100253723	promoter-binding protein SPL9	948	967	UGACAGAGGAGAGUGAGCAC	GUGCUCUCUCUCUUCUGUCA	Cleavage		1
vvi-miR156e	XM_010658692.2	1075	100245363	LOC100245363	squamosa promoter-binding protein 1, transcript variant X1	744	763	UGACAGAGGAGAGUGAGCAC	AUGCUCUCUCUCUUCUGUCA	Cleavage		1
vvi-miR156e	XM_002275692.4	1047	100245363	LOC100245363	squamosa promoter-binding protein 1, transcript variant X2	716	735	UGACAGAGGAGAGUGAGCAC	AUGCUCUCUCUCUUCUGUCA	Cleavage		1
vvi-miR156e	XM_002282562.4	966	100255434	LOC100255434	squamosa promoter-binding-like protein 3	765	784	UGACAGAGGAGAGUGAGCAC	UUGCUCCCUCUCUUCUGUCA	Cleavage		1
vvi-miR156e	XM_010662438.2	2179	100241234	LOC100241234	squamosa promoter-binding-like protein 18, transcript variant X2	1414	1433	UGACAGAGGAGAGUGAGCAC	GUGCUUUCUCUCUUCUGUCA	Cleavage		1
vvi-miR156e	XM_010662437.2	2166	100241234	LOC100241234	squamosa promoter-binding-like protein 18, transcript variant X1	1401	1420	UGACAGAGGAGAGUGAGCAC	GUGCUUUCUCUCUUCUGUCA	Cleavage		1
vvi-miR156e	XM_002278595.3	2302	100251871	LOC100251871	uncharacterized LOC100251871	2127	2146	UGACAGAGGAGAGUGAGCAC	UUGCUCAUUUUCUUCUGUUA	Cleavage		1
vvi-miR156e	XM_002282843.4	900	100250934	LOC100250934	probable plastid-lipid-associated protein 8, chloroplastic	52	70	UGACAGAGGAGAGUGAGCAC	GUGCUC-UUCUCCUCUGUCA	Cleavage		1
vvi-miR156e	XM_010652372.2	2221	100264450	LOC100264450	pentatricopeptide repeat-containing protein At1g62350, transcript variant X1	1940	1959	UGACAGAGGAGAGUGAGCAC	AUCCUCACUCUCAUUUGUCA	Cleavage		1
vvi-miR156e	XM_003632570.2	2024	100256764	LOC100256764	transcription factor PCL1	464	483	UGACAGAGGAGAGUGAGCAC	UAGCUUACUCUUCUCUGUCU	Cleavage		1
vvi-miR156e	XM_002263467.3	1041	100264959	LOC100264959	ubiquitin-conjugating enzyme E2 13, transcript variant X2	66	85	UGACAGAGGAGAGUGAGCAC	GUGCUCUCUCUCCUCUGCUA	Cleavage		2
vvi-miR156e	XM_003631261.3	3869	100854034	LOC100854034	uncharacterized LOC100854034, transcript variant X1	497	516	UGACAGAGGAGAGUGAGCAC	CUGCUUAUUCUCUUAUGUCA	Cleavage		1
vvi-miR156e	XM_002283758.4	3177	100252272	LOC100252272	mitogen-activated protein kinase 20, transcript variant X3	205	224	UGACAGAGGAGAGUGAGCAC	UUGUUUGUUCUUCUUUGUCA	Cleavage		1
vvi-miR156e	XM_019221455.1	2853	100854034	LOC100854034	uncharacterized LOC100854034, transcript variant X4	498	517	UGACAGAGGAGAGUGAGCAC	CUGCUUAUUCUCUUAUGUCA	Cleavage		1
vvi-miR156e	XM_010656154.2	2848	100854034	LOC100854034	uncharacterized LOC100854034, transcript variant X3	498	517	UGACAGAGGAGAGUGAGCAC	CUGCUUAUUCUCUUAUGUCA	Cleavage		1
vvi-miR156e	XM_010656146.2	2828	100854034	LOC100854034	uncharacterized LOC100854034, transcript variant X2	499	518	UGACAGAGGAGAGUGAGCAC	CUGCUUAUUCUCUUAUGUCA	Cleavage		1
vvi-miR156e	XM_002266391.3	2083	100256209	LOC100256209	transcription factor AS1	1794	1813	UGACAGAGGAGAGUGAGCAC	UUGUUCAUUCUCCUCUGAUA	Cleavage		1
vvi-miR156e	XM_002271700.4	1894	100232904	LOC100232904	endoglucanase 17	139	158	UGACAGAGGAGAGUGAGCAC	CUUCUCAUUCUCCUCUGUUU	Cleavage		2
vvi-miR156e	XM_002283614.4	1018	100248841	LOC100248841	30S ribosomal protein S9, chloroplastic	223	242	UGACAGAGGAGAGUGAGCAC	CUCUUCACUCUCCUUUGUCC	Cleavage		1
vvi-miR156e	XM_010666614.2	5963	104882599	LOC104882599	uncharacterized LOC104882599	4150	4169	UGACAGAGGAGAGUGAGCAC	AUGUAUGCUCUCUUCUGUCA	Cleavage		1
vvi-miR156e	XM_002275010.4	3116	100254378	LOC100254378	kinesin-like protein NACK2	2470	2489	UGACAGAGGAGAGUGAGCAC	UUGAUCAUUCUCCUGUGUCA	Cleavage		1
vvi-miR156e	XM_019223112.1	2975	100266448	LOC100266448	tubulin--tyrosine ligase-like protein 12, transcript variant X1	1035	1054	UGACAGAGGAGAGUGAGCAC	AUGCUGAUUCUCUUUUGUUA	Cleavage		1
vvi-miR156e	XM_002283881.3	2618	100256399	LOC100256399	ACT domain-containing protein ACR9	1439	1458	UGACAGAGGAGAGUGAGCAC	CUGCUCUCUCUGCUCUGUCC	Translation		1
vvi-miR156e	XM_010656124.2	3897	100258288	LOC100258288	exportin-T, transcript variant X1	2222	2241	UGACAGAGGAGAGUGAGCAC	UUGCUAACUCCUCUUUGUCA	Translation		1
vvi-miR156e	XM_002273570.3	3891	100258288	LOC100258288	exportin-T, transcript variant X2	2222	2241	UGACAGAGGAGAGUGAGCAC	UUGCUAACUCCUCUUUGUCA	Translation		1
vvi-miR156e	XM_010648629.2	2464	100257386	LOC100257386	peroxisomal acyl-coenzyme A oxidase 1	1090	1109	UGACAGAGGAGAGUGAGCAC	AUGCUUCCUCUGCUUUGUCA	Translation		1
vvi-miR156e	XM_010656618.2	1125	104880305	LOC104880305	uncharacterized LOC104880305	284	303	UGACAGAGGAGAGUGAGCAC	UUUCUUAAUCUCUUCUGUCA	Cleavage		1
vvi-miR156e	XM_002282073.3	3724	100264846	LOC100264846	uncharacterized LOC100264846, transcript variant X1	3651	3670	UGACAGAGGAGAGUGAGCAC	UCUCUCACUCUCUUCUGUUG	Cleavage		2
vvi-miR156e	XM_019225203.1	3676	100264846	LOC100264846	uncharacterized LOC100264846, transcript variant X3	3603	3622	UGACAGAGGAGAGUGAGCAC	UCUCUCACUCUCUUCUGUUG	Cleavage		2
vvi-miR156e	XM_010661400.2	3399	100264846	LOC100264846	uncharacterized LOC100264846, transcript variant X2	3326	3345	UGACAGAGGAGAGUGAGCAC	UCUCUCACUCUCUUCUGUUG	Cleavage		1
vvi-miR156e	XM_019225205.1	3184	100264846	LOC100264846	uncharacterized LOC100264846, transcript variant X5	3111	3130	UGACAGAGGAGAGUGAGCAC	UCUCUCACUCUCUUCUGUUG	Cleavage		1
vvi-miR156e	XM_019225204.1	3137	100264846	LOC100264846	uncharacterized LOC100264846, transcript variant X4	3064	3083	UGACAGAGGAGAGUGAGCAC	UCUCUCACUCUCUUCUGUUG	Cleavage		1
vvi-miR156e	XM_019222931.1	1613	109123379	LOC109123379	uncharacterized LOC109123379	405	424	UGACAGAGGAGAGUGAGCAC	GCUUUCACUUUCUUCUGUCA	Cleavage		1
vvi-miR156e	XM_002282917.4	1540	100257787	LOC100257787	homogentisate geranylgeranyltransferase, chloroplastic	897	916	UGACAGAGGAGAGUGAGCAC	GUGCUUCUUCUCCACUGUCA	Cleavage		2
vvi-miR156e	XM_010665712.2	3025	100258188	LOC100258188	RNA-binding protein 24-A, transcript variant X2	1432	1451	UGACAGAGGAGAGUGAGCAC	CUGCUCAUUCUCCUCAGUUC	Cleavage		1
vvi-miR156e	XM_010665713.2	2547	100258188	LOC100258188	RNA-binding protein 24-A, transcript variant X3	1508	1527	UGACAGAGGAGAGUGAGCAC	CUGCUCAUUCUCCUCAGUUC	Cleavage		1
vvi-miR156e	XM_010665710.2	2471	100258188	LOC100258188	RNA-binding protein 24-A, transcript variant X1	1432	1451	UGACAGAGGAGAGUGAGCAC	CUGCUCAUUCUCCUCAGUUC	Cleavage		1
vvi-miR156e	XM_002285732.3	1253	100245017	LOC100245017	uncharacterized LOC100245017	456	475	UGACAGAGGAGAGUGAGCAC	UGGUUCACUCUCUUCUCUCA	Cleavage		1
vvi-miR156e	XM_010650227.2	1228	100257728	LOC100257728	anthranilate synthase beta subunit 1, chloroplastic, transcript variant X1	203	222	UGACAGAGGAGAGUGAGCAC	UAGUUCACUCUUCUCUUUCA	Cleavage		1
vvi-miR156e	XM_010650272.2	1199	100257728	LOC100257728	anthranilate synthase beta subunit 1, chloroplastic, transcript variant X2	204	223	UGACAGAGGAGAGUGAGCAC	UAGUUCACUCUUCUCUUUCA	Cleavage		1
vvi-miR156e	XM_019216233.1	10174	100245040	LOC100245040	AT-rich interactive domain-containing protein 2, transcript variant X3	6290	6309	UGACAGAGGAGAGUGAGCAC	CUGCUCAUUCUCUUUUAUUA	Cleavage		1
vvi-miR156e	XM_019216228.1	10072	100245040	LOC100245040	AT-rich interactive domain-containing protein 2, transcript variant X1	6290	6309	UGACAGAGGAGAGUGAGCAC	CUGCUCAUUCUCUUUUAUUA	Cleavage		1
vvi-miR156e	XM_019216229.1	9961	100245040	LOC100245040	AT-rich interactive domain-containing protein 2, transcript variant X2	6290	6309	UGACAGAGGAGAGUGAGCAC	CUGCUCAUUCUCUUUUAUUA	Cleavage		1
vvi-miR156e	XM_010651499.2	4377	100854554	LOC100854554	LRR receptor-like serine/threonine-protein kinase RPK2	2585	2604	UGACAGAGGAGAGUGAGCAC	UUGCUCGUUCUCUUCUUUUA	Cleavage		1
vvi-miR156e	XM_002264424.4	1738	100241827	LOC100241827	CDP-diacylglycerol--glycerol-3-phosphate 3-phosphatidyltransferase 1, chloroplastic	395	414	UGACAGAGGAGAGUGAGCAC	GGGUUCUCUCUCCUCUGUCC	Cleavage		1
vvi-miR156e	XM_019222611.1	2648	100262323	LOC100262323	lysM domain receptor-like kinase 3, transcript variant X2	558	577	UGACAGAGGAGAGUGAGCAC	UUUCUCGUUCUCCUCUGUUC	Cleavage		1
vvi-miR156e	XM_010657064.2	2631	100262323	LOC100262323	lysM domain receptor-like kinase 3, transcript variant X1	594	613	UGACAGAGGAGAGUGAGCAC	UUUCUCGUUCUCCUCUGUUC	Cleavage		1
vvi-miR156e	XM_019222612.1	2387	100262323	LOC100262323	lysM domain receptor-like kinase 3, transcript variant X5	596	615	UGACAGAGGAGAGUGAGCAC	UUUCUCGUUCUCCUCUGUUC	Cleavage		1
vvi-miR156e	XM_002284971.4	2061	100252086	LOC100252086	putative nuclease HARBI1	1795	1814	UGACAGAGGAGAGUGAGCAC	AUGUUCAAUUUCCUCUGUUU	Cleavage		2
vvi-miR156e	XM_010655955.1	2018	100254542	LOC100254542	laccase-17, transcript variant X1	1828	1847	UGACAGAGGAGAGUGAGCAC	UUGCUUUUUCUCCUCUGUUU	Cleavage		1
vvi-miR156e	XM_019221410.1	2017	100254542	LOC100254542	laccase-17, transcript variant X2	1827	1846	UGACAGAGGAGAGUGAGCAC	UUGCUUUUUCUCCUCUGUUU	Cleavage		1
vvi-miR156e	XM_002277845.4	1855	100263127	LOC100263127	probable inactive patatin-like protein 9	1426	1445	UGACAGAGGAGAGUGAGCAC	UAGUUAACUCUCCUUUGUUA	Cleavage		1
vvi-miR156e	XM_002275220.3	1550	100264259	LOC100264259	BRCA1-A complex subunit BRE, transcript variant X1	319	338	UGACAGAGGAGAGUGAGCAC	UUGCUCAUUCCCUUCUGUUU	Translation		2
vvi-miR156e	XM_010651173.2	1381	104879200	LOC104879200	fasciclin-like arabinogalactan protein 19	7	26	UGACAGAGGAGAGUGAGCAC	AUGUUUACUCUGCUUUGUCC	Translation		1
vvi-miR156e	XM_019216568.1	1351	100264259	LOC100264259	BRCA1-A complex subunit BRE, transcript variant X2	323	342	UGACAGAGGAGAGUGAGCAC	UUGCUCAUUCCCUUCUGUUU	Translation		2
vvi-miR156e	XM_010652685.2	1294	109121396	LOC109121396	tropinone reductase homolog At5g06060-like, transcript variant X3	638	656	UGACAGAGGAGAGUGAGCAC	GUGUUCA-UCUCCUCUGUUG	Cleavage		1
vvi-miR156e	XM_010652681.2	1276	109121396	LOC109121396	tropinone reductase homolog At5g06060-like, transcript variant X1	665	683	UGACAGAGGAGAGUGAGCAC	GUGUUCA-UCUCCUCUGUUG	Cleavage		1
vvi-miR156e	XM_010652683.2	1198	109121396	LOC109121396	tropinone reductase homolog At5g06060-like, transcript variant X2	629	647	UGACAGAGGAGAGUGAGCAC	GUGUUCA-UCUCCUCUGUUG	Cleavage		1
vvi-miR156e	XM_010652686.2	1195	109121396	LOC109121396	tropinone reductase homolog At5g06060-like, transcript variant X4	614	632	UGACAGAGGAGAGUGAGCAC	GUGUUCA-UCUCCUCUGUUG	Cleavage		1
vvi-miR156e	XM_002280579.3	1138	100254018	LOC100254018	ABC transporter I family member 10, chloroplastic	910	929	UGACAGAGGAGAGUGAGCAC	CUGCUCAUGCUUCUCUGUUU	Cleavage		1
vvi-miR156e	XM_002271262.2	1104	100250926	LOC100250926	ethylene-responsive transcription factor ERF084	152	171	UGACAGAGGAGAGUGAGCAC	CUUCUCACUUUCUUCUGUUU	Cleavage		1
vvi-miR156e	XM_019222142.1	724	109123184	LOC109123184	merozoite surface protein CMZ-8-like, transcript variant X2	71	90	UGACAGAGGAGAGUGAGCAC	UGGCUUUCUCUCUUCUGUUA	Cleavage		1
vvi-miR156e	XM_019222141.1	724	109123184	LOC109123184	merozoite surface protein CMZ-8-like, transcript variant X1	71	90	UGACAGAGGAGAGUGAGCAC	UGGCUUUCUCUCUUCUGUUA	Cleavage		1
vvi-miR156e	XM_002273214.4	3367	100244792	LOC100244792	vacuolar protein sorting-associated protein 41 homolog	1340	1359	UGACAGAGGAGAGUGAGCAC	UUGCUCAUGCUCCUUUCUCA	Cleavage		1
vvi-miR156e	XM_010648587.2	1805	100250259	LOC100250259	protein MCM10 homolog, transcript variant X1	1636	1655	UGACAGAGGAGAGUGAGCAC	CUGUUCUCUUUCUUCUGUUG	Cleavage		1
vvi-miR156e	XM_010648589.2	1787	100250259	LOC100250259	protein MCM10 homolog, transcript variant X2	1618	1637	UGACAGAGGAGAGUGAGCAC	CUGUUCUCUUUCUUCUGUUG	Cleavage		1
vvi-miR156e	XM_019218678.1	1787	100250259	LOC100250259	protein MCM10 homolog, transcript variant X3	1618	1637	UGACAGAGGAGAGUGAGCAC	CUGUUCUCUUUCUUCUGUUG	Cleavage		1
vvi-miR156e	XM_019219975.1	1542	109122650	LOC109122650	GDSL esterase/lipase At5g14450-like, transcript variant X1	897	916	UGACAGAGGAGAGUGAGCAC	CUGCUUGCCCUUCUUUGUUA	Cleavage		1
vvi-miR156e	XM_002280291.3	1467	100242671	LOC100242671	TVP38/TMEM64 family membrane protein slr0305	551	570	UGACAGAGGAGAGUGAGCAC	UUGCUUACAUUCCUCUGACA	Cleavage		1
vvi-miR156e	XM_019219979.1	1377	109122650	LOC109122650	GDSL esterase/lipase At5g14450-like, transcript variant X2	732	751	UGACAGAGGAGAGUGAGCAC	CUGCUUGCCCUUCUUUGUUA	Cleavage		1
vvi-miR156e	XM_002271042.4	1312	100258527	LOC100258527	ubiquinol oxidase 4, chloroplastic/chromoplastic	81	100	UGACAGAGGAGAGUGAGCAC	CUGCUUAGUUUCCUCUCUCA	Cleavage		1
vvi-miR156e	XM_002270733.4	743	100265935	LOC100265935	14 kDa proline-rich protein DC2.15-like	507	526	UGACAGAGGAGAGUGAGCAC	CUGUUCCUUCUCCUCUUUCA	Cleavage		2
vvi-miR156e	XM_002266419.3	1368	100247838	LOC100247838	haloacid dehalogenase-like hydrolase domain-containing protein Sgpp, transcript variant X1	326	345	UGACAGAGGAGAGUGAGCAC	GUGUUCACUCUCUUUUCUUG	Cleavage		1
vvi-miR156e	XM_010663136.2	1366	100247838	LOC100247838	haloacid dehalogenase-like hydrolase domain-containing protein Sgpp, transcript variant X2	324	343	UGACAGAGGAGAGUGAGCAC	GUGUUCACUCUCUUUUCUUG	Cleavage		1
vvi-miR156e	XM_010663500.2	4335	100248277	LOC100248277	uncharacterized LOC100248277, transcript variant X1	133	152	UGACAGAGGAGAGUGAGCAC	GUGCUUUUUCUUCUUUGUCU	Cleavage		1
vvi-miR156e	XM_010663502.2	4332	100248277	LOC100248277	uncharacterized LOC100248277, transcript variant X3	133	152	UGACAGAGGAGAGUGAGCAC	GUGCUUUUUCUUCUUUGUCU	Cleavage		1
vvi-miR156e	XM_010663503.2	4089	100248277	LOC100248277	uncharacterized LOC100248277, transcript variant X4	133	152	UGACAGAGGAGAGUGAGCAC	GUGCUUUUUCUUCUUUGUCU	Cleavage		1
vvi-miR156e	XM_010665909.2	2746	100265978	LOC100265978	long chain acyl-CoA synthetase 9, chloroplastic, transcript variant X2	420	439	UGACAGAGGAGAGUGAGCAC	GUAUUUACUCUCCUCUUUCG	Cleavage		1
vvi-miR156e	XM_002285817.3	2730	100265978	LOC100265978	long chain acyl-CoA synthetase 9, chloroplastic, transcript variant X1	404	423	UGACAGAGGAGAGUGAGCAC	GUAUUUACUCUCCUCUUUCG	Cleavage		1
vvi-miR156e	XM_019216290.1	1886	100255774	LOC100255774	cyclin-A1-4	1756	1775	UGACAGAGGAGAGUGAGCAC	CAUUUCACUCUUCUCUGUUG	Cleavage		1
vvi-miR156e	XM_002266904.4	1782	100266711	LOC100266711	ACT domain-containing protein ACR10	1540	1559	UGACAGAGGAGAGUGAGCAC	GUGCUCGCUUCCUUCUAUCA	Translation		1
vvi-miR156e	XM_019219371.1	1652	100261070	LOC100261070	protein BCCIP homolog, transcript variant X7	1522	1541	UGACAGAGGAGAGUGAGCAC	GUGGUCAUUUUCUUCUGUGA	Cleavage		1
vvi-miR156e	XM_019219352.1	1644	100261070	LOC100261070	protein BCCIP homolog, transcript variant X1	1514	1533	UGACAGAGGAGAGUGAGCAC	GUGGUCAUUUUCUUCUGUGA	Cleavage		1
vvi-miR156e	XM_010656507.2	1624	100261070	LOC100261070	protein BCCIP homolog, transcript variant X3	1494	1513	UGACAGAGGAGAGUGAGCAC	GUGGUCAUUUUCUUCUGUGA	Cleavage		1
vvi-miR156e	XM_019219355.1	1591	100261070	LOC100261070	protein BCCIP homolog, transcript variant X2	1461	1480	UGACAGAGGAGAGUGAGCAC	GUGGUCAUUUUCUUCUGUGA	Cleavage		1
vvi-miR156e	XM_019219377.1	1552	100261070	LOC100261070	protein BCCIP homolog, transcript variant X9	1422	1441	UGACAGAGGAGAGUGAGCAC	GUGGUCAUUUUCUUCUGUGA	Cleavage		1
vvi-miR156e	XM_019219374.1	1521	100261070	LOC100261070	protein BCCIP homolog, transcript variant X8	1391	1410	UGACAGAGGAGAGUGAGCAC	GUGGUCAUUUUCUUCUGUGA	Cleavage		1
vvi-miR156e	XM_019219365.1	1511	100261070	LOC100261070	protein BCCIP homolog, transcript variant X4	1381	1400	UGACAGAGGAGAGUGAGCAC	GUGGUCAUUUUCUUCUGUGA	Cleavage		1
vvi-miR156e	XM_019219384.1	1463	100261070	LOC100261070	protein BCCIP homolog, transcript variant X12	1333	1352	UGACAGAGGAGAGUGAGCAC	GUGGUCAUUUUCUUCUGUGA	Cleavage		1
vvi-miR156e	XM_010656901.2	1443	100261070	LOC100261070	protein BCCIP homolog, transcript variant X13	1313	1332	UGACAGAGGAGAGUGAGCAC	GUGGUCAUUUUCUUCUGUGA	Cleavage		1
vvi-miR156e	XM_002278115.4	1399	100258686	LOC100258686	biotin carboxyl carrier protein of acetyl-CoA carboxylase 2, chloroplastic	198	217	UGACAGAGGAGAGUGAGCAC	UCUCUCACUCUCCUCCGUCG	Cleavage		1
vvi-miR156e	XM_019219387.1	1271	100261070	LOC100261070	protein BCCIP homolog, transcript variant X14	1141	1160	UGACAGAGGAGAGUGAGCAC	GUGGUCAUUUUCUUCUGUGA	Cleavage		1
vvi-miR156e	XM_002285195.3	722	100255957	LOC100255957	uncharacterized LOC100255957	527	546	UGACAGAGGAGAGUGAGCAC	UUUCUCAUUCUCCUCUGUAC	Cleavage		1
vvi-miR156e	XM_019221333.1	675	104879744	LOC104879744	DNA-directed RNA polymerase III subunit RPC8-like, transcript variant X1	72	91	UGACAGAGGAGAGUGAGCAC	GUUUUCACUCUCUUCUCUCG	Cleavage		1
vvi-miR156e	XM_010649231.2	2892	104878636	LOC104878636	G-type lectin S-receptor-like serine/threonine-protein kinase At4g27290	2572	2591	UGACAGAGGAGAGUGAGCAC	CAGCUCAUUUUCUUCUCUCA	Cleavage		1
vvi-miR156e	XM_010664106.2	2158	100258785	LOC100258785	NAC domain-containing protein 7, transcript variant X2	468	487	UGACAGAGGAGAGUGAGCAC	UUGCUUGUUCUUUUUUGUCU	Cleavage		1
vvi-miR156e	XM_002264950.4	2139	100258785	LOC100258785	NAC domain-containing protein 7, transcript variant X1	467	486	UGACAGAGGAGAGUGAGCAC	UUGCUUGUUCUUUUUUGUCU	Cleavage		1
vvi-miR156e	XM_010659258.2	1907	100252142	LOC100252142	uncharacterized LOC100252142, transcript variant X2	1475	1494	UGACAGAGGAGAGUGAGCAC	CAGUUCACUUUCCUCUGACG	Cleavage		1
vvi-miR156e	XM_002266569.4	1583	100252142	LOC100252142	uncharacterized LOC100252142, transcript variant X1	1151	1170	UGACAGAGGAGAGUGAGCAC	CAGUUCACUUUCCUCUGACG	Cleavage		1
vvi-miR156e	XM_002275220.3	1550	100264259	LOC100264259	BRCA1-A complex subunit BRE, transcript variant X1	239	258	UGACAGAGGAGAGUGAGCAC	UUUCUCAUUCUCCUCUUUCC	Cleavage		2
vvi-miR156e	XM_019216568.1	1351	100264259	LOC100264259	BRCA1-A complex subunit BRE, transcript variant X2	243	262	UGACAGAGGAGAGUGAGCAC	UUUCUCAUUCUCCUCUUUCC	Cleavage		2
vvi-miR156e	XM_010648238.2	834	100853092	LOC100853092	uncharacterized LOC100853092	690	709	UGACAGAGGAGAGUGAGCAC	AUGUUCAUUCUCCUUUUUCU	Cleavage		1
vvi-miR156e	XM_010663612.2	7074	100241322	LOC100241322	uncharacterized LOC100241322, transcript variant X8	4363	4383	UGACAGAGGAGAG-UGAGCAC	GUGAUCAACUUUCUUCUGUCA	Cleavage		1
vvi-miR156e	XM_010658657.2	5448	100254102	LOC100254102	uncharacterized LOC100254102	4219	4238	UGACAGAGGAGAGUGAGCAC	CUGCUCACUUUUCUGGGUCA	Cleavage		1
vvi-miR156e	XM_010663605.2	5228	100241322	LOC100241322	uncharacterized LOC100241322, transcript variant X1	2517	2537	UGACAGAGGAGAG-UGAGCAC	GUGAUCAACUUUCUUCUGUCA	Cleavage		1
vvi-miR156e	XM_010663607.2	5113	100241322	LOC100241322	uncharacterized LOC100241322, transcript variant X2	2516	2536	UGACAGAGGAGAG-UGAGCAC	GUGAUCAACUUUCUUCUGUCA	Cleavage		1
vvi-miR156e	XM_010663608.2	5061	100241322	LOC100241322	uncharacterized LOC100241322, transcript variant X4	2517	2537	UGACAGAGGAGAG-UGAGCAC	GUGAUCAACUUUCUUCUGUCA	Cleavage		1
vvi-miR156e	XM_019225740.1	4676	100241322	LOC100241322	uncharacterized LOC100241322, transcript variant X3	1965	1985	UGACAGAGGAGAG-UGAGCAC	GUGAUCAACUUUCUUCUGUCA	Cleavage		1
vvi-miR156e	XM_019225741.1	4536	100241322	LOC100241322	uncharacterized LOC100241322, transcript variant X6	1825	1845	UGACAGAGGAGAG-UGAGCAC	GUGAUCAACUUUCUUCUGUCA	Cleavage		1
vvi-miR156e	XM_010663609.2	4482	100241322	LOC100241322	uncharacterized LOC100241322, transcript variant X5	1771	1791	UGACAGAGGAGAG-UGAGCAC	GUGAUCAACUUUCUUCUGUCA	Cleavage		1
vvi-miR156e	XM_010663611.2	4468	100241322	LOC100241322	uncharacterized LOC100241322, transcript variant X7	1757	1777	UGACAGAGGAGAG-UGAGCAC	GUGAUCAACUUUCUUCUGUCA	Cleavage		1
vvi-miR156e	XM_002274898.3	3818	100252756	LOC100252756	squamosa promoter-binding-like protein 1	32	51	UGACAGAGGAGAGUGAGCAC	CUGCUUGCUCUUCUUUUUCG	Cleavage		1
vvi-miR156e	XM_010664120.2	3146	100252271	LOC100252271	scarecrow-like protein 22, transcript variant X1	2684	2703	UGACAGAGGAGAGUGAGCAC	UUGCUCAUUCUCUGCUGGCA	Cleavage		1
vvi-miR156e	XM_010664124.2	2949	100252271	LOC100252271	scarecrow-like protein 22, transcript variant X2	2640	2659	UGACAGAGGAGAGUGAGCAC	UUGCUCAUUCUCUGCUGGCA	Cleavage		1
vvi-miR156e	XM_002270306.3	2283	100254117	LOC100254117	ankyrin repeat and zinc finger domain-containing protein 1	256	275	UGACAGAGGAGAGUGAGCAC	GUGCUAAUACUUCUCUGUCC	Cleavage		1
vvi-miR156e	XM_002282668.4	1874	100265287	SAMDC	S-adenosyl-L-methionine decarboxylase, transcript variant X1	1406	1425	UGACAGAGGAGAGUGAGCAC	CUGCUCACUUUUCUGUGGCA	Cleavage		1
vvi-miR156e	XM_002282680.3	1851	100265287	SAMDC	S-adenosyl-L-methionine decarboxylase, transcript variant X3	1383	1402	UGACAGAGGAGAGUGAGCAC	CUGCUCACUUUUCUGUGGCA	Cleavage		1
vvi-miR156e	XM_002282672.4	1810	100265287	SAMDC	S-adenosyl-L-methionine decarboxylase, transcript variant X2	1342	1361	UGACAGAGGAGAGUGAGCAC	CUGCUCACUUUUCUGUGGCA	Cleavage		1
vvi-miR156e	XM_010662226.2	1787	100265287	SAMDC	S-adenosyl-L-methionine decarboxylase, transcript variant X4	1319	1338	UGACAGAGGAGAGUGAGCAC	CUGCUCACUUUUCUGUGGCA	Cleavage		1
vvi-miR156e	XM_002281762.4	1433	100249295	LOC100249295	patatin-like protein 1	53	72	UGACAGAGGAGAGUGAGCAC	UUGCUUAUUCUUUUCUGAUA	Cleavage		1
vvi-miR156e	XM_002270733.4	743	100265935	LOC100265935	14 kDa proline-rich protein DC2.15-like	589	607	UGACAGAGGAGAGUGAGCAC	CUGCUUG-UCUCCUUUGUUA	Cleavage		2
vvi-miR156e	XM_002278957.3	3662	100244541	LOC100244541	WD repeat-containing protein 5 homolog	3368	3387	UGACAGAGGAGAGUGAGCAC	ACGGUCACUCUUCUCUGUUC	Cleavage		1
vvi-miR156e	XM_002283732.3	2384	100248920	LOC100248920	geranylgeranyl transferase type-2 subunit alpha 1	1962	1980	UGACAGAGGAGAGUGAGCAC	GUGCUC-UUCUCCUUUGUCU	Cleavage		1
vvi-miR156e	XM_002282073.3	3724	100264846	LOC100264846	uncharacterized LOC100264846, transcript variant X1	247	266	UGACAGAGGAGAGUGAGCAC	UUCCUCAUCCUUCUCUCUCA	Cleavage		2
vvi-miR156e	XM_019225203.1	3676	100264846	LOC100264846	uncharacterized LOC100264846, transcript variant X3	247	266	UGACAGAGGAGAGUGAGCAC	UUCCUCAUCCUUCUCUCUCA	Cleavage		2
vvi-miR156e	XM_002282917.4	1540	100257787	LOC100257787	homogentisate geranylgeranyltransferase, chloroplastic	92	111	UGACAGAGGAGAGUGAGCAC	CUUCUUAUUCUUCUUCGUCA	Cleavage		2
vvi-miR156e	XM_002271700.4	1894	100232904	LOC100232904	endoglucanase 17	107	126	UGACAGAGGAGAGUGAGCAC	CUGCUUAUUCUUCUUUUUCU	Cleavage		2
vvi-miR156e	XM_010649175.2	2447	104878599	LOC104878599	uncharacterized LOC104878599	2225	2244	UGACAGAGGAGAGUGAGCAC	GUGCUCAUUCUUCGUUAUCA	Cleavage		1
vvi-miR156e	XM_002281623.3	1914	100247486	LOC100247486	type IV inositol polyphosphate 5-phosphatase 9, transcript variant X2	13	33	UGACAGAGGAGAG-UGAGCAC	GUGCUCAGCUCUCCUCUCUCU	Cleavage		1
vvi-miR156e	XM_010649766.2	1782	100247486	LOC100247486	type IV inositol polyphosphate 5-phosphatase 9, transcript variant X1	13	33	UGACAGAGGAGAG-UGAGCAC	GUGCUCAGCUCUCCUCUCUCU	Cleavage		1
vvi-miR156e	XM_019219676.1	1494	100247486	LOC100247486	type IV inositol polyphosphate 5-phosphatase 9, transcript variant X3	13	33	UGACAGAGGAGAG-UGAGCAC	GUGCUCAGCUCUCCUCUCUCU	Cleavage		1
vvi-miR156e	XM_002277570.3	2874	100268107	LOC100268107	probable leucine-rich repeat receptor-like protein kinase At1g35710, transcript variant X1	2770	2789	UGACAGAGGAGAGUGAGCAC	UUUGUCAUUUUCCUUUGUCA	Cleavage		1
vvi-miR156e	XM_002270811.3	2565	100247683	LOC100247683	somatic embryogenesis receptor kinase-like	220	239	UGACAGAGGAGAGUGAGCAC	GUUCUCACUCUUUUCUCUCC	Cleavage		1
vvi-miR156e	XM_019226458.1	2378	100254316	LOC100254316	pentatricopeptide repeat-containing protein At1g08070, chloroplastic	1673	1692	UGACAGAGGAGAGUGAGCAC	GUGCUCGUGUUCUUUUGUCU	Cleavage		1
vvi-miR156e	XM_002263251.4	1666	100250206	LOC100250206	equilibrative nucleotide transporter 1	349	368	UGACAGAGGAGAGUGAGCAC	GUGGUCGCUCUCUUCUGCCU	Cleavage		1
vvi-miR156e	XM_019219338.1	1632	109122481	LOC109122481	uncharacterized LOC109122481, transcript variant X1	1373	1392	UGACAGAGGAGAGUGAGCAC	GUCUUCACUCUCCUCUCUUU	Cleavage		1
vvi-miR156e	XM_019224719.1	1596	100268107	LOC100268107	probable leucine-rich repeat receptor-like protein kinase At1g35710, transcript variant X3	1492	1511	UGACAGAGGAGAGUGAGCAC	UUUGUCAUUUUCCUUUGUCA	Cleavage		1
vvi-miR156e	XM_003632462.3	905	100245654	LOC100245654	F-box protein GID2	520	539	UGACAGAGGAGAGUGAGCAC	CGUCUCACUCUCCUCAGUCC	Cleavage		1
vvi-miR156e	XM_010666463.2	7558	100255769	LOC100255769	lysine-specific histone demethylase 1 homolog 3, transcript variant X1	1930	1949	UGACAGAGGAGAGUGAGCAC	AGGCUUGUUCUUCUUUGUCU	Cleavage		1
vvi-miR156e	XM_019218285.1	3246	100256311	LOC100256311	uncharacterized LOC100256311, transcript variant X2	1471	1490	UGACAGAGGAGAGUGAGCAC	AUGCUCGCUAUUCUCUGUGG	Translation		1
vvi-miR156e	XM_002270844.4	2722	100259874	LOC100259874	endoglucanase 6-like	2675	2694	UGACAGAGGAGAGUGAGCAC	GUCUUCAUUUUCCUUUGUAA	Cleavage		1
vvi-miR156e	XM_002263936.3	2636	100242868	LOC100242868	QWRF motif-containing protein 2	2043	2062	UGACAGAGGAGAGUGAGCAC	CAAUUUGCUCUCUUUUGUCA	Cleavage		1
vvi-miR156e	XM_002269969.4	2467	100256311	LOC100256311	uncharacterized LOC100256311, transcript variant X1	1470	1489	UGACAGAGGAGAGUGAGCAC	AUGCUCGCUAUUCUCUGUGG	Translation		1
vvi-miR156e	XM_010657663.2	2387	100266218	LOC100266218	WD repeat-containing protein 26, transcript variant X3	229	248	UGACAGAGGAGAGUGAGCAC	GUGUUUGAUUUUCUUUGUCG	Cleavage		1
vvi-miR156e	XM_019219153.1	3273	100245772	LOC100245772	squamosa promoter-binding-like protein 6, transcript variant X1	952	971	UGACAGAGGAGAGUGAGCAC	UUGCUUUUUUUUUUCUGUUU	Cleavage		2
vvi-miR156e	XM_010655722.2	2604	100256186	LOC100256186	F-box protein PP2-A15-like, transcript variant X1	1796	1815	UGACAGAGGAGAGUGAGCAC	GUGCUCACUCUCUUUUGGUU	Cleavage		1
vvi-miR156e	XM_002283887.4	2527	100256186	LOC100256186	F-box protein PP2-A15-like, transcript variant X2	1719	1738	UGACAGAGGAGAGUGAGCAC	GUGCUCACUCUCUUUUGGUU	Cleavage		1
vvi-miR156e	XM_002263467.3	1041	100264959	LOC100264959	ubiquitin-conjugating enzyme E2 13, transcript variant X2	903	922	UGACAGAGGAGAGUGAGCAC	GUGAUUUCUCUUUUUUGUUG	Cleavage		2
vvi-miR156e	XM_019217764.1	7249	109121408	LOC109121408	putative disease resistance RPP13-like protein 1, transcript variant X4	4805	4824	UGACAGAGGAGAGUGAGCAC	UUGCUCAUUCUCUUCUGAAA	Cleavage		1
vvi-miR156e	XM_019217761.1	7236	109121408	LOC109121408	putative disease resistance RPP13-like protein 1, transcript variant X1	4805	4824	UGACAGAGGAGAGUGAGCAC	UUGCUCAUUCUCUUCUGAAA	Cleavage		1
vvi-miR156e	XM_019217773.1	7226	109121408	LOC109121408	putative disease resistance RPP13-like protein 1, transcript variant X13	4795	4814	UGACAGAGGAGAGUGAGCAC	UUGCUCAUUCUCUUCUGAAA	Cleavage		1
vvi-miR156e	XM_019217768.1	7105	109121408	LOC109121408	putative disease resistance RPP13-like protein 1, transcript variant X8	4805	4824	UGACAGAGGAGAGUGAGCAC	UUGCUCAUUCUCUUCUGAAA	Cleavage		1
vvi-miR156e	XM_019217766.1	6966	109121408	LOC109121408	putative disease resistance RPP13-like protein 1, transcript variant X6	4805	4824	UGACAGAGGAGAGUGAGCAC	UUGCUCAUUCUCUUCUGAAA	Cleavage		1
vvi-miR156e	XM_019217780.1	6966	109121408	LOC109121408	putative disease resistance RPP13-like protein 1, transcript variant X20	4535	4554	UGACAGAGGAGAGUGAGCAC	UUGCUCAUUCUCUUCUGAAA	Cleavage		1
vvi-miR156e	XM_019217765.1	6964	109121408	LOC109121408	putative disease resistance RPP13-like protein 1, transcript variant X5	4805	4824	UGACAGAGGAGAGUGAGCAC	UUGCUCAUUCUCUUCUGAAA	Cleavage		1
vvi-miR156e	XM_019217762.1	6963	109121408	LOC109121408	putative disease resistance RPP13-like protein 1, transcript variant X2	4805	4824	UGACAGAGGAGAGUGAGCAC	UUGCUCAUUCUCUUCUGAAA	Cleavage		1
vvi-miR156e	XM_019217771.1	6962	109121408	LOC109121408	putative disease resistance RPP13-like protein 1, transcript variant X11	4805	4824	UGACAGAGGAGAGUGAGCAC	UUGCUCAUUCUCUUCUGAAA	Cleavage		1
vvi-miR156e	XM_019217763.1	6959	109121408	LOC109121408	putative disease resistance RPP13-like protein 1, transcript variant X3	4805	4824	UGACAGAGGAGAGUGAGCAC	UUGCUCAUUCUCUUCUGAAA	Cleavage		1
vvi-miR156e	XM_019217776.1	6899	109121408	LOC109121408	putative disease resistance RPP13-like protein 1, transcript variant X16	4805	4824	UGACAGAGGAGAGUGAGCAC	UUGCUCAUUCUCUUCUGAAA	Cleavage		1
vvi-miR156e	XM_019217767.1	6831	109121408	LOC109121408	putative disease resistance RPP13-like protein 1, transcript variant X7	4805	4824	UGACAGAGGAGAGUGAGCAC	UUGCUCAUUCUCUUCUGAAA	Cleavage		1
vvi-miR156e	XM_019217770.1	6827	109121408	LOC109121408	putative disease resistance RPP13-like protein 1, transcript variant X10	4805	4824	UGACAGAGGAGAGUGAGCAC	UUGCUCAUUCUCUUCUGAAA	Cleavage		1
vvi-miR156e	XM_019217774.1	6764	109121408	LOC109121408	putative disease resistance RPP13-like protein 1, transcript variant X14	4805	4824	UGACAGAGGAGAGUGAGCAC	UUGCUCAUUCUCUUCUGAAA	Cleavage		1
vvi-miR156e	XM_019217778.1	6631	109121408	LOC109121408	putative disease resistance RPP13-like protein 1, transcript variant X18	4805	4824	UGACAGAGGAGAGUGAGCAC	UUGCUCAUUCUCUUCUGAAA	Cleavage		1
vvi-miR156e	XM_019217777.1	6628	109121408	LOC109121408	putative disease resistance RPP13-like protein 1, transcript variant X17	4805	4824	UGACAGAGGAGAGUGAGCAC	UUGCUCAUUCUCUUCUGAAA	Cleavage		1
vvi-miR156e	XM_019217769.1	6558	109121408	LOC109121408	putative disease resistance RPP13-like protein 1, transcript variant X9	4805	4824	UGACAGAGGAGAGUGAGCAC	UUGCUCAUUCUCUUCUGAAA	Cleavage		1
vvi-miR156e	XM_019217772.1	6554	109121408	LOC109121408	putative disease resistance RPP13-like protein 1, transcript variant X12	4805	4824	UGACAGAGGAGAGUGAGCAC	UUGCUCAUUCUCUUCUGAAA	Cleavage		1
vvi-miR156e	XM_019217775.1	6491	109121408	LOC109121408	putative disease resistance RPP13-like protein 1, transcript variant X15	4805	4824	UGACAGAGGAGAGUGAGCAC	UUGCUCAUUCUCUUCUGAAA	Cleavage		1
vvi-miR156e	XM_019217779.1	6427	109121408	LOC109121408	putative disease resistance RPP13-like protein 1, transcript variant X19	4805	4824	UGACAGAGGAGAGUGAGCAC	UUGCUCAUUCUCUUCUGAAA	Cleavage		1
vvi-miR156e	NM_001281196.1	1025	100233130	LOC100233130	galacturonic acid reductase	629	648	UGACAGAGGAGAGUGAGCAC	CUGCUUACUCUCCUUUGGGU	Cleavage		1
vvi-miR156e	XM_010662746.2	825	100242238	LOC100242238	uncharacterized LOC100242238	608	629	UGACAGAG--GAGAGUGAGCAC	GUGUUCACUCUUUUCUCUGUCU	Cleavage		1
vvi-miR156e	XM_002284971.4	2061	100252086	LOC100252086	putative nuclease HARBI1	1104	1123	UGACAGAGGAGAGUGAGCAC	UUGCUAACUCCCUUCUCUCC	Translation		2
vvi-miR156e	XM_010645846.2	2620	100241883	LOC100241883	uncharacterized LOC100241883	2471	2490	UGACAGAGGAGAGUGAGCAC	GUGUUCAUUCUUUUUUUUCU	Cleavage		1
vvi-miR156e	XM_010650553.2	3720	104879071	LOC104879071	uncharacterized LOC104879071	2485	2504	UGACAGAGGAGAGUGAGCAC	GUGUUCACUCUUCUUCUUCG	Cleavage		1
vvi-miR156e	XM_019221077.1	2447	100250295	LOC100250295	magnesium/proton exchanger, transcript variant X1	1669	1688	UGACAGAGGAGAGUGAGCAC	CUGCUUGUUUUCUUCUGUAC	Cleavage		1
vvi-miR156e	XM_019221078.1	2400	100250295	LOC100250295	magnesium/proton exchanger, transcript variant X2	1622	1641	UGACAGAGGAGAGUGAGCAC	CUGCUUGUUUUCUUCUGUAC	Cleavage		1
vvi-miR156e	XM_019221079.1	2309	100250295	LOC100250295	magnesium/proton exchanger, transcript variant X3	1531	1550	UGACAGAGGAGAGUGAGCAC	CUGCUUGUUUUCUUCUGUAC	Cleavage		1
vvi-miR156f/vvi-miR156g/vvi-miR156i	XM_010657660.2	3265	100254075	LOC100254075	squamosa promoter-binding-like protein 2, transcript variant X3	2492	2512	UUGACAGAAGAUAGAGAGCAC	GUGCUCUCUCUCUUCUGUCAA	Cleavage		1
vvi-miR156f/vvi-miR156g/vvi-miR156i	XM_010657658.2	3176	100254075	LOC100254075	squamosa promoter-binding-like protein 2, transcript variant X2	2403	2423	UUGACAGAAGAUAGAGAGCAC	GUGCUCUCUCUCUUCUGUCAA	Cleavage		1
vvi-miR156f/vvi-miR156g/vvi-miR156i	XM_010657665.2	2988	100254075	LOC100254075	squamosa promoter-binding-like protein 2, transcript variant X4	2215	2235	UUGACAGAAGAUAGAGAGCAC	GUGCUCUCUCUCUUCUGUCAA	Cleavage		1
vvi-miR156f/vvi-miR156g/vvi-miR156i	XM_002271276.4	2146	100254075	LOC100254075	squamosa promoter-binding-like protein 2, transcript variant X1	1373	1393	UUGACAGAAGAUAGAGAGCAC	GUGCUCUCUCUCUUCUGUCAA	Cleavage		1
vvi-miR156f/vvi-miR156g/vvi-miR156i	NM_001281264.1	1709	100246757	LOC100246757	promoter-binding protein SPL10	1159	1179	UUGACAGAAGAUAGAGAGCAC	GUGCUCUCUCUCUUCUGUCAA	Cleavage		1
vvi-miR156f/vvi-miR156g/vvi-miR156i	NM_001280969.1	1649	100253723	LOC100253723	promoter-binding protein SPL9	948	968	UUGACAGAAGAUAGAGAGCAC	GUGCUCUCUCUCUUCUGUCAA	Cleavage		1
vvi-miR156f/vvi-miR156g/vvi-miR156i	XM_010657138.2	1252	100250271	LOC100250271	squamosa promoter-binding protein 1, transcript variant X1	1039	1059	UUGACAGAAGAUAGAGAGCAC	AUGCUCUCUAUCUCCUGUCAA	Cleavage		1
vvi-miR156f/vvi-miR156g/vvi-miR156i	XM_002280016.3	1197	100250271	LOC100250271	squamosa promoter-binding protein 1, transcript variant X2	995	1015	UUGACAGAAGAUAGAGAGCAC	AUGCUCUCUAUCUCCUGUCAA	Cleavage		1
vvi-miR156f/vvi-miR156g/vvi-miR156i	XM_019219153.1	3273	100245772	LOC100245772	squamosa promoter-binding-like protein 6, transcript variant X1	2560	2580	UUGACAGAAGAUAGAGAGCAC	GUGCUCUCUCUCUUCUGUCAG	Cleavage		1
vvi-miR156f/vvi-miR156g/vvi-miR156i	XM_010651725.2	2178	100245772	LOC100245772	squamosa promoter-binding-like protein 6, transcript variant X2	1465	1485	UUGACAGAAGAUAGAGAGCAC	GUGCUCUCUCUCUUCUGUCAG	Cleavage		1
vvi-miR156f/vvi-miR156g/vvi-miR156i	XM_010651729.2	2124	100245772	LOC100245772	squamosa promoter-binding-like protein 6, transcript variant X3	1411	1431	UUGACAGAAGAUAGAGAGCAC	GUGCUCUCUCUCUUCUGUCAG	Cleavage		1
vvi-miR156f/vvi-miR156g/vvi-miR156i	XM_010665168.2	2613	100260293	LOC100260293	squamosa promoter-binding-like protein 6, transcript variant X2	1702	1722	UUGACAGAAGAUAGAGAGCAC	GUGCUCUCUCUCUUCUGUCAU	Cleavage		1
vvi-miR156f/vvi-miR156g/vvi-miR156i	XM_010665167.2	2612	100260293	LOC100260293	squamosa promoter-binding-like protein 6, transcript variant X1	1701	1721	UUGACAGAAGAUAGAGAGCAC	GUGCUCUCUCUCUUCUGUCAU	Cleavage		1
vvi-miR156f/vvi-miR156g/vvi-miR156i	XM_010665169.2	2603	100260293	LOC100260293	squamosa promoter-binding-like protein 6, transcript variant X3	1692	1712	UUGACAGAAGAUAGAGAGCAC	GUGCUCUCUCUCUUCUGUCAU	Cleavage		1
vvi-miR156f/vvi-miR156g/vvi-miR156i	XM_019222271.1	1935	100243827	LOC100243827	squamosa promoter-binding-like protein 16, transcript variant X1	1422	1442	UUGACAGAAGAUAGAGAGCAC	GUGCUCUCUCUCUUCUGUCAU	Cleavage		1
vvi-miR156f/vvi-miR156g/vvi-miR156i	XM_010657827.2	1854	100243827	LOC100243827	squamosa promoter-binding-like protein 16, transcript variant X2	1341	1361	UUGACAGAAGAUAGAGAGCAC	GUGCUCUCUCUCUUCUGUCAU	Cleavage		1
vvi-miR156f/vvi-miR156g/vvi-miR156i	XM_002280124.3	1818	100261045	LOC100261045	squamosa promoter-binding-like protein 13A, transcript variant X1	1297	1317	UUGACAGAAGAUAGAGAGCAC	GUGCUCUCUCUCUUCUGUCAU	Cleavage		1
vvi-miR156f/vvi-miR156g/vvi-miR156i	XM_010665451.2	1807	100261045	LOC100261045	squamosa promoter-binding-like protein 13A, transcript variant X2	1286	1306	UUGACAGAAGAUAGAGAGCAC	GUGCUCUCUCUCUUCUGUCAU	Cleavage		1
vvi-miR156f/vvi-miR156g/vvi-miR156i	XM_010663045.2	1690	100246212	LOC100246212	squamosa promoter-binding-like protein 7, transcript variant X1	1060	1080	UUGACAGAAGAUAGAGAGCAC	GUGCUCUCUCUCUUCUGUCAU	Cleavage		1
vvi-miR156f/vvi-miR156g/vvi-miR156i	XM_010663046.2	1689	100246212	LOC100246212	squamosa promoter-binding-like protein 7, transcript variant X2	1059	1079	UUGACAGAAGAUAGAGAGCAC	GUGCUCUCUCUCUUCUGUCAU	Cleavage		1
vvi-miR156f/vvi-miR156g/vvi-miR156i	XM_010658692.2	1075	100245363	LOC100245363	squamosa promoter-binding protein 1, transcript variant X1	744	764	UUGACAGAAGAUAGAGAGCAC	AUGCUCUCUCUCUUCUGUCAU	Cleavage		1
vvi-miR156f/vvi-miR156g/vvi-miR156i	XM_002275692.4	1047	100245363	LOC100245363	squamosa promoter-binding protein 1, transcript variant X2	716	736	UUGACAGAAGAUAGAGAGCAC	AUGCUCUCUCUCUUCUGUCAU	Cleavage		1
vvi-miR156f/vvi-miR156g/vvi-miR156i	XM_010653049.2	1026	100250156	LOC100250156	uncharacterized LOC100250156	47	67	UUGACAGAAGAUAGAGAGCAC	CACCUCUCCAUCUUCUGUCAA	Cleavage		1
vvi-miR156f/vvi-miR156g/vvi-miR156i	XM_002270024.3	1271	100250762	LOC100250762	protein STRICTOSIDINE SYNTHASE-LIKE 12-like	608	628	UUGACAGAAGAUAGAGAGCAC	CAGUUCUCAAUUUUCUGUCAA	Cleavage		1
vvi-miR156f/vvi-miR156g/vvi-miR156i	XM_010662438.2	2179	100241234	LOC100241234	squamosa promoter-binding-like protein 18, transcript variant X2	1414	1434	UUGACAGAAGAUAGAGAGCAC	GUGCUUUCUCUCUUCUGUCAU	Cleavage		1
vvi-miR156f/vvi-miR156g/vvi-miR156i	XM_010662437.2	2166	100241234	LOC100241234	squamosa promoter-binding-like protein 18, transcript variant X1	1401	1421	UUGACAGAAGAUAGAGAGCAC	GUGCUUUCUCUCUUCUGUCAU	Cleavage		1
vvi-miR156f/vvi-miR156g/vvi-miR156i	XM_010664457.2	3291	100267733	LOC100267733	LRR receptor-like serine/threonine-protein kinase GSO1, transcript variant X1	1855	1875	UUGACAGAAGAUAGAGAGCAC	UGGCUCUUUAUUUUCUCUCAA	Cleavage		1
vvi-miR156f/vvi-miR156g/vvi-miR156i	XM_002268284.4	3264	100267733	LOC100267733	LRR receptor-like serine/threonine-protein kinase GSO1, transcript variant X2	1855	1875	UUGACAGAAGAUAGAGAGCAC	UGGCUCUUUAUUUUCUCUCAA	Cleavage		1
vvi-miR156f/vvi-miR156g/vvi-miR156i	XM_010664452.2	1902	104882202	LOC104882202	probable LRR receptor-like serine/threonine-protein kinase At1g34110, transcript variant X1	466	486	UUGACAGAAGAUAGAGAGCAC	UGGCUCUUUAUUUUCUCUCAA	Cleavage		1
vvi-miR156f/vvi-miR156g/vvi-miR156i	XM_010664453.2	1875	104882202	LOC104882202	probable LRR receptor-like serine/threonine-protein kinase At1g34110, transcript variant X2	466	486	UUGACAGAAGAUAGAGAGCAC	UGGCUCUUUAUUUUCUCUCAA	Cleavage		1
vvi-miR156f/vvi-miR156g/vvi-miR156i	XM_019222141.1	724	109123184	LOC109123184	merozoite surface protein CMZ-8-like, transcript variant X1	71	91	UUGACAGAAGAUAGAGAGCAC	UGGCUUUCUCUCUUCUGUUAG	Cleavage		1
vvi-miR156f/vvi-miR156g/vvi-miR156i	XM_019222142.1	724	109123184	LOC109123184	merozoite surface protein CMZ-8-like, transcript variant X2	71	91	UUGACAGAAGAUAGAGAGCAC	UGGCUUUCUCUCUUCUGUUAG	Cleavage		1
vvi-miR156f/vvi-miR156g/vvi-miR156i	XM_010649527.2	1948	100245283	LOC100245283	transmembrane protein 45B	1899	1919	UUGACAGAAGAUAGAGAGCAC	CGGAUUUCAAUCUUCUGUCAA	Cleavage		1
vvi-miR156f/vvi-miR156g/vvi-miR156i	XM_002276719.4	1692	100263682	LOC100263682	protein trichome birefringence-like 25	225	245	UUGACAGAAGAUAGAGAGCAC	GUGCUCUCUGUUUUGUGUUAA	Cleavage		1
vvi-miR156f/vvi-miR156g/vvi-miR156i	XM_002277712.4	3636	100259933	LOC100259933	probable disease resistance protein At5g63020	3452	3472	UUGACAGAAGAUAGAGAGCAC	UUCCUCUCUAUUUUCUGACAA	Cleavage		1
vvi-miR156f/vvi-miR156g/vvi-miR156i	XM_003633083.3	1552	100261210	LOC100261210	3-hydroxyisobutyryl-CoA hydrolase-like protein 3, mitochondrial, transcript variant X1	1532	1552	UUGACAGAAGAUAGAGAGCAC	UUCAUUUCUAUUUUCUGUCAA	Cleavage		1
vvi-miR156f/vvi-miR156g/vvi-miR156i	XM_002284685.4	1516	100261210	LOC100261210	3-hydroxyisobutyryl-CoA hydrolase-like protein 3, mitochondrial, transcript variant X2	1496	1516	UUGACAGAAGAUAGAGAGCAC	UUCAUUUCUAUUUUCUGUCAA	Cleavage		1
vvi-miR156f/vvi-miR156g/vvi-miR156i	XM_010667158.1	1020	104882787	LOC104882787	uncharacterized LOC104882787	603	623	UUGACAGAAGAUAGAGAGCAC	GGGCUCUUUAUCUUCUGUAAC	Cleavage		1
vvi-miR156f/vvi-miR156g/vvi-miR156i	XM_019226445.1	1571	109121443	LOC109121443	flavin-containing monooxygenase FMO GS-OX-like 9	1063	1083	UUGACAGAAGAUAGAGAGCAC	UCCUUCUCUAUCUUUUGUCGG	Cleavage		1
vvi-miR156f/vvi-miR156g/vvi-miR156i	XM_002282562.4	966	100255434	LOC100255434	squamosa promoter-binding-like protein 3	765	785	UUGACAGAAGAUAGAGAGCAC	UUGCUCCCUCUCUUCUGUCAU	Cleavage		1
vvi-miR156f/vvi-miR156g/vvi-miR156i	XM_010661564.2	6495	100244214	LOC100244214	uncharacterized LOC100244214	6472	6492	UUGACAGAAGAUAGAGAGCAC	UCUUUUUCUUUCUUCUGUCAA	Cleavage		1
vvi-miR156f/vvi-miR156g/vvi-miR156i	XM_010650072.2	2951	100254177	LOC100254177	pentatricopeptide repeat-containing protein At1g09900-like	1808	1828	UUGACAGAAGAUAGAGAGCAC	GAGCUUUUUGGCUUUUGUCAA	Translation		1
vvi-miR156f/vvi-miR156g/vvi-miR156i	XM_019216723.1	1370	100242739	LOC100242739	RNA-binding protein 2, transcript variant X1	1313	1333	UUGACAGAAGAUAGAGAGCAC	AAACUCUAUAUUUUCUGUUAA	Cleavage		1
vvi-miR156f/vvi-miR156g/vvi-miR156i	XM_019216724.1	1368	100242739	LOC100242739	RNA-binding protein 2, transcript variant X2	1311	1331	UUGACAGAAGAUAGAGAGCAC	AAACUCUAUAUUUUCUGUUAA	Cleavage		1
vvi-miR156f/vvi-miR156g/vvi-miR156i	XM_010654604.2	3454	100262768	LOC100262768	glutamate receptor 3.6, transcript variant X1	731	751	UUGACAGAAGAUAGAGAGCAC	UGGCCCUCAAUCUUCUGUCAU	Cleavage		2
vvi-miR156f/vvi-miR156g/vvi-miR156i	XM_002276963.3	3449	100262768	LOC100262768	glutamate receptor 3.6, transcript variant X3	726	746	UUGACAGAAGAUAGAGAGCAC	UGGCCCUCAAUCUUCUGUCAU	Cleavage		2
vvi-miR156f/vvi-miR156g/vvi-miR156i	XM_019221021.1	3084	100262768	LOC100262768	glutamate receptor 3.6, transcript variant X2	361	381	UUGACAGAAGAUAGAGAGCAC	UGGCCCUCAAUCUUCUGUCAU	Cleavage		1
vvi-miR156f/vvi-miR156g/vvi-miR156i	XM_010661997.2	5191	100254907	LOC100254907	probable disease resistance protein At1g61190, transcript variant X1	449	469	UUGACAGAAGAUAGAGAGCAC	GUGUUUUUUGUUUUCUGUCAU	Cleavage		1
vvi-miR156f/vvi-miR156g/vvi-miR156i	XM_010662000.2	4365	100254907	LOC100254907	probable disease resistance protein At1g61190, transcript variant X2	449	469	UUGACAGAAGAUAGAGAGCAC	GUGUUUUUUGUUUUCUGUCAU	Cleavage		1
vvi-miR156f/vvi-miR156g/vvi-miR156i	XM_002276564.3	3866	100265913	LOC100265913	importin subunit beta-1	2936	2956	UUGACAGAAGAUAGAGAGCAC	CUUUUUUCUAUCUUUUGUCAU	Cleavage		1
vvi-miR156f/vvi-miR156g/vvi-miR156i	XM_010648587.2	1805	100250259	LOC100250259	protein MCM10 homolog, transcript variant X1	1636	1656	UUGACAGAAGAUAGAGAGCAC	CUGUUCUCUUUCUUCUGUUGU	Cleavage		1
vvi-miR156f/vvi-miR156g/vvi-miR156i	XM_019218678.1	1787	100250259	LOC100250259	protein MCM10 homolog, transcript variant X3	1618	1638	UUGACAGAAGAUAGAGAGCAC	CUGUUCUCUUUCUUCUGUUGU	Cleavage		1
vvi-miR156f/vvi-miR156g/vvi-miR156i	XM_010648589.2	1787	100250259	LOC100250259	protein MCM10 homolog, transcript variant X2	1618	1638	UUGACAGAAGAUAGAGAGCAC	CUGUUCUCUUUCUUCUGUUGU	Cleavage		1
vvi-miR156f/vvi-miR156g/vvi-miR156i	XM_002282197.3	1754	100246968	LOC100246968	abscisic acid 8'-hydroxylase 4	129	149	UUGACAGAAGAUAGAGAGCAC	AUUCUUUCUAUUUUCUGUUAC	Cleavage		1
vvi-miR156f/vvi-miR156g/vvi-miR156i	XM_010657355.2	1263	104880507	LOC104880507	uncharacterized LOC104880507	1040	1059	UUGACAGAAGAUAGAGAGCAC	GUGCUUUUUA-CUUCUGUUAA	Translation		1
vvi-miR156f/vvi-miR156g/vvi-miR156i	XM_019217730.1	9739	100259957	LOC100259957	putative disease resistance protein At3g14460, transcript variant X1	4404	4424	UUGACAGAAGAUAGAGAGCAC	CUUCUUUCUAUUUUCUCUCAA	Cleavage		1
vvi-miR156f/vvi-miR156g/vvi-miR156i	XM_019217748.1	9736	100259957	LOC100259957	putative disease resistance protein At3g14460, transcript variant X18	4404	4424	UUGACAGAAGAUAGAGAGCAC	CUUCUUUCUAUUUUCUCUCAA	Cleavage		1
vvi-miR156f/vvi-miR156g/vvi-miR156i	XM_019217732.1	9736	100259957	LOC100259957	putative disease resistance protein At3g14460, transcript variant X3	4404	4424	UUGACAGAAGAUAGAGAGCAC	CUUCUUUCUAUUUUCUCUCAA	Cleavage		1
vvi-miR156f/vvi-miR156g/vvi-miR156i	XM_019217757.1	9734	100259957	LOC100259957	putative disease resistance protein At3g14460, transcript variant X27	4404	4424	UUGACAGAAGAUAGAGAGCAC	CUUCUUUCUAUUUUCUCUCAA	Cleavage		1
vvi-miR156f/vvi-miR156g/vvi-miR156i	XM_019217735.1	9720	100259957	LOC100259957	putative disease resistance protein At3g14460, transcript variant X6	4404	4424	UUGACAGAAGAUAGAGAGCAC	CUUCUUUCUAUUUUCUCUCAA	Cleavage		1
vvi-miR156f/vvi-miR156g/vvi-miR156i	XM_019217743.1	9700	100259957	LOC100259957	putative disease resistance protein At3g14460, transcript variant X13	4404	4424	UUGACAGAAGAUAGAGAGCAC	CUUCUUUCUAUUUUCUCUCAA	Cleavage		1
vvi-miR156f/vvi-miR156g/vvi-miR156i	XM_019217755.1	9697	100259957	LOC100259957	putative disease resistance protein At3g14460, transcript variant X25	4404	4424	UUGACAGAAGAUAGAGAGCAC	CUUCUUUCUAUUUUCUCUCAA	Cleavage		1
vvi-miR156f/vvi-miR156g/vvi-miR156i	XM_019217750.1	9672	100259957	LOC100259957	putative disease resistance protein At3g14460, transcript variant X20	4404	4424	UUGACAGAAGAUAGAGAGCAC	CUUCUUUCUAUUUUCUCUCAA	Cleavage		1
vvi-miR156f/vvi-miR156g/vvi-miR156i	XM_019217756.1	9633	100259957	LOC100259957	putative disease resistance protein At3g14460, transcript variant X26	4404	4424	UUGACAGAAGAUAGAGAGCAC	CUUCUUUCUAUUUUCUCUCAA	Cleavage		1
vvi-miR156f/vvi-miR156g/vvi-miR156i	XM_019217759.1	9619	100259957	LOC100259957	putative disease resistance protein At3g14460, transcript variant X29	4284	4304	UUGACAGAAGAUAGAGAGCAC	CUUCUUUCUAUUUUCUCUCAA	Cleavage		1
vvi-miR156f/vvi-miR156g/vvi-miR156i	XM_019217739.1	9582	100259957	LOC100259957	putative disease resistance protein At3g14460, transcript variant X10	4404	4424	UUGACAGAAGAUAGAGAGCAC	CUUCUUUCUAUUUUCUCUCAA	Cleavage		1
vvi-miR156f/vvi-miR156g/vvi-miR156i	XM_019217736.1	9569	100259957	LOC100259957	putative disease resistance protein At3g14460, transcript variant X7	4404	4424	UUGACAGAAGAUAGAGAGCAC	CUUCUUUCUAUUUUCUCUCAA	Cleavage		1
vvi-miR156f/vvi-miR156g/vvi-miR156i	XM_019217742.1	9463	100259957	LOC100259957	putative disease resistance protein At3g14460, transcript variant X12	4404	4424	UUGACAGAAGAUAGAGAGCAC	CUUCUUUCUAUUUUCUCUCAA	Cleavage		1
vvi-miR156f/vvi-miR156g/vvi-miR156i	XM_019217760.1	9455	100259957	LOC100259957	putative disease resistance protein At3g14460, transcript variant X30	4120	4140	UUGACAGAAGAUAGAGAGCAC	CUUCUUUCUAUUUUCUCUCAA	Cleavage		1
vvi-miR156f/vvi-miR156g/vvi-miR156i	XM_019217741.1	9334	100259957	LOC100259957	putative disease resistance protein At3g14460, transcript variant X11	4404	4424	UUGACAGAAGAUAGAGAGCAC	CUUCUUUCUAUUUUCUCUCAA	Cleavage		1
vvi-miR156f/vvi-miR156g/vvi-miR156i	XM_019217746.1	9293	100259957	LOC100259957	putative disease resistance protein At3g14460, transcript variant X16	4404	4424	UUGACAGAAGAUAGAGAGCAC	CUUCUUUCUAUUUUCUCUCAA	Cleavage		1
vvi-miR156f/vvi-miR156g/vvi-miR156i	XM_019217731.1	9266	100259957	LOC100259957	putative disease resistance protein At3g14460, transcript variant X2	4404	4424	UUGACAGAAGAUAGAGAGCAC	CUUCUUUCUAUUUUCUCUCAA	Cleavage		1
vvi-miR156f/vvi-miR156g/vvi-miR156i	XM_019217733.1	9263	100259957	LOC100259957	putative disease resistance protein At3g14460, transcript variant X4	4404	4424	UUGACAGAAGAUAGAGAGCAC	CUUCUUUCUAUUUUCUCUCAA	Cleavage		1
vvi-miR156f/vvi-miR156g/vvi-miR156i	XM_019217745.1	9164	100259957	LOC100259957	putative disease resistance protein At3g14460, transcript variant X15	4404	4424	UUGACAGAAGAUAGAGAGCAC	CUUCUUUCUAUUUUCUCUCAA	Cleavage		1
vvi-miR156f/vvi-miR156g/vvi-miR156i	XM_019217751.1	9094	100259957	LOC100259957	putative disease resistance protein At3g14460, transcript variant X21	4404	4424	UUGACAGAAGAUAGAGAGCAC	CUUCUUUCUAUUUUCUCUCAA	Cleavage		1
vvi-miR156f/vvi-miR156g/vvi-miR156i	XM_019217734.1	9036	100259957	LOC100259957	putative disease resistance protein At3g14460, transcript variant X5	4404	4424	UUGACAGAAGAUAGAGAGCAC	CUUCUUUCUAUUUUCUCUCAA	Cleavage		1
vvi-miR156f/vvi-miR156g/vvi-miR156i	XM_019217738.1	9033	100259957	LOC100259957	putative disease resistance protein At3g14460, transcript variant X9	4404	4424	UUGACAGAAGAUAGAGAGCAC	CUUCUUUCUAUUUUCUCUCAA	Cleavage		1
vvi-miR156f/vvi-miR156g/vvi-miR156i	XM_019217758.1	8904	100259957	LOC100259957	putative disease resistance protein At3g14460, transcript variant X28	4404	4424	UUGACAGAAGAUAGAGAGCAC	CUUCUUUCUAUUUUCUCUCAA	Cleavage		1
vvi-miR156f/vvi-miR156g/vvi-miR156i	XM_019217737.1	8887	100259957	LOC100259957	putative disease resistance protein At3g14460, transcript variant X8	4404	4424	UUGACAGAAGAUAGAGAGCAC	CUUCUUUCUAUUUUCUCUCAA	Cleavage		1
vvi-miR156f/vvi-miR156g/vvi-miR156i	XM_019217744.1	8819	100259957	LOC100259957	putative disease resistance protein At3g14460, transcript variant X14	4404	4424	UUGACAGAAGAUAGAGAGCAC	CUUCUUUCUAUUUUCUCUCAA	Cleavage		1
vvi-miR156f/vvi-miR156g/vvi-miR156i	XM_019217747.1	8631	100259957	LOC100259957	putative disease resistance protein At3g14460, transcript variant X17	4404	4424	UUGACAGAAGAUAGAGAGCAC	CUUCUUUCUAUUUUCUCUCAA	Cleavage		1
vvi-miR156f/vvi-miR156g/vvi-miR156i	XM_019217749.1	8628	100259957	LOC100259957	putative disease resistance protein At3g14460, transcript variant X19	4404	4424	UUGACAGAAGAUAGAGAGCAC	CUUCUUUCUAUUUUCUCUCAA	Cleavage		1
vvi-miR156f/vvi-miR156g/vvi-miR156i	XM_019217752.1	8461	100259957	LOC100259957	putative disease resistance protein At3g14460, transcript variant X22	4404	4424	UUGACAGAAGAUAGAGAGCAC	CUUCUUUCUAUUUUCUCUCAA	Cleavage		1
vvi-miR156f/vvi-miR156g/vvi-miR156i	XM_019217753.1	8391	100259957	LOC100259957	putative disease resistance protein At3g14460, transcript variant X23	4404	4424	UUGACAGAAGAUAGAGAGCAC	CUUCUUUCUAUUUUCUCUCAA	Cleavage		1
vvi-miR156f/vvi-miR156g/vvi-miR156i	XM_019217754.1	8388	100259957	LOC100259957	putative disease resistance protein At3g14460, transcript variant X24	4404	4424	UUGACAGAAGAUAGAGAGCAC	CUUCUUUCUAUUUUCUCUCAA	Cleavage		1
vvi-miR156f/vvi-miR156g/vvi-miR156i	XM_010651647.2	2783	100261336	LOC100261336	protein tesmin/TSO1-like CXC 2, transcript variant X1	2685	2705	UUGACAGAAGAUAGAGAGCAC	AUGCUGUUUAUCUUAUGUCAG	Cleavage		1
vvi-miR156f/vvi-miR156g/vvi-miR156i	XM_010651648.2	2770	100261336	LOC100261336	protein tesmin/TSO1-like CXC 2, transcript variant X2	2672	2692	UUGACAGAAGAUAGAGAGCAC	AUGCUGUUUAUCUUAUGUCAG	Cleavage		1
vvi-miR156f/vvi-miR156g/vvi-miR156i	XM_010651746.2	2659	100246042	LOC100246042	cellulose synthase A catalytic subunit 7 [UDP-forming]	1223	1243	UUGACAGAAGAUAGAGAGCAC	UUGCUCUCUAGCUUUUGUUCA	Translation		1
vvi-miR156f/vvi-miR156g/vvi-miR156i	XM_002275011.3	1780	100242005	LOC100242005	tyrosine aminotransferase	1582	1602	UUGACAGAAGAUAGAGAGCAC	UUUCUCUUUGUUUUUUGUUAA	Cleavage		1
vvi-miR156f/vvi-miR156g/vvi-miR156i	XM_003635541.3	855	100854249	LOC100854249	uncharacterized LOC100854249	638	658	UUGACAGAAGAUAGAGAGCAC	AUGCUCUGUAUUUUCUGACAG	Cleavage		1
vvi-miR156f/vvi-miR156g/vvi-miR156i	XM_002268128.4	800	100254484	LOC100254484	uncharacterized LOC100254484	581	601	UUGACAGAAGAUAGAGAGCAC	AUGCUCUGUAUUUUCUGACAG	Cleavage		1
vvi-miR156f/vvi-miR156g/vvi-miR156i	XM_010647554.2	3108	100241489	LOC100241489	histidine--tRNA ligase, cytoplasmic	2794	2814	UUGACAGAAGAUAGAGAGCAC	ACACUCUCUAUUUUAUGUCGA	Cleavage		1
vvi-miR156f/vvi-miR156g/vvi-miR156i	XM_010650044.2	2600	100257789	LOC100257789	protein indeterminate-domain 7	2016	2036	UUGACAGAAGAUAGAGAGCAC	GAGUUCUUUGUCUUCUGCCAG	Cleavage		1
vvi-miR156f/vvi-miR156g/vvi-miR156i	XM_010664168.2	2333	100260753	LOC100260753	phosphatidylinositol/phosphatidylcholine transfer protein SFH11, transcript variant X1	540	560	UUGACAGAAGAUAGAGAGCAC	AAUUUUUCUGUUUUUUGUCAA	Cleavage		1
vvi-miR156f/vvi-miR156g/vvi-miR156i	XM_002266461.3	2311	100260753	LOC100260753	phosphatidylinositol/phosphatidylcholine transfer protein SFH11, transcript variant X2	539	559	UUGACAGAAGAUAGAGAGCAC	AAUUUUUCUGUUUUUUGUCAA	Cleavage		1
vvi-miR156f/vvi-miR156g/vvi-miR156i	XM_019225796.1	1811	100260753	LOC100260753	phosphatidylinositol/phosphatidylcholine transfer protein SFH11, transcript variant X4	540	560	UUGACAGAAGAUAGAGAGCAC	AAUUUUUCUGUUUUUUGUCAA	Cleavage		1
vvi-miR156f/vvi-miR156g/vvi-miR156i	XM_010664177.2	1728	100260753	LOC100260753	phosphatidylinositol/phosphatidylcholine transfer protein SFH11, transcript variant X5	42	62	UUGACAGAAGAUAGAGAGCAC	AAUUUUUCUGUUUUUUGUCAA	Cleavage		1
vvi-miR156f/vvi-miR156g/vvi-miR156i	XM_002278147.4	995	100264609	LOC100264609	protein FAM133	902	922	UUGACAGAAGAUAGAGAGCAC	UGCCUCUCUAUUUUCUUUCAG	Cleavage		1
vvi-miR156f/vvi-miR156g/vvi-miR156i	XM_010651268.2	4183	100261987	LOC100261987	phospholipase D zeta 1	304	324	UUGACAGAAGAUAGAGAGCAC	CGGCUCUCUAUUUUCAAUCAA	Cleavage		1
vvi-miR156f/vvi-miR156g/vvi-miR156i	XM_019223999.1	5885	100260044	LOC100260044	putative disease resistance RPP13-like protein 1	301	321	UUGACAGAAGAUAGAGAGCAC	UUUUUAUUUAUCUUUUGUCAA	Cleavage		1
vvi-miR156f/vvi-miR156g/vvi-miR156i	XM_010665408.2	1995	100249102	LOC100249102	chaperone protein DnaJ	1880	1900	UUGACAGAAGAUAGAGAGCAC	AAUCUCUUUUUCUUCUGUCAU	Cleavage		1
vvi-miR156f/vvi-miR156g/vvi-miR156i	XM_019222130.1	1270	104880571	LOC104880571	uncharacterized LOC104880571	1119	1139	UUGACAGAAGAUAGAGAGCAC	AUGCUUUCUCUAUUUUGUCAG	Translation		1
vvi-miR156f/vvi-miR156g/vvi-miR156i	XM_002270487.3	1148	100267046	LOC100267046	cell differentiation protein RCD1 homolog, transcript variant X1	214	234	UUGACAGAAGAUAGAGAGCAC	AUGCUCUAUUUCUUCUAUCAA	Cleavage		1
vvi-miR156f/vvi-miR156g/vvi-miR156i	XM_019223471.1	1127	100267046	LOC100267046	cell differentiation protein RCD1 homolog, transcript variant X2	214	234	UUGACAGAAGAUAGAGAGCAC	AUGCUCUAUUUCUUCUAUCAA	Cleavage		1
vvi-miR156f/vvi-miR156g/vvi-miR156i	XM_002267229.4	3574	100245992	LOC100245992	GBF-interacting protein 1-like, transcript variant X1	6	26	UUGACAGAAGAUAGAGAGCAC	UCUCUCUCUCUCUUCUGUCCA	Cleavage		1
vvi-miR156f/vvi-miR156g/vvi-miR156i	XM_019224880.1	2568	100255877	LOC100255877	U-box domain-containing protein 40, transcript variant X3	1703	1723	UUGACAGAAGAUAGAGAGCAC	UCGCUCUCUAUCAUCUCUCAC	Translation		1
vvi-miR156f/vvi-miR156g/vvi-miR156i	XM_002268492.4	2307	100256446	LOC100256446	dynamin-related protein 5A	177	197	UUGACAGAAGAUAGAGAGCAC	ACUCUCUCUAUCUCUUGUCGG	Cleavage		2
vvi-miR156f/vvi-miR156g/vvi-miR156i	XM_010656255.2	2227	100249819	LOC100249819	40S ribosomal protein S15a-5, transcript variant X2	2012	2032	UUGACAGAAGAUAGAGAGCAC	GUAUUUUCUGUUUUCUGUCAC	Cleavage		1
vvi-miR156f/vvi-miR156g/vvi-miR156i	XM_010656254.2	821	100249819	LOC100249819	40S ribosomal protein S15a-5, transcript variant X1	606	626	UUGACAGAAGAUAGAGAGCAC	GUAUUUUCUGUUUUCUGUCAC	Cleavage		1
vvi-miR156f/vvi-miR156g/vvi-miR156i	XM_019221956.1	749	100249819	LOC100249819	40S ribosomal protein S15a-5, transcript variant X3	534	554	UUGACAGAAGAUAGAGAGCAC	GUAUUUUCUGUUUUCUGUCAC	Cleavage		1
vvi-miR156f/vvi-miR156g/vvi-miR156i	XM_002273792.3	2228	100254353	LOC100254353	cationic amino acid transporter 5	533	553	UUGACAGAAGAUAGAGAGCAC	CUGCUCUCUGUUUUCUGCUAC	Cleavage		1
vvi-miR156f/vvi-miR156g/vvi-miR156i	XM_002277778.3	3759	100256757	LOC100256757	disease resistance protein RML1A	3733	3753	UUGACAGAAGAUAGAGAGCAC	UUGCUUUUUAUCUUUAGUCGG	Cleavage		1
vvi-miR156f/vvi-miR156g/vvi-miR156i	XM_002262909.4	1912	100248517	LOC100248517	preprotein translocase subunit SECY, chloroplastic, transcript variant X1	879	899	UUGACAGAAGAUAGAGAGCAC	GUGGGUUCUAUCUUCUGUUAC	Cleavage		1
vvi-miR156f/vvi-miR156g/vvi-miR156i	XM_019222980.1	1875	100248517	LOC100248517	preprotein translocase subunit SECY, chloroplastic, transcript variant X2	842	862	UUGACAGAAGAUAGAGAGCAC	GUGGGUUCUAUCUUCUGUUAC	Cleavage		1
vvi-miR156f/vvi-miR156g/vvi-miR156i	XM_003631797.3	708	100853090	LOC100853090	uncharacterized LOC100853090	595	615	UUGACAGAAGAUAGAGAGCAC	UUGUUUUCUAUCUUUUUUUGA	Cleavage		1
vvi-miR156f/vvi-miR156g/vvi-miR156i	XM_002271612.4	6251	100256340	LOC100256340	callose synthase 1, transcript variant X1	6194	6214	UUGACAGAAGAUAGAGAGCAC	GUGUUCUCUUUCUAAUGUCAA	Cleavage		1
vvi-miR156f/vvi-miR156g/vvi-miR156i	XM_010661248.2	6108	100256340	LOC100256340	callose synthase 1, transcript variant X2	6051	6071	UUGACAGAAGAUAGAGAGCAC	GUGUUCUCUUUCUAAUGUCAA	Cleavage		1
vvi-miR156f/vvi-miR156g/vvi-miR156i	XM_010661249.2	5303	100256340	LOC100256340	callose synthase 1, transcript variant X3	5246	5266	UUGACAGAAGAUAGAGAGCAC	GUGUUCUCUUUCUAAUGUCAA	Cleavage		1
vvi-miR156f/vvi-miR156g/vvi-miR156i	XM_019223772.1	4288	100245652	LOC100245652	ATP-dependent DNA helicase Q-like 4A, transcript variant X2	4268	4288	UUGACAGAAGAUAGAGAGCAC	GUGAUCUCCAUCUUUUUUCAA	Cleavage		1
vvi-miR156f/vvi-miR156g/vvi-miR156i	XM_019223771.1	4120	100245652	LOC100245652	ATP-dependent DNA helicase Q-like 4A, transcript variant X1	4100	4120	UUGACAGAAGAUAGAGAGCAC	GUGAUCUCCAUCUUUUUUCAA	Cleavage		1
vvi-miR156f/vvi-miR156g/vvi-miR156i	XM_019223773.1	4111	100245652	LOC100245652	ATP-dependent DNA helicase Q-like 4A, transcript variant X3	4091	4111	UUGACAGAAGAUAGAGAGCAC	GUGAUCUCCAUCUUUUUUCAA	Cleavage		1
vvi-miR156f/vvi-miR156g/vvi-miR156i	XM_002268703.4	2819	100243789	LOC100243789	uncharacterized LOC100243789, transcript variant X1	2252	2272	UUGACAGAAGAUAGAGAGCAC	GUGCUUUCUAAUGUUUGUUAA	Translation		1
vvi-miR156f/vvi-miR156g/vvi-miR156i	XM_003631406.3	2392	100852959	LOC100852959	probable aspartyl protease At4g16563	633	653	UUGACAGAAGAUAGAGAGCAC	CAAUACUCUGUUUUCUGUCAA	Cleavage		1
vvi-miR156f/vvi-miR156g/vvi-miR156i	XM_010660284.2	449	104881141	LOC104881141	CLAVATA3/ESR (CLE)-related protein 46, transcript variant X1	354	374	UUGACAGAAGAUAGAGAGCAC	AUGUUCUCUUUCUUCUGUAAU	Cleavage		1
vvi-miR156f/vvi-miR156g/vvi-miR156i	XM_010660286.2	446	104881141	LOC104881141	CLAVATA3/ESR (CLE)-related protein 46, transcript variant X2	351	371	UUGACAGAAGAUAGAGAGCAC	AUGUUCUCUUUCUUCUGUAAU	Cleavage		1
vvi-miR156f/vvi-miR156g/vvi-miR156i	XM_010657096.2	3565	100257307	LOC100257307	tRNA wybutosine-synthesizing protein 2/3/4, transcript variant X1	803	823	UUGACAGAAGAUAGAGAGCAC	UUGUUCUUUAUCUAUUGUCCA	Cleavage		1
vvi-miR156f/vvi-miR156g/vvi-miR156i	XM_010660387.2	3233	100252361	LOC100252361	phosphatidylinositol-3-phosphatase myotubularin-1, transcript variant X1	3205	3225	UUGACAGAAGAUAGAGAGCAC	UUGUUCUCUAUUAUAUGUUAA	Translation		1
vvi-miR156f/vvi-miR156g/vvi-miR156i	XM_019224421.1	3113	100252361	LOC100252361	phosphatidylinositol-3-phosphatase myotubularin-1, transcript variant X2	3085	3105	UUGACAGAAGAUAGAGAGCAC	UUGUUCUCUAUUAUAUGUUAA	Translation		1
vvi-miR156f/vvi-miR156g/vvi-miR156i	XM_002278166.3	3089	100261117	LOC100261117	ribonucleoside-diphosphate reductase large subunit	226	246	UUGACAGAAGAUAGAGAGCAC	AAACUCUCUAUCUUCUCUCGC	Cleavage		1
vvi-miR156f/vvi-miR156g/vvi-miR156i	XM_010657097.2	2993	100257307	LOC100257307	tRNA wybutosine-synthesizing protein 2/3/4, transcript variant X2	806	826	UUGACAGAAGAUAGAGAGCAC	UUGUUCUUUAUCUAUUGUCCA	Cleavage		1
vvi-miR156f/vvi-miR156g/vvi-miR156i	XM_010657098.2	2978	100257307	LOC100257307	tRNA wybutosine-synthesizing protein 2/3/4, transcript variant X4	806	826	UUGACAGAAGAUAGAGAGCAC	UUGUUCUUUAUCUAUUGUCCA	Cleavage		1
vvi-miR156f/vvi-miR156g/vvi-miR156i	XM_019222671.1	2933	100257307	LOC100257307	tRNA wybutosine-synthesizing protein 2/3/4, transcript variant X3	806	826	UUGACAGAAGAUAGAGAGCAC	UUGUUCUUUAUCUAUUGUCCA	Cleavage		1
vvi-miR156f/vvi-miR156g/vvi-miR156i	XM_010666222.2	2681	100242050	LOC100242050	QWRF motif-containing protein 2, transcript variant X1	227	247	UUGACAGAAGAUAGAGAGCAC	UAGCUCUCUGUCGUCUGUCUG	Translation		1
vvi-miR156f/vvi-miR156g/vvi-miR156i	XM_010662761.2	2274	100263341	LOC100263341	methyl-CpG-binding domain-containing protein 13, transcript variant X3	2112	2132	UUGACAGAAGAUAGAGAGCAC	UUUCUUUCUGUUUUGUGUCAA	Cleavage		1
vvi-miR156f/vvi-miR156g/vvi-miR156i	XM_010666224.2	2267	100242050	LOC100242050	QWRF motif-containing protein 2, transcript variant X3	229	249	UUGACAGAAGAUAGAGAGCAC	UAGCUCUCUGUCGUCUGUCUG	Translation		1
vvi-miR156f/vvi-miR156g/vvi-miR156i	XM_019216769.1	2125	100242050	LOC100242050	QWRF motif-containing protein 2, transcript variant X4	229	249	UUGACAGAAGAUAGAGAGCAC	UAGCUCUCUGUCGUCUGUCUG	Translation		1
vvi-miR156f/vvi-miR156g/vvi-miR156i	XM_010662749.2	2113	100263341	LOC100263341	methyl-CpG-binding domain-containing protein 13, transcript variant X1	1951	1971	UUGACAGAAGAUAGAGAGCAC	UUUCUUUCUGUUUUGUGUCAA	Cleavage		1
vvi-miR156f/vvi-miR156g/vvi-miR156i	XM_010662753.2	1969	100263341	LOC100263341	methyl-CpG-binding domain-containing protein 13, transcript variant X2	1807	1827	UUGACAGAAGAUAGAGAGCAC	UUUCUUUCUGUUUUGUGUCAA	Cleavage		1
vvi-miR156f/vvi-miR156g/vvi-miR156i	XM_002276778.4	1866	100263341	LOC100263341	methyl-CpG-binding domain-containing protein 13, transcript variant X4	1704	1724	UUGACAGAAGAUAGAGAGCAC	UUUCUUUCUGUUUUGUGUCAA	Cleavage		1
vvi-miR156f/vvi-miR156g/vvi-miR156i	XM_010662728.2	1548	104881692	LOC104881692	uncharacterized LOC104881692	1386	1406	UUGACAGAAGAUAGAGAGCAC	UUUCUUUCUGUUUUGUGUCAA	Cleavage		1
vvi-miR156f/vvi-miR156g/vvi-miR156i	XM_002281320.3	1381	100248032	LOC100248032	UDP-arabinopyranose mutase 3	1206	1226	UUGACAGAAGAUAGAGAGCAC	UCUGUCUUUAUUUUCUGUUAG	Cleavage		1
vvi-miR156f/vvi-miR156g/vvi-miR156i	XM_010653125.2	1096	104879605	LOC104879605	light-inducible protein CPRF2-like	1042	1062	UUGACAGAAGAUAGAGAGCAC	AAUGUCUUUAUCUUCUGUAAA	Cleavage		1
vvi-miR156f/vvi-miR156g/vvi-miR156i	XM_003633772.3	907	100261167	LOC100261167	uncharacterized LOC100261167	174	194	UUGACAGAAGAUAGAGAGCAC	UUCUUCUCUGUUUUCUGACAA	Cleavage		1
vvi-miR156f/vvi-miR156g/vvi-miR156i	XM_002264325.3	777	100265579	LOC100265579	uncharacterized LOC100265579	636	656	UUGACAGAAGAUAGAGAGCAC	UUAUUUUUUAUUUUUUGUUAA	Cleavage		1
vvi-miR156f/vvi-miR156g/vvi-miR156i	XM_019220320.1	2664	104880029	LOC104880029	uncharacterized LOC104880029	686	706	UUGACAGAAGAUAGAGAGCAC	GUGAUUUCCAUGUUUUGUCAA	Translation		1
vvi-miR156f/vvi-miR156g/vvi-miR156i	XM_002271490.3	1906	100263984	LOC100263984	ethylene-responsive transcription factor CRF2	55	75	UUGACAGAAGAUAGAGAGCAC	GUUCUCUCUGUUUUCUGUCUG	Cleavage		1
vvi-miR156f/vvi-miR156g/vvi-miR156i	XM_010659318.2	3174	100266543	LOC100266543	BRASSINOSTEROID INSENSITIVE 1-associated receptor kinase 1, transcript variant X10	2808	2828	UUGACAGAAGAUAGAGAGCAC	CUGUUCUUUAUUUUUUGUCCU	Cleavage		1
vvi-miR156f/vvi-miR156g/vvi-miR156i	XM_002273221.3	2603	100261370	LOC100261370	TPR repeat-containing thioredoxin TTL1	2491	2511	UUGACAGAAGAUAGAGAGCAC	GUGUUCUUUGGCUUCUGUUCA	Translation		1
vvi-miR156f/vvi-miR156g/vvi-miR156i	XM_002278879.4	2207	100252095	LOC100252095	E3 ubiquitin-protein ligase XBAT33, transcript variant X1	1285	1305	UUGACAGAAGAUAGAGAGCAC	GUGCACUCUAUCUUUGCUCAA	Cleavage		1
vvi-miR156f/vvi-miR156g/vvi-miR156i	XM_019226220.1	2203	100252095	LOC100252095	E3 ubiquitin-protein ligase XBAT33, transcript variant X2	1281	1301	UUGACAGAAGAUAGAGAGCAC	GUGCACUCUAUCUUUGCUCAA	Cleavage		1
vvi-miR156f/vvi-miR156g/vvi-miR156i	XM_019226739.1	1638	100242012	LOC100242012	uncharacterized LOC100242012	1582	1602	UUGACAGAAGAUAGAGAGCAC	UUGUUCUAUAUUUUCUGUCCU	Cleavage		1
vvi-miR156f/vvi-miR156g/vvi-miR156i	XM_002284823.4	1408	100243211	LOC100243211	dof zinc finger protein DOF2.1	178	198	UUGACAGAAGAUAGAGAGCAC	GUCCUCUCUAUUUUCUCUCUA	Cleavage		1
vvi-miR156f/vvi-miR156g/vvi-miR156i	XM_019226184.1	5476	100252197	LOC100252197	uncharacterized LOC100252197, transcript variant X2	5254	5274	UUGACAGAAGAUAGAGAGCAC	AUGCUCUCUAUUUUAUGUAAU	Cleavage		1
vvi-miR156f/vvi-miR156g/vvi-miR156i	XM_010664558.2	5470	100252197	LOC100252197	uncharacterized LOC100252197, transcript variant X1	5248	5268	UUGACAGAAGAUAGAGAGCAC	AUGCUCUCUAUUUUAUGUAAU	Cleavage		1
vvi-miR156f/vvi-miR156g/vvi-miR156i	XM_010664559.2	5451	100252197	LOC100252197	uncharacterized LOC100252197, transcript variant X3	5229	5249	UUGACAGAAGAUAGAGAGCAC	AUGCUCUCUAUUUUAUGUAAU	Cleavage		1
vvi-miR156f/vvi-miR156g/vvi-miR156i	XM_019226185.1	5058	100252197	LOC100252197	uncharacterized LOC100252197, transcript variant X5	4836	4856	UUGACAGAAGAUAGAGAGCAC	AUGCUCUCUAUUUUAUGUAAU	Cleavage		1
vvi-miR156f/vvi-miR156g/vvi-miR156i	XM_019226186.1	4866	100252197	LOC100252197	uncharacterized LOC100252197, transcript variant X6	4644	4664	UUGACAGAAGAUAGAGAGCAC	AUGCUCUCUAUUUUAUGUAAU	Cleavage		1
vvi-miR156f/vvi-miR156g/vvi-miR156i	XM_002284065.4	2933	100242388	LOC100242388	subtilisin-like protease SBT1.7	215	235	UUGACAGAAGAUAGAGAGCAC	CUGCUCUCUGUUUUUCGUUAU	Cleavage		1
vvi-miR156f/vvi-miR156g/vvi-miR156i	XM_019219876.1	1944	104879405	LOC104879405	myosin-9-like	258	278	UUGACAGAAGAUAGAGAGCAC	GGGCUCUCUAUCUUUUGCCUC	Cleavage		1
vvi-miR156f/vvi-miR156g/vvi-miR156i	XM_002262667.4	1643	100266812	LOC100266812	dof zinc finger protein DOF4.6	561	582	UUGA-CAGAAGAUAGAGAGCAC	CUGCUCUCAGUCUUCUGCUCAA	Cleavage		3
vvi-miR156f/vvi-miR156g/vvi-miR156i	XM_002262667.4	1643	100266812	LOC100266812	dof zinc finger protein DOF4.6	1578	1598	UUGACAGAAGAUAGAGAGCAC	GUACUCUGUAGCUUCUUUCAA	Translation		3
vvi-miR156f/vvi-miR156g/vvi-miR156i	XM_002262667.4	1643	100266812	LOC100266812	dof zinc finger protein DOF4.6	23	44	UUGACAGA-AGAUAGAGAGCAC	UCUCUCUCUCUCUCUCUGUUAA	Cleavage		3
vvi-miR156f/vvi-miR156g/vvi-miR156i	XM_002276588.4	4189	100259829	LOC100259829	uncharacterized LOC100259829, transcript variant X1	1041	1062	UUGAC-AGAAGAUAGAGAGCAC	AAGUUCUCUAUUUUUUUGUCAA	Cleavage		1
vvi-miR156f/vvi-miR156g/vvi-miR156i	XM_019221821.1	4152	100246062	LOC100246062	cyclin-dependent kinase G-2, transcript variant X2	3122	3141	UUGACAGAAGAUAGAGAGCAC	AUGCUUUCUAUCUUUU-UUAA	Cleavage		1
vvi-miR156f/vvi-miR156g/vvi-miR156i	XM_019221830.1	4108	100246062	LOC100246062	cyclin-dependent kinase G-2, transcript variant X6	3145	3164	UUGACAGAAGAUAGAGAGCAC	AUGCUUUCUAUCUUUU-UUAA	Cleavage		1
vvi-miR156f/vvi-miR156g/vvi-miR156i	XM_019221819.1	4085	100246062	LOC100246062	cyclin-dependent kinase G-2, transcript variant X1	3122	3141	UUGACAGAAGAUAGAGAGCAC	AUGCUUUCUAUCUUUU-UUAA	Cleavage		1
vvi-miR156f/vvi-miR156g/vvi-miR156i	XM_019221824.1	4013	100246062	LOC100246062	cyclin-dependent kinase G-2, transcript variant X4	3050	3069	UUGACAGAAGAUAGAGAGCAC	AUGCUUUCUAUCUUUU-UUAA	Cleavage		1
vvi-miR156f/vvi-miR156g/vvi-miR156i	XM_019221823.1	3997	100246062	LOC100246062	cyclin-dependent kinase G-2, transcript variant X3	3122	3141	UUGACAGAAGAUAGAGAGCAC	AUGCUUUCUAUCUUUU-UUAA	Cleavage		1
vvi-miR156f/vvi-miR156g/vvi-miR156i	XM_010662860.2	3679	100259829	LOC100259829	uncharacterized LOC100259829, transcript variant X2	531	552	UUGAC-AGAAGAUAGAGAGCAC	AAGUUCUCUAUUUUUUUGUCAA	Cleavage		1
vvi-miR156f/vvi-miR156g/vvi-miR156i	XM_010654604.2	3454	100262768	LOC100262768	glutamate receptor 3.6, transcript variant X1	146	166	UUGACAGAAGAUAGAGAGCAC	UUUCACUUUAAUUUUUGUCAA	Translation		2
vvi-miR156f/vvi-miR156g/vvi-miR156i	XM_002276963.3	3449	100262768	LOC100262768	glutamate receptor 3.6, transcript variant X3	146	166	UUGACAGAAGAUAGAGAGCAC	UUUCACUUUAAUUUUUGUCAA	Translation		2
vvi-miR156f/vvi-miR156g/vvi-miR156i	XM_002282393.4	3099	100262991	LOC100262991	alpha-xylosidase 1	1898	1918	UUGACAGAAGAUAGAGAGCAC	GUGCUUUCUACCCUUUCUCAA	Translation		1
vvi-miR156f/vvi-miR156g/vvi-miR156i	XM_002283081.3	2781	100260415	LOC100260415	pentatricopeptide repeat-containing protein At5g66520, transcript variant X1	2586	2606	UUGACAGAAGAUAGAGAGCAC	GUAUUCUUUUUCUUCUUUCAA	Cleavage		1
vvi-miR156f/vvi-miR156g/vvi-miR156i	XM_019221883.1	2363	100265424	LOC100265424	D-alanine--D-alanine ligase, transcript variant X3	2158	2178	UUGACAGAAGAUAGAGAGCAC	UUGCUCUCAAUCAUCUGUCUG	Translation		1
vvi-miR156f/vvi-miR156g/vvi-miR156i	XM_002271275.4	1226	100257494	LOC100257494	cytochrome b-c1 complex subunit Rieske-4, mitochondrial	40	60	UUGACAGAAGAUAGAGAGCAC	GUGCUCUCUGUUUUCUCUCUC	Cleavage		1
vvi-miR156f/vvi-miR156g/vvi-miR156i	XM_010662202.2	1565	104881610	LOC104881610	transcription factor CYCLOIDEA	1440	1460	UUGACAGAAGAUAGAGAGCAC	GUGUUUUCUAUUUUAAGUUAA	Cleavage		1
vvi-miR156f/vvi-miR156g/vvi-miR156i	XM_019223727.1	3468	109121540	LOC109121540	probable LRR receptor-like serine/threonine-protein kinase At1g56140, transcript variant X1	2002	2022	UUGACAGAAGAUAGAGAGCAC	GUGCUUUCUAUCUGUUUUCGC	Cleavage		1
vvi-miR156f/vvi-miR156g/vvi-miR156i	XM_019223728.1	3073	109121540	LOC109121540	probable LRR receptor-like serine/threonine-protein kinase At1g56140, transcript variant X2	1607	1627	UUGACAGAAGAUAGAGAGCAC	GUGCUUUCUAUCUGUUUUCGC	Cleavage		1
vvi-miR156f/vvi-miR156g/vvi-miR156i	XM_002278410.4	1343	100241428	LOC100241428	uncharacterized LOC100241428	1079	1099	UUGACAGAAGAUAGAGAGCAC	GUGCUUUGUGUUUUUUGUUGU	Cleavage		1
vvi-miR156f/vvi-miR156g/vvi-miR156i	XM_002268492.4	2307	100256446	LOC100256446	dynamin-related protein 5A	152	172	UUGACAGAAGAUAGAGAGCAC	UCUCUCUCUCUUUUCUCUCAC	Cleavage		2
vvi-miR156f/vvi-miR156g/vvi-miR156i	XM_010657894.2	2235	100243887	LOC100243887	probable polyamine oxidase 5	790	811	UUGACAGAAG-AUAGAGAGCAC	AUGCUUACUGGGCUUCUGUCAA	Translation		1
vvi-miR159a/vvi-miR159b	XM_010647228.2	2879	100248959	LOC100248959	transcription factor GAMYB, transcript variant X2	1818	1838	CUUGGAGUGAAGGGAGCUCUC	UGGAGCUCCCUUCACUCCAAU	Cleavage		1
vvi-miR159a/vvi-miR159b	XM_002275810.4	2810	100248959	LOC100248959	transcription factor GAMYB, transcript variant X1	1749	1769	CUUGGAGUGAAGGGAGCUCUC	UGGAGCUCCCUUCACUCCAAU	Cleavage		1
vvi-miR159a/vvi-miR159b	XM_010647226.2	2550	100248959	LOC100248959	transcription factor GAMYB, transcript variant X3	1489	1509	CUUGGAGUGAAGGGAGCUCUC	UGGAGCUCCCUUCACUCCAAU	Cleavage		1
vvi-miR159a/vvi-miR159b	XM_010647229.2	2543	100248959	LOC100248959	transcription factor GAMYB, transcript variant X4	1482	1502	CUUGGAGUGAAGGGAGCUCUC	UGGAGCUCCCUUCACUCCAAU	Cleavage		1
vvi-miR159a/vvi-miR159b	XM_019217704.1	2498	100248959	LOC100248959	transcription factor GAMYB, transcript variant X5	1437	1457	CUUGGAGUGAAGGGAGCUCUC	UGGAGCUCCCUUCACUCCAAU	Cleavage		1
vvi-miR159a/vvi-miR159b	XM_019217705.1	2491	100248959	LOC100248959	transcription factor GAMYB, transcript variant X6	1430	1450	CUUGGAGUGAAGGGAGCUCUC	UGGAGCUCCCUUCACUCCAAU	Cleavage		1
vvi-miR159a/vvi-miR159b	XM_019217706.1	2137	100248959	LOC100248959	transcription factor GAMYB, transcript variant X7	1076	1096	CUUGGAGUGAAGGGAGCUCUC	UGGAGCUCCCUUCACUCCAAU	Cleavage		1
vvi-miR159a/vvi-miR159b	XM_010660738.1	1608	104881249	LOC104881249	uncharacterized LOC104881249	959	979	CUUGGAGUGAAGGGAGCUCUC	CGGAGCUUCCUUCACUCGAAG	Cleavage		2
vvi-miR159a/vvi-miR159b	XM_010653246.2	2396	100246221	LOC100246221	transcription factor GAMYB	1444	1464	CUUGGAGUGAAGGGAGCUCUC	UGGAGCUCCCUUCUCUCCAAU	Cleavage		1
vvi-miR159a/vvi-miR159b	XM_019216816.1	1515	100262628	LOC100262628	esterase	1110	1130	CUUGGAGUGAAGGGAGCUCUC	GUGAGCGCCCUUCACUUCGAG	Cleavage		1
vvi-miR159a/vvi-miR159b	XM_002284659.4	1462	100247676	LOC100247676	esterase	1103	1123	CUUGGAGUGAAGGGAGCUCUC	GUGAGCGCCCUUCACUUCGAG	Cleavage		1
vvi-miR159a/vvi-miR159b	XM_010665908.2	1440	104882465	LOC104882465	esterase	1077	1097	CUUGGAGUGAAGGGAGCUCUC	GUGAGCGCCCUUCACUUCGAG	Cleavage		1
vvi-miR159a/vvi-miR159b	XM_002284949.3	1278	100266909	LOC100266909	probable 2-oxoglutarate-dependent dioxygenase AOP1	697	717	CUUGGAGUGAAGGGAGCUCUC	AUGAGCCCCCCUCACUCCAAG	Translation		1
vvi-miR159a/vvi-miR159b	XM_019221573.1	1672	104880090	LOC104880090	probable mediator of RNA polymerase II transcription subunit 26b, transcript variant X1	849	869	CUUGGAGUGAAGGGAGCUCUC	AAGAGCUCCCUUCACUCCCAU	Cleavage		2
vvi-miR159a/vvi-miR159b	XM_019221574.1	1603	104880090	LOC104880090	probable mediator of RNA polymerase II transcription subunit 26b, transcript variant X2	780	800	CUUGGAGUGAAGGGAGCUCUC	AAGAGCUCCCUUCACUCCCAU	Cleavage		2
vvi-miR159a/vvi-miR159b	XM_010665983.2	6670	100255792	LOC100255792	centromere-associated protein E	1148	1168	CUUGGAGUGAAGGGAGCUCUC	CAGAGCUUCCUUCACUUGAAG	Cleavage		1
vvi-miR159a/vvi-miR159b	XM_019218179.1	1945	100854487	LOC100854487	protein SHORT-ROOT	126	146	CUUGGAGUGAAGGGAGCUCUC	CAGAACUCUCUUCACUCCAAA	Cleavage		1
vvi-miR159a/vvi-miR159b	XM_019223585.1	3128	100255804	LOC100255804	serine/threonine-protein kinase EDR1, transcript variant X2	1650	1670	CUUGGAGUGAAGGGAGCUCUC	CAGAGCACCCUUCAUUUCGAG	Cleavage		1
vvi-miR159a/vvi-miR159b	XM_010658738.2	3111	100255804	LOC100255804	serine/threonine-protein kinase EDR1, transcript variant X1	1633	1653	CUUGGAGUGAAGGGAGCUCUC	CAGAGCACCCUUCAUUUCGAG	Cleavage		1
vvi-miR159a/vvi-miR159b	XM_002280688.4	3100	100255804	LOC100255804	serine/threonine-protein kinase EDR1, transcript variant X3	1622	1642	CUUGGAGUGAAGGGAGCUCUC	CAGAGCACCCUUCAUUUCGAG	Cleavage		1
vvi-miR159a/vvi-miR159b	XM_019223586.1	3013	100255804	LOC100255804	serine/threonine-protein kinase EDR1, transcript variant X4	1535	1555	CUUGGAGUGAAGGGAGCUCUC	CAGAGCACCCUUCAUUUCGAG	Cleavage		1
vvi-miR159a/vvi-miR159b	XM_002273436.4	1195	100256500	LOC100256500	transcription factor MYB48	110	130	CUUGGAGUGAAGGGAGCUCUC	UGGAGCUCCAUUCGCUCCAAA	Cleavage		1
vvi-miR159a/vvi-miR159b	XM_010661703.2	1152	100250278	LOC100250278	50S ribosomal protein L18, transcript variant X2	755	775	CUUGGAGUGAAGGGAGCUCUC	CACAGCUUCCUACACUCCAAG	Translation		1
vvi-miR159a/vvi-miR159b	XM_002266571.4	1025	100250278	LOC100250278	50S ribosomal protein L18, transcript variant X1	628	648	CUUGGAGUGAAGGGAGCUCUC	CACAGCUUCCUACACUCCAAG	Translation		1
vvi-miR159a/vvi-miR159b	XM_002278703.4	2220	100268039	LOC100268039	serine/threonine-protein kinase HT1	1332	1352	CUUGGAGUGAAGGGAGCUCUC	UUGAGCUAUCUUCAUUCUAAG	Cleavage		1
vvi-miR159a/vvi-miR159b	XM_002268077.4	2161	100243468	LOC100243468	disease resistance RPP13-like protein 4	1451	1471	CUUGGAGUGAAGGGAGCUCUC	AGGAGCUGACUUCGCUCCAAG	Cleavage		1
vvi-miR159a/vvi-miR159b	XM_002273925.3	1281	100241605	LOC100241605	vesicle-associated membrane protein 714	663	683	CUUGGAGUGAAGGGAGCUCUC	GACAGUUCUUUUCACUUCAAG	Cleavage		1
vvi-miR159a/vvi-miR159b	XM_019223544.1	4286	104880843	LOC104880843	uncharacterized LOC104880843, transcript variant X1	56	76	CUUGGAGUGAAGGGAGCUCUC	AGGAGCUCUCUUUGCUCGAAG	Cleavage		1
vvi-miR159a/vvi-miR159b	XM_019223545.1	3502	104880843	LOC104880843	uncharacterized LOC104880843, transcript variant X2	56	76	CUUGGAGUGAAGGGAGCUCUC	AGGAGCUCUCUUUGCUCGAAG	Cleavage		1
vvi-miR159a/vvi-miR159b	XM_019220880.1	3335	100246055	LOC100246055	auxin response factor 23, transcript variant X1	2288	2308	CUUGGAGUGAAGGGAGCUCUC	CGGAGCUCCCUUCACCACAAG	Cleavage		1
vvi-miR159a/vvi-miR159b	XM_019220881.1	3309	100246055	LOC100246055	auxin response factor 23, transcript variant X2	2262	2282	CUUGGAGUGAAGGGAGCUCUC	CGGAGCUCCCUUCACCACAAG	Cleavage		1
vvi-miR159a/vvi-miR159b	XM_019220882.1	3299	100246055	LOC100246055	auxin response factor 23, transcript variant X3	2252	2272	CUUGGAGUGAAGGGAGCUCUC	CGGAGCUCCCUUCACCACAAG	Cleavage		1
vvi-miR159a/vvi-miR159b	XM_010647101.2	1545	100248632	LOC100248632	protein BCCIP homolog, transcript variant X2	893	913	CUUGGAGUGAAGGGAGCUCUC	AGGAGUUCCUUUUGCUUUAAG	Cleavage		1
vvi-miR159a/vvi-miR159b	XM_019217305.1	7378	100852663	LOC100852663	putative disease resistance protein RGA4	4798	4818	CUUGGAGUGAAGGGAGCUCUC	GACACCUCCCUUCUCUCCAAG	Cleavage		2
vvi-miR159a/vvi-miR159b	XM_019217302.1	6118	100257609	LOC100257609	putative disease resistance protein RGA1, transcript variant X1	4667	4687	CUUGGAGUGAAGGGAGCUCUC	GACACCUCCCUUCUCUCCAAG	Cleavage		1
vvi-miR159a/vvi-miR159b	XM_019217303.1	6097	100257609	LOC100257609	putative disease resistance protein RGA1, transcript variant X2	4667	4687	CUUGGAGUGAAGGGAGCUCUC	GACACCUCCCUUCUCUCCAAG	Cleavage		1
vvi-miR159a/vvi-miR159b	XM_019217304.1	6038	100257609	LOC100257609	putative disease resistance protein RGA1, transcript variant X3	4667	4687	CUUGGAGUGAAGGGAGCUCUC	GACACCUCCCUUCUCUCCAAG	Cleavage		1
vvi-miR159a/vvi-miR159b	XM_019223419.1	1698	100266997	LOC100266997	putative disease resistance RPP13-like protein 1	1123	1143	CUUGGAGUGAAGGGAGCUCUC	GGGAGUCUCCUACACUCCAAG	Translation		1
vvi-miR159a/vvi-miR159b	XM_002275137.3	759	100250840	LOC100250840	citrate-binding protein	503	523	CUUGGAGUGAAGGGAGCUCUC	GGCAGCUCCCAUUACUUCAAG	Translation		2
vvi-miR159a/vvi-miR159b	XM_002276109.4	2935	100254771	LOC100254771	coronatine-insensitive protein 1	537	557	CUUGGAGUGAAGGGAGCUCUC	UCGAGUUCUUUUCACUUUGAG	Cleavage		1
vvi-miR159a/vvi-miR159b	XM_002271744.4	1681	100241169	LOC100241169	putative ALA-interacting subunit 2, transcript variant X1	158	178	CUUGGAGUGAAGGGAGCUCUC	CAGAGCUUGCUUCUCUUCAAG	Cleavage		1
vvi-miR159a/vvi-miR159b	XM_010657388.2	1653	100241169	LOC100241169	putative ALA-interacting subunit 2, transcript variant X2	158	178	CUUGGAGUGAAGGGAGCUCUC	CAGAGCUUGCUUCUCUUCAAG	Cleavage		1
vvi-miR159a/vvi-miR159b	XM_003632686.3	967	100853213	LOC100853213	DNA-directed RNA polymerase V subunit 5A, transcript variant X1	567	587	CUUGGAGUGAAGGGAGCUCUC	UGGAUCUCUUUUCAUUUCAAG	Cleavage		1
vvi-miR159a/vvi-miR159b	XM_019221690.1	861	100853213	LOC100853213	DNA-directed RNA polymerase V subunit 5A, transcript variant X2	575	595	CUUGGAGUGAAGGGAGCUCUC	UGGAUCUCUUUUCAUUUCAAG	Cleavage		1
vvi-miR159a/vvi-miR159b	XM_010664812.2	3631	100266131	LOC100266131	lysine-specific demethylase JMJ706, transcript variant X1	2805	2825	CUUGGAGUGAAGGGAGCUCUC	UCCAGCUCUCAUCAUUCCAAG	Translation		1
vvi-miR159a/vvi-miR159b	XM_010664820.2	3625	100266131	LOC100266131	lysine-specific demethylase JMJ706, transcript variant X2	2799	2819	CUUGGAGUGAAGGGAGCUCUC	UCCAGCUCUCAUCAUUCCAAG	Translation		1
vvi-miR159a/vvi-miR159b	XM_010657022.1	993	104880436	LOC104880436	uncharacterized LOC104880436	400	420	CUUGGAGUGAAGGGAGCUCUC	GUGAAUUCCUUUUACUUCAAG	Cleavage		1
vvi-miR159a/vvi-miR159b	XM_019221573.1	1672	104880090	LOC104880090	probable mediator of RNA polymerase II transcription subunit 26b, transcript variant X1	879	899	CUUGGAGUGAAGGGAGCUCUC	AAGAGUUCCCUUCGCUCCCAU	Cleavage		2
vvi-miR159a/vvi-miR159b	XM_019221574.1	1603	104880090	LOC104880090	probable mediator of RNA polymerase II transcription subunit 26b, transcript variant X2	810	830	CUUGGAGUGAAGGGAGCUCUC	AAGAGUUCCCUUCGCUCCCAU	Cleavage		2
vvi-miR159a/vvi-miR159b	XM_010654329.2	2860	100245038	LOC100245038	HIPL1 protein, transcript variant X1	716	736	CUUGGAGUGAAGGGAGCUCUC	GAGGGCUCCCCUCGUUCCAAA	Translation		1
vvi-miR159a/vvi-miR159b	XM_002276615.4	1918	100254717	LOC100254717	uncharacterized LOC100254717	1267	1287	CUUGGAGUGAAGGGAGCUCUC	GAGAGGUCCCUUCACUCCCAC	Cleavage		1
vvi-miR159a/vvi-miR159b	XM_002280933.3	1820	100242305	LOC100242305	beta-amyrin 28-oxidase	52	72	CUUGGAGUGAAGGGAGCUCUC	UGGAGCUCUCUUUACUCCACA	Cleavage		1
vvi-miR159a/vvi-miR159b	XM_010663844.2	3616	100253287	LOC100253287	uncharacterized LOC100253287, transcript variant X1	1492	1512	CUUGGAGUGAAGGGAGCUCUC	AAGAGCUUCCUUUAUUUCAGA	Cleavage		1
vvi-miR159a/vvi-miR159b	XM_010663846.2	3570	100253287	LOC100253287	uncharacterized LOC100253287, transcript variant X3	1492	1512	CUUGGAGUGAAGGGAGCUCUC	AAGAGCUUCCUUUAUUUCAGA	Cleavage		1
vvi-miR159a/vvi-miR159b	XM_019217503.1	2996	100253287	LOC100253287	uncharacterized LOC100253287, transcript variant X2	1492	1512	CUUGGAGUGAAGGGAGCUCUC	AAGAGCUUCCUUUAUUUCAGA	Cleavage		1
vvi-miR159a/vvi-miR159b	XM_002273538.4	1539	100258843	LOC100258843	nicotinamide adenine dinucleotide transporter 1, chloroplastic, transcript variant X1	590	610	CUUGGAGUGAAGGGAGCUCUC	AAGAGCUUUCUUUGUUCCAAU	Cleavage		1
vvi-miR159a/vvi-miR159b	XM_019221346.1	1194	100258843	LOC100258843	nicotinamide adenine dinucleotide transporter 1, chloroplastic, transcript variant X2	597	617	CUUGGAGUGAAGGGAGCUCUC	AAGAGCUUUCUUUGUUCCAAU	Cleavage		1
vvi-miR159a/vvi-miR159b	XM_019217193.1	7875	100855352	LOC100855352	putative disease resistance protein RGA3, transcript variant X4	2059	2079	CUUGGAGUGAAGGGAGCUCUC	GAGAGCUGACUUCACUUCAAA	Cleavage		1
vvi-miR159a/vvi-miR159b	XM_019217198.1	7874	100855352	LOC100855352	putative disease resistance protein RGA3, transcript variant X9	2059	2079	CUUGGAGUGAAGGGAGCUCUC	GAGAGCUGACUUCACUUCAAA	Cleavage		1
vvi-miR159a/vvi-miR159b	XM_019217211.1	7851	100855352	LOC100855352	putative disease resistance protein RGA3, transcript variant X23	2059	2079	CUUGGAGUGAAGGGAGCUCUC	GAGAGCUGACUUCACUUCAAA	Cleavage		1
vvi-miR159a/vvi-miR159b	XM_019217190.1	7847	100855352	LOC100855352	putative disease resistance protein RGA3, transcript variant X1	2059	2079	CUUGGAGUGAAGGGAGCUCUC	GAGAGCUGACUUCACUUCAAA	Cleavage		1
vvi-miR159a/vvi-miR159b	XM_019217195.1	7844	100855352	LOC100855352	putative disease resistance protein RGA3, transcript variant X6	2059	2079	CUUGGAGUGAAGGGAGCUCUC	GAGAGCUGACUUCACUUCAAA	Cleavage		1
vvi-miR159a/vvi-miR159b	XM_019217224.1	7810	100855352	LOC100855352	putative disease resistance protein RGA3, transcript variant X42	2059	2079	CUUGGAGUGAAGGGAGCUCUC	GAGAGCUGACUUCACUUCAAA	Cleavage		1
vvi-miR159a/vvi-miR159b	XM_019217209.1	7796	100855352	LOC100855352	putative disease resistance protein RGA3, transcript variant X21	2059	2079	CUUGGAGUGAAGGGAGCUCUC	GAGAGCUGACUUCACUUCAAA	Cleavage		1
vvi-miR159a/vvi-miR159b	XM_019217210.1	7793	100855352	LOC100855352	putative disease resistance protein RGA3, transcript variant X22	2059	2079	CUUGGAGUGAAGGGAGCUCUC	GAGAGCUGACUUCACUUCAAA	Cleavage		1
vvi-miR159a/vvi-miR159b	XM_019217207.1	7766	100855352	LOC100855352	putative disease resistance protein RGA3, transcript variant X19	2059	2079	CUUGGAGUGAAGGGAGCUCUC	GAGAGCUGACUUCACUUCAAA	Cleavage		1
vvi-miR159a/vvi-miR159b	XM_019217214.1	7763	100855352	LOC100855352	putative disease resistance protein RGA3, transcript variant X28	2059	2079	CUUGGAGUGAAGGGAGCUCUC	GAGAGCUGACUUCACUUCAAA	Cleavage		1
vvi-miR159a/vvi-miR159b	XM_019217202.1	7763	100855352	LOC100855352	putative disease resistance protein RGA3, transcript variant X13	2059	2079	CUUGGAGUGAAGGGAGCUCUC	GAGAGCUGACUUCACUUCAAA	Cleavage		1
vvi-miR159a/vvi-miR159b	XM_019217199.1	7755	100855352	LOC100855352	putative disease resistance protein RGA3, transcript variant X10	2059	2079	CUUGGAGUGAAGGGAGCUCUC	GAGAGCUGACUUCACUUCAAA	Cleavage		1
vvi-miR159a/vvi-miR159b	XM_019217203.1	7751	100855352	LOC100855352	putative disease resistance protein RGA3, transcript variant X14	2059	2079	CUUGGAGUGAAGGGAGCUCUC	GAGAGCUGACUUCACUUCAAA	Cleavage		1
vvi-miR159a/vvi-miR159b	XM_019217191.1	7707	100855352	LOC100855352	putative disease resistance protein RGA3, transcript variant X2	2059	2079	CUUGGAGUGAAGGGAGCUCUC	GAGAGCUGACUUCACUUCAAA	Cleavage		1
vvi-miR159a/vvi-miR159b	XM_019217196.1	7694	100855352	LOC100855352	putative disease resistance protein RGA3, transcript variant X7	2059	2079	CUUGGAGUGAAGGGAGCUCUC	GAGAGCUGACUUCACUUCAAA	Cleavage		1
vvi-miR159a/vvi-miR159b	XM_019217192.1	7688	100855352	LOC100855352	putative disease resistance protein RGA3, transcript variant X3	2059	2079	CUUGGAGUGAAGGGAGCUCUC	GAGAGCUGACUUCACUUCAAA	Cleavage		1
vvi-miR159a/vvi-miR159b	XM_019217200.1	7682	100855352	LOC100855352	putative disease resistance protein RGA3, transcript variant X11	2059	2079	CUUGGAGUGAAGGGAGCUCUC	GAGAGCUGACUUCACUUCAAA	Cleavage		1
vvi-miR159a/vvi-miR159b	XM_019217208.1	7670	100855352	LOC100855352	putative disease resistance protein RGA3, transcript variant X20	2059	2079	CUUGGAGUGAAGGGAGCUCUC	GAGAGCUGACUUCACUUCAAA	Cleavage		1
vvi-miR159a/vvi-miR159b	XM_019217212.1	7645	100855352	LOC100855352	putative disease resistance protein RGA3, transcript variant X24	2059	2079	CUUGGAGUGAAGGGAGCUCUC	GAGAGCUGACUUCACUUCAAA	Cleavage		1
vvi-miR159a/vvi-miR159b	XM_019217204.1	7623	100855352	LOC100855352	putative disease resistance protein RGA3, transcript variant X16	2059	2079	CUUGGAGUGAAGGGAGCUCUC	GAGAGCUGACUUCACUUCAAA	Cleavage		1
vvi-miR159a/vvi-miR159b	XM_019217197.1	7603	100855352	LOC100855352	putative disease resistance protein RGA3, transcript variant X8	2059	2079	CUUGGAGUGAAGGGAGCUCUC	GAGAGCUGACUUCACUUCAAA	Cleavage		1
vvi-miR159a/vvi-miR159b	XM_019217213.1	7598	100855352	LOC100855352	putative disease resistance protein RGA3, transcript variant X26	2059	2079	CUUGGAGUGAAGGGAGCUCUC	GAGAGCUGACUUCACUUCAAA	Cleavage		1
vvi-miR159a/vvi-miR159b	XM_019217215.1	7586	100855352	LOC100855352	putative disease resistance protein RGA3, transcript variant X29	2059	2079	CUUGGAGUGAAGGGAGCUCUC	GAGAGCUGACUUCACUUCAAA	Cleavage		1
vvi-miR159a/vvi-miR159b	XM_019217206.1	7576	100855352	LOC100855352	putative disease resistance protein RGA3, transcript variant X18	2059	2079	CUUGGAGUGAAGGGAGCUCUC	GAGAGCUGACUUCACUUCAAA	Cleavage		1
vvi-miR159a/vvi-miR159b	XM_019217219.1	7452	100855352	LOC100855352	putative disease resistance protein RGA3, transcript variant X36	2059	2079	CUUGGAGUGAAGGGAGCUCUC	GAGAGCUGACUUCACUUCAAA	Cleavage		1
vvi-miR159a/vvi-miR159b	XM_019217218.1	7433	100855352	LOC100855352	putative disease resistance protein RGA3, transcript variant X32	2059	2079	CUUGGAGUGAAGGGAGCUCUC	GAGAGCUGACUUCACUUCAAA	Cleavage		1
vvi-miR159a/vvi-miR159b	XM_010646634.2	7419	100855352	LOC100855352	putative disease resistance protein RGA3, transcript variant X33	2059	2079	CUUGGAGUGAAGGGAGCUCUC	GAGAGCUGACUUCACUUCAAA	Cleavage		1
vvi-miR159a/vvi-miR159b	XM_019217194.1	7390	100855352	LOC100855352	putative disease resistance protein RGA3, transcript variant X5	2059	2079	CUUGGAGUGAAGGGAGCUCUC	GAGAGCUGACUUCACUUCAAA	Cleavage		1
vvi-miR159a/vvi-miR159b	XM_010646627.2	7305	100855352	LOC100855352	putative disease resistance protein RGA3, transcript variant X25	2059	2079	CUUGGAGUGAAGGGAGCUCUC	GAGAGCUGACUUCACUUCAAA	Cleavage		1
vvi-miR159a/vvi-miR159b	XM_010646621.2	7299	100855352	LOC100855352	putative disease resistance protein RGA3, transcript variant X15	2059	2079	CUUGGAGUGAAGGGAGCUCUC	GAGAGCUGACUUCACUUCAAA	Cleavage		1
vvi-miR159a/vvi-miR159b	XM_019217223.1	7280	100855352	LOC100855352	putative disease resistance protein RGA3, transcript variant X39	2059	2079	CUUGGAGUGAAGGGAGCUCUC	GAGAGCUGACUUCACUUCAAA	Cleavage		1
vvi-miR159a/vvi-miR159b	XM_010646633.2	7274	100855352	LOC100855352	putative disease resistance protein RGA3, transcript variant X34	2059	2079	CUUGGAGUGAAGGGAGCUCUC	GAGAGCUGACUUCACUUCAAA	Cleavage		1
vvi-miR159a/vvi-miR159b	XM_019217221.1	7273	100855352	LOC100855352	putative disease resistance protein RGA3, transcript variant X38	2059	2079	CUUGGAGUGAAGGGAGCUCUC	GAGAGCUGACUUCACUUCAAA	Cleavage		1
vvi-miR159a/vvi-miR159b	XM_010646637.2	7266	100855352	LOC100855352	putative disease resistance protein RGA3, transcript variant X41	2059	2079	CUUGGAGUGAAGGGAGCUCUC	GAGAGCUGACUUCACUUCAAA	Cleavage		1
vvi-miR159a/vvi-miR159b	XM_019217220.1	7262	100855352	LOC100855352	putative disease resistance protein RGA3, transcript variant X37	2059	2079	CUUGGAGUGAAGGGAGCUCUC	GAGAGCUGACUUCACUUCAAA	Cleavage		1
vvi-miR159a/vvi-miR159b	XM_010646635.2	7260	100855352	LOC100855352	putative disease resistance protein RGA3, transcript variant X35	2059	2079	CUUGGAGUGAAGGGAGCUCUC	GAGAGCUGACUUCACUUCAAA	Cleavage		1
vvi-miR159a/vvi-miR159b	XM_019217216.1	7251	100855352	LOC100855352	putative disease resistance protein RGA3, transcript variant X30	2059	2079	CUUGGAGUGAAGGGAGCUCUC	GAGAGCUGACUUCACUUCAAA	Cleavage		1
vvi-miR159a/vvi-miR159b	XM_010646630.2	7245	100855352	LOC100855352	putative disease resistance protein RGA3, transcript variant X27	2059	2079	CUUGGAGUGAAGGGAGCUCUC	GAGAGCUGACUUCACUUCAAA	Cleavage		1
vvi-miR159a/vvi-miR159b	XM_019217225.1	7208	100855352	LOC100855352	putative disease resistance protein RGA3, transcript variant X43	2059	2079	CUUGGAGUGAAGGGAGCUCUC	GAGAGCUGACUUCACUUCAAA	Cleavage		1
vvi-miR159a/vvi-miR159b	XM_019217217.1	7187	100855352	LOC100855352	putative disease resistance protein RGA3, transcript variant X31	2059	2079	CUUGGAGUGAAGGGAGCUCUC	GAGAGCUGACUUCACUUCAAA	Cleavage		1
vvi-miR159a/vvi-miR159b	XM_019217226.1	7148	100855352	LOC100855352	putative disease resistance protein RGA3, transcript variant X44	2059	2079	CUUGGAGUGAAGGGAGCUCUC	GAGAGCUGACUUCACUUCAAA	Cleavage		1
vvi-miR159a/vvi-miR159b	XM_010646636.2	7133	100855352	LOC100855352	putative disease resistance protein RGA3, transcript variant X40	2059	2079	CUUGGAGUGAAGGGAGCUCUC	GAGAGCUGACUUCACUUCAAA	Cleavage		1
vvi-miR159a/vvi-miR159b	XM_019217201.1	6832	100855352	LOC100855352	putative disease resistance protein RGA3, transcript variant X12	2059	2079	CUUGGAGUGAAGGGAGCUCUC	GAGAGCUGACUUCACUUCAAA	Cleavage		1
vvi-miR159a/vvi-miR159b	XM_019217205.1	6673	100855352	LOC100855352	putative disease resistance protein RGA3, transcript variant X17	2059	2079	CUUGGAGUGAAGGGAGCUCUC	GAGAGCUGACUUCACUUCAAA	Cleavage		1
vvi-miR159a/vvi-miR159b	XM_019219738.1	1260	100256274	LOC100256274	cullin-1-like, transcript variant X2	493	513	CUUGGAGUGAAGGGAGCUCUC	GGAGGCUUCCUUCACUCAAAG	Cleavage		1
vvi-miR159a/vvi-miR159b	XM_019219737.1	1250	100256274	LOC100256274	cullin-1-like, transcript variant X1	491	511	CUUGGAGUGAAGGGAGCUCUC	GGAGGCUUCCUUCACUCAAAG	Cleavage		1
vvi-miR159a/vvi-miR159b	XM_002267609.4	1215	100252049	LOC100252049	zinc finger protein ZAT5-like	596	616	CUUGGAGUGAAGGGAGCUCUC	GAUGCUUCCCUUCAUUCCAAG	Cleavage		1
vvi-miR159a/vvi-miR159b	XM_002284348.4	791	100265533	LOC100265533	zinc finger protein ZAT11	291	311	CUUGGAGUGAAGGGAGCUCUC	GAAAAUUCCCUUCAUUUCAAG	Cleavage		1
vvi-miR159a/vvi-miR159b	XM_010662742.2	1026	104881695	LOC104881695	probable leucine-rich repeat receptor-like protein kinase At1g35710	263	283	CUUGGAGUGAAGGGAGCUCUC	UGGAGUUUCCUUCAUUUCAGA	Cleavage		1
vvi-miR159a/vvi-miR159b	XM_019225465.1	2925	100254494	LOC100254494	uncharacterized LOC100254494	1510	1530	CUUGGAGUGAAGGGAGCUCUC	AAGAGCUUCUUUCUUUUCGAG	Cleavage		2
vvi-miR159a/vvi-miR159b	XM_002269988.4	2176	100250446	LOC100250446	amidophosphoribosyltransferase, chloroplastic	8	28	CUUGGAGUGAAGGGAGCUCUC	UAGGACUCUCUUCACUCUGGG	Cleavage		1
vvi-miR159a/vvi-miR159b	XM_010660196.2	1687	100249648	LOC100249648	UDP-glycosyltransferase 76F1, transcript variant X1	15	35	CUUGGAGUGAAGGGAGCUCUC	GCGAGCUCUUUUUAUUCCGAU	Cleavage		2
vvi-miR159a/vvi-miR159b	XM_002276835.3	1681	100249648	LOC100249648	UDP-glycosyltransferase 76F1, transcript variant X2	12	32	CUUGGAGUGAAGGGAGCUCUC	GCGAGCUCUUUUUAUUCCGAU	Cleavage		2
vvi-miR159a/vvi-miR159b	XM_002285763.4	1297	100252381	LOC100252381	uncharacterized methyltransferase At1g78140, chloroplastic	792	812	CUUGGAGUGAAGGGAGCUCUC	CAGACUUCCUUUUGCUUCAAG	Cleavage		1
vvi-miR159a/vvi-miR159b	XM_019223420.1	5188	104880997	LOC104880997	putative disease resistance RPP13-like protein 1	1217	1237	CUUGGAGUGAAGGGAGCUCUC	GGGAGUCUCUUACACUCCAAG	Translation		1
vvi-miR159a/vvi-miR159b	XM_019223547.1	5029	100258269	LOC100258269	putative disease resistance RPP13-like protein 1, transcript variant X2	1311	1331	CUUGGAGUGAAGGGAGCUCUC	GGGAGUCUCUUACACUCCAAG	Translation		1
vvi-miR159a/vvi-miR159b	XM_019223546.1	4975	100258269	LOC100258269	putative disease resistance RPP13-like protein 1, transcript variant X1	1311	1331	CUUGGAGUGAAGGGAGCUCUC	GGGAGUCUCUUACACUCCAAG	Translation		1
vvi-miR159a/vvi-miR159b	XM_019223548.1	4944	100258269	LOC100258269	putative disease resistance RPP13-like protein 1, transcript variant X3	1311	1331	CUUGGAGUGAAGGGAGCUCUC	GGGAGUCUCUUACACUCCAAG	Translation		1
vvi-miR159a/vvi-miR159b	XM_019223549.1	4698	100258269	LOC100258269	putative disease resistance RPP13-like protein 1, transcript variant X4	1311	1331	CUUGGAGUGAAGGGAGCUCUC	GGGAGUCUCUUACACUCCAAG	Translation		1
vvi-miR159a/vvi-miR159b	XM_019223550.1	4582	100251590	LOC100251590	putative disease resistance RPP13-like protein 1, transcript variant X1	1311	1331	CUUGGAGUGAAGGGAGCUCUC	GGGAGUCUCUUACACUCCAAG	Translation		1
vvi-miR159a/vvi-miR159b	XM_019223551.1	4414	100251590	LOC100251590	putative disease resistance RPP13-like protein 1, transcript variant X2	1311	1331	CUUGGAGUGAAGGGAGCUCUC	GGGAGUCUCUUACACUCCAAG	Translation		1
vvi-miR159a/vvi-miR159b	XM_010663543.2	3007	100258534	LOC100258534	uncharacterized LOC100258534	2071	2091	CUUGGAGUGAAGGGAGCUCUC	GUGGGUUCUCUUCACGUCAAG	Cleavage		1
vvi-miR159a/vvi-miR159b	XM_010662374.2	2423	104881642	LOC104881642	uncharacterized LOC104881642, transcript variant X1	2269	2289	CUUGGAGUGAAGGGAGCUCUC	UCAAGUUUUCUUCACUCUAGG	Cleavage		1
vvi-miR159a/vvi-miR159b	XM_002275095.3	2256	100267985	LOC100267985	protease Do-like 9, transcript variant X1	743	763	CUUGGAGUGAAGGGAGCUCUC	GAGAUUUGCCUGCACUCCAAG	Translation		1
vvi-miR159a/vvi-miR159b	XM_010662375.2	2229	104881642	LOC104881642	uncharacterized LOC104881642, transcript variant X2	2075	2095	CUUGGAGUGAAGGGAGCUCUC	UCAAGUUUUCUUCACUCUAGG	Cleavage		1
vvi-miR159a/vvi-miR159b	XM_010662645.2	2103	100267985	LOC100267985	protease Do-like 9, transcript variant X2	743	763	CUUGGAGUGAAGGGAGCUCUC	GAGAUUUGCCUGCACUCCAAG	Translation		1
vvi-miR159a/vvi-miR159b	XM_010662646.2	2078	100267985	LOC100267985	protease Do-like 9, transcript variant X3	743	763	CUUGGAGUGAAGGGAGCUCUC	GAGAUUUGCCUGCACUCCAAG	Translation		1
vvi-miR159a/vvi-miR159b	XM_019225326.1	1920	104881642	LOC104881642	uncharacterized LOC104881642, transcript variant X3	1766	1786	CUUGGAGUGAAGGGAGCUCUC	UCAAGUUUUCUUCACUCUAGG	Cleavage		1
vvi-miR159a/vvi-miR159b	XM_010647845.2	1810	100261961	LOC100261961	bifunctional riboflavin kinase/FMN phosphatase, transcript variant X2	1083	1103	CUUGGAGUGAAGGGAGCUCUC	GGGGCUUACCUUCAUUCCAAG	Cleavage		1
vvi-miR159a/vvi-miR159b	XM_002271197.4	1792	100261961	LOC100261961	bifunctional riboflavin kinase/FMN phosphatase, transcript variant X1	1065	1085	CUUGGAGUGAAGGGAGCUCUC	GGGGCUUACCUUCAUUCCAAG	Cleavage		1
vvi-miR159a/vvi-miR159b	XM_010647850.2	1775	100854313	LOC100854313	bifunctional riboflavin kinase/FMN phosphatase, transcript variant X2	1048	1068	CUUGGAGUGAAGGGAGCUCUC	GGGGCUUACCUUCAUUCCAAG	Cleavage		1
vvi-miR159a/vvi-miR159b	XM_010647849.2	1757	100854313	LOC100854313	bifunctional riboflavin kinase/FMN phosphatase, transcript variant X1	1030	1050	CUUGGAGUGAAGGGAGCUCUC	GGGGCUUACCUUCAUUCCAAG	Cleavage		1
vvi-miR159a/vvi-miR159b	XM_010647851.2	1708	100854313	LOC100854313	bifunctional riboflavin kinase/FMN phosphatase, transcript variant X4	1032	1052	CUUGGAGUGAAGGGAGCUCUC	GGGGCUUACCUUCAUUCCAAG	Cleavage		1
vvi-miR159a/vvi-miR159b	XM_010647846.2	1690	100261961	LOC100261961	bifunctional riboflavin kinase/FMN phosphatase, transcript variant X3	963	983	CUUGGAGUGAAGGGAGCUCUC	GGGGCUUACCUUCAUUCCAAG	Cleavage		1
vvi-miR159a/vvi-miR159b	XM_003634950.3	1658	100854313	LOC100854313	bifunctional riboflavin kinase/FMN phosphatase, transcript variant X3	931	951	CUUGGAGUGAAGGGAGCUCUC	GGGGCUUACCUUCAUUCCAAG	Cleavage		1
vvi-miR159a/vvi-miR159b	NM_001281247.1	1566	100232912	LOC100232912	5-enolpyruvylshikimate-3-phosphate synthase	792	812	CUUGGAGUGAAGGGAGCUCUC	GGCAGCUCCCUUGGCUCUAGG	Translation		1
vvi-miR159a/vvi-miR159b	XM_002280078.3	930	100253425	LOC100253425	protein CURVATURE THYLAKOID 1A, chloroplastic	382	402	CUUGGAGUGAAGGGAGCUCUC	GCAGGUUCUCUUCGCUCCAGG	Cleavage		1
vvi-miR159a/vvi-miR159b	XM_019223266.1	715	100266770	LOC100266770	extracellular ribonuclease LE	671	691	CUUGGAGUGAAGGGAGCUCUC	UUGAGUUUCCUUCAUUCUAGA	Cleavage		2
vvi-miR159a/vvi-miR159b	XM_002269401.2	1137	100256427	LOC100256427	protein LURP-one-related 4	81	102	CUUG-GAGUGAAGGGAGCUCUC	UAGAGCUCUCUUCAUUCACAAG	Cleavage		1
vvi-miR159a/vvi-miR159b	XM_019217305.1	7378	100852663	LOC100852663	putative disease resistance protein RGA4	1963	1983	CUUGGAGUGAAGGGAGCUCUC	GAGAGCUGACUUCGCUUCAAA	Cleavage		2
vvi-miR159a/vvi-miR159b	XM_019218220.1	3511	100245554	LOC100245554	myb-like protein X, transcript variant X1	795	815	CUUGGAGUGAAGGGAGCUCUC	GAGAGUUUUUUGCAUUUCAAG	Translation		1
vvi-miR159a/vvi-miR159b	XM_019218221.1	3493	100245554	LOC100245554	myb-like protein X, transcript variant X2	777	797	CUUGGAGUGAAGGGAGCUCUC	GAGAGUUUUUUGCAUUUCAAG	Translation		1
vvi-miR159a/vvi-miR159b	XM_010665962.2	3628	100262519	LOC100262519	mediator of RNA polymerase II transcription subunit 1	322	342	CUUGGAGUGAAGGGAGCUCUC	UAGGGUUUUCUUUACUUCAAC	Cleavage		2
vvi-miR159a/vvi-miR159b	XM_010647083.2	3358	100266352	LOC100266352	putative pumilio homolog 7, chloroplastic	881	900	CUUGGAGUGAAGGGAGCUCUC	GGGAGUUCCCUUUAC-CCAAG	Cleavage		1
vvi-miR159a/vvi-miR159b	XM_002277967.3	2737	100262343	LOC100262343	protein ODORANT1	1975	1995	CUUGGAGUGAAGGGAGCUCUC	CAGAGCUCCCUUCAAGCCAAU	Cleavage		1
vvi-miR159a/vvi-miR159b	XM_002280589.3	2516	100258021	LOC100258021	putative RNA polymerase II subunit B1 CTD phosphatase RPAP2 homolog, transcript variant X1	8	29	CUUGGA-GUGAAGGGAGCUCUC	UGGAGCUUCCUUCGCCUCCAAG	Cleavage		1
vvi-miR159a/vvi-miR159b	XM_010661429.2	2458	100258021	LOC100258021	putative RNA polymerase II subunit B1 CTD phosphatase RPAP2 homolog, transcript variant X3	9	30	CUUGGA-GUGAAGGGAGCUCUC	UGGAGCUUCCUUCGCCUCCAAG	Cleavage		1
vvi-miR159a/vvi-miR159b	XM_019219703.1	3999	100256778	LOC100256778	protein GAMETE EXPRESSED 2, transcript variant X3	681	701	CUUGGAGUGAAGGGAGCUCUC	GAGAAUUUCAUUCACUCCAAU	Cleavage		1
vvi-miR159a/vvi-miR159b	XM_010651273.2	3896	100256778	LOC100256778	protein GAMETE EXPRESSED 2, transcript variant X1	578	598	CUUGGAGUGAAGGGAGCUCUC	GAGAAUUUCAUUCACUCCAAU	Cleavage		1
vvi-miR159a/vvi-miR159b	XM_010651274.2	3889	100256778	LOC100256778	protein GAMETE EXPRESSED 2, transcript variant X2	577	597	CUUGGAGUGAAGGGAGCUCUC	GAGAAUUUCAUUCACUCCAAU	Cleavage		1
vvi-miR159a/vvi-miR159b	XM_010655084.2	3043	100253373	LOC100253373	uncharacterized LOC100253373	1460	1480	CUUGGAGUGAAGGGAGCUCUC	GAAAGCUCUCUUGACUUCAAU	Translation		1
vvi-miR159a/vvi-miR159b	XM_010654164.2	2789	100254567	LOC100254567	putative kinase-like protein TMKL1	716	736	CUUGGAGUGAAGGGAGCUCUC	GGGAGCUUUCUGCGCUCCAGA	Translation		1
vvi-miR159a/vvi-miR159b	XM_002271214.3	1741	100248107	LOC100248107	3-ketoacyl-CoA synthase 6	193	213	CUUGGAGUGAAGGGAGCUCUC	GGGAGCUCUCUCCACUUUGAU	Translation		1
vvi-miR159a/vvi-miR159b	XM_019220441.1	3966	109122742	LOC109122742	uncharacterized LOC109122742	2174	2194	CUUGGAGUGAAGGGAGCUCUC	GAUGGAUCCUUUUGCUCCAAG	Cleavage		1
vvi-miR159a/vvi-miR159b	XM_010661431.2	3962	100263158	LOC100263158	FACT complex subunit SPT16, transcript variant X2	2358	2378	CUUGGAGUGAAGGGAGCUCUC	GAGGUUUCAUUUCGCUCCAAG	Cleavage		1
vvi-miR159a/vvi-miR159b	XM_002276788.4	3941	100263158	LOC100263158	FACT complex subunit SPT16, transcript variant X1	2337	2357	CUUGGAGUGAAGGGAGCUCUC	GAGGUUUCAUUUCGCUCCAAG	Cleavage		1
vvi-miR159a/vvi-miR159b	XM_010661432.2	3936	100263158	LOC100263158	FACT complex subunit SPT16, transcript variant X3	2332	2352	CUUGGAGUGAAGGGAGCUCUC	GAGGUUUCAUUUCGCUCCAAG	Cleavage		1
vvi-miR159a/vvi-miR159b	XM_010661433.2	3934	100263158	LOC100263158	FACT complex subunit SPT16, transcript variant X4	2330	2350	CUUGGAGUGAAGGGAGCUCUC	GAGGUUUCAUUUCGCUCCAAG	Cleavage		1
vvi-miR159a/vvi-miR159b	XM_010661434.2	3895	100263158	LOC100263158	FACT complex subunit SPT16, transcript variant X5	2291	2311	CUUGGAGUGAAGGGAGCUCUC	GAGGUUUCAUUUCGCUCCAAG	Cleavage		1
vvi-miR159a/vvi-miR159b	XM_019220958.1	3630	100266539	LOC100266539	transcription termination factor MTERF15, mitochondrial-like	3038	3058	CUUGGAGUGAAGGGAGCUCUC	GAAGGCAUUCUUCACUCUAAG	Cleavage		1
vvi-miR159a/vvi-miR159b	XM_002277951.4	3129	100246945	LOC100246945	putative disease resistance protein RGA3, transcript variant X1	1384	1404	CUUGGAGUGAAGGGAGCUCUC	GGGGGCUUGCUUUACUCAAAG	Cleavage		1
vvi-miR159a/vvi-miR159b	XM_010655480.2	3063	100246945	LOC100246945	putative disease resistance protein RGA3, transcript variant X2	1385	1405	CUUGGAGUGAAGGGAGCUCUC	GGGGGCUUGCUUUACUCAAAG	Cleavage		1
vvi-miR159a/vvi-miR159b	XM_002276465.3	2396	100256953	LOC100256953	kelch domain-containing protein 4	514	534	CUUGGAGUGAAGGGAGCUCUC	GAGUGCUUCCAUCACUACAAG	Translation		1
vvi-miR159a/vvi-miR159b	XM_002270745.3	2207	100264895	LOC100264895	uncharacterized LOC100264895	820	840	CUUGGAGUGAAGGGAGCUCUC	GAGAUCUCCUUCCAGUCCAAG	Translation		1
vvi-miR159a/vvi-miR159b	XM_002270817.3	1468	100246529	LOC100246529	bifunctional epoxide hydrolase 2, transcript variant X1	586	606	CUUGGAGUGAAGGGAGCUCUC	GAGUGUUUCUUUUUCUCCAAG	Cleavage		1
vvi-miR159a/vvi-miR159b	XM_019220223.1	1457	100246529	LOC100246529	bifunctional epoxide hydrolase 2, transcript variant X2	586	606	CUUGGAGUGAAGGGAGCUCUC	GAGUGUUUCUUUUUCUCCAAG	Cleavage		1
vvi-miR159a/vvi-miR159b	XM_010646837.2	4421	100241125	LOC100241125	homeobox-DDT domain protein RLT3, transcript variant X4	3318	3338	CUUGGAGUGAAGGGAGCUCUC	UGGAGUUCUUUUUACUCUGAU	Cleavage		1
vvi-miR159a/vvi-miR159b	XM_010646834.2	4411	100241125	LOC100241125	homeobox-DDT domain protein RLT3, transcript variant X2	3308	3328	CUUGGAGUGAAGGGAGCUCUC	UGGAGUUCUUUUUACUCUGAU	Cleavage		1
vvi-miR159a/vvi-miR159b	XM_010646833.2	4378	100241125	LOC100241125	homeobox-DDT domain protein RLT3, transcript variant X1	3275	3295	CUUGGAGUGAAGGGAGCUCUC	UGGAGUUCUUUUUACUCUGAU	Cleavage		1
vvi-miR159a/vvi-miR159b	XM_010646835.2	4369	100241125	LOC100241125	homeobox-DDT domain protein RLT3, transcript variant X3	3266	3286	CUUGGAGUGAAGGGAGCUCUC	UGGAGUUCUUUUUACUCUGAU	Cleavage		1
vvi-miR159a/vvi-miR159b	XM_010646836.2	4354	100241125	LOC100241125	homeobox-DDT domain protein RLT3, transcript variant X5	3251	3271	CUUGGAGUGAAGGGAGCUCUC	UGGAGUUCUUUUUACUCUGAU	Cleavage		1
vvi-miR159a/vvi-miR159b	XM_002263761.4	4298	100241125	LOC100241125	homeobox-DDT domain protein RLT3, transcript variant X6	3195	3215	CUUGGAGUGAAGGGAGCUCUC	UGGAGUUCUUUUUACUCUGAU	Cleavage		1
vvi-miR159a/vvi-miR159b	XM_019217347.1	4233	100241125	LOC100241125	homeobox-DDT domain protein RLT3, transcript variant X7	3130	3150	CUUGGAGUGAAGGGAGCUCUC	UGGAGUUCUUUUUACUCUGAU	Cleavage		1
vvi-miR159a/vvi-miR159b	XM_019219211.1	3734	100249134	LOC100249134	putative pentatricopeptide repeat-containing protein At3g25970, transcript variant X3	3490	3510	CUUGGAGUGAAGGGAGCUCUC	UAGGUCUCUCUUCAUUCCAGA	Cleavage		1
vvi-miR159a/vvi-miR159b	XM_019219210.1	3714	100249134	LOC100249134	putative pentatricopeptide repeat-containing protein At3g25970, transcript variant X1	3470	3490	CUUGGAGUGAAGGGAGCUCUC	UAGGUCUCUCUUCAUUCCAGA	Cleavage		1
vvi-miR159a/vvi-miR159b	XM_002271707.4	3893	100262281	LOC100262281	histidine kinase 5, transcript variant X2	343	363	CUUGGAGUGAAGGGAGCUCUC	GAGAGUUCUCUUCUCUCCACA	Cleavage		1
vvi-miR159a/vvi-miR159b	XM_002275137.3	759	100250840	LOC100250840	citrate-binding protein	95	115	CUUGGAGUGAAGGGAGCUCUC	UUGAGCUUCUUUCAUCUCAAU	Cleavage		2
vvi-miR159a/vvi-miR159b	XM_002277442.3	1452	100242637	LOC100242637	cytochrome c oxidase assembly protein COX11, mitochondrial	841	862	CUUGGAGUGAAGGG-AGCUCUC	GAGGGCUGCCCUUUACUUCAAU	Cleavage		1
vvi-miR159a/vvi-miR159b	XM_002277201.3	1617	100255252	LOC100255252	histone deacetylase 8, transcript variant X1	704	724	CUUGGAGUGAAGGGAGCUCUC	GAGGGCUUCUAUCACUCUGAU	Translation		1
vvi-miR159a/vvi-miR159b	XM_019220824.1	1488	100255252	LOC100255252	histone deacetylase 8, transcript variant X2	575	595	CUUGGAGUGAAGGGAGCUCUC	GAGGGCUUCUAUCACUCUGAU	Translation		1
vvi-miR159a/vvi-miR159b	XM_010662698.2	4154	100243903	LOC100243903	alpha-mannosidase 2, transcript variant X1	1685	1705	CUUGGAGUGAAGGGAGCUCUC	GAGGUUUUCCUUCACUCUCAG	Cleavage		1
vvi-miR159a/vvi-miR159b	XM_002276432.4	4126	100243903	LOC100243903	alpha-mannosidase 2, transcript variant X3	1657	1677	CUUGGAGUGAAGGGAGCUCUC	GAGGUUUUCCUUCACUCUCAG	Cleavage		1
vvi-miR159a/vvi-miR159b	XM_019225055.1	4105	100243903	LOC100243903	alpha-mannosidase 2, transcript variant X2	1636	1656	CUUGGAGUGAAGGGAGCUCUC	GAGGUUUUCCUUCACUCUCAG	Cleavage		1
vvi-miR159a/vvi-miR159b	XM_010647342.2	2862	100263567	LOC100263567	flowering time control protein FY	1240	1260	CUUGGAGUGAAGGGAGCUCUC	GAGAGCUUUGUUCAUUUCAUG	Cleavage		1
vvi-miR159a/vvi-miR159b	XM_010653038.2	1404	100853867	LOC100853867	serine/threonine-protein kinase fray2, transcript variant X1	410	430	CUUGGAGUGAAGGGAGCUCUC	CAGAGCUCUCUGCAUUCCAUU	Translation		1
vvi-miR159a/vvi-miR159b	XM_010653044.2	1401	100853867	LOC100853867	serine/threonine-protein kinase fray2, transcript variant X2	407	427	CUUGGAGUGAAGGGAGCUCUC	CAGAGCUCUCUGCAUUCCAUU	Translation		1
vvi-miR159a/vvi-miR159b	XM_019220438.1	1186	100260460	LOC100260460	transmembrane protein 56	203	223	CUUGGAGUGAAGGGAGCUCUC	GAGGGUUCUCUACAUUCCAUG	Translation		1
vvi-miR159a/vvi-miR159b	XM_010659051.1	1110	104880897	LOC104880897	F-box/kelch-repeat protein At5g60570-like	162	182	CUUGGAGUGAAGGGAGCUCUC	CAGAGUUACCUUCAUUCCACU	Cleavage		1
vvi-miR159a/vvi-miR159b	XM_019223266.1	715	100266770	LOC100266770	extracellular ribonuclease LE	102	122	CUUGGAGUGAAGGGAGCUCUC	UACAGUUGCAUCCACUCCAAG	Translation		2
vvi-miR159a/vvi-miR159b	XM_019217894.1	8069	100265505	LOC100265505	TMV resistance protein N-like	7057	7077	CUUGGAGUGAAGGGAGCUCUC	AAGGGCUUCCUUCAUUUAAAA	Cleavage		1
vvi-miR159a/vvi-miR159b	XM_010660738.1	1608	104881249	LOC104881249	uncharacterized LOC104881249	1131	1151	CUUGGAGUGAAGGGAGCUCUC	UGGACUUUCCUACAUUCAAAG	Translation		2
vvi-miR159a/vvi-miR159b	XM_010665867.2	13722	100260794	LOC100260794	uncharacterized LOC100260794	12607	12627	CUUGGAGUGAAGGGAGCUCUC	GAGAGCUCUCUUCAUUUUGUU	Cleavage		1
vvi-miR159a/vvi-miR159b	XM_010665962.2	3628	100262519	LOC100262519	mediator of RNA polymerase II transcription subunit 1	1723	1743	CUUGGAGUGAAGGGAGCUCUC	AGGAUUUCCCUUCACUUGGAA	Cleavage		2
vvi-miR159a/vvi-miR159b	XM_010650624.2	2491	100266835	LOC100266835	probable aminopyrimidine aminohydrolase, mitochondrial, transcript variant X1	615	635	CUUGGAGUGAAGGGAGCUCUC	GAGAGCUCUCUUAACUCUGCA	Translation		1
vvi-miR159a/vvi-miR159b	XM_002270255.3	2481	100266835	LOC100266835	probable aminopyrimidine aminohydrolase, mitochondrial, transcript variant X2	605	625	CUUGGAGUGAAGGGAGCUCUC	GAGAGCUCUCUUAACUCUGCA	Translation		1
vvi-miR159a/vvi-miR159b	XM_010650626.2	1847	100266835	LOC100266835	probable aminopyrimidine aminohydrolase, mitochondrial, transcript variant X3	616	636	CUUGGAGUGAAGGGAGCUCUC	GAGAGCUCUCUUAACUCUGCA	Translation		1
vvi-miR159a/vvi-miR159b	XM_019225465.1	2925	100254494	LOC100254494	uncharacterized LOC100254494	15	35	CUUGGAGUGAAGGGAGCUCUC	CAGAUCUCCAUUUACACCAAA	Cleavage		2
vvi-miR159a/vvi-miR159b	XM_010660196.2	1687	100249648	LOC100249648	UDP-glycosyltransferase 76F1, transcript variant X1	231	251	CUUGGAGUGAAGGGAGCUCUC	GCAAACAUUCUUCACUCCAAA	Cleavage		2
vvi-miR159a/vvi-miR159b	XM_002276835.3	1681	100249648	LOC100249648	UDP-glycosyltransferase 76F1, transcript variant X2	228	248	CUUGGAGUGAAGGGAGCUCUC	GCAAACAUUCUUCACUCCAAA	Cleavage		2
vvi-miR159a/vvi-miR159b	XM_002280039.4	3688	100241966	LOC100241966	probable LRR receptor-like serine/threonine-protein kinase At3g47570	3437	3457	CUUGGAGUGAAGGGAGCUCUC	GAGAGCUGCCUGCGCUCCAUC	Translation		1
vvi-miR159c	XM_010658535.2	2055	100256524	LOC100256524	uncharacterized LOC100256524, transcript variant X5	731	751	UUUGGAUUGAAGGGAGCUCUA	AUGGGCUCUCUUCGAUCCAAA	Cleavage		1
vvi-miR159c	XM_019223193.1	2137	100256524	LOC100256524	uncharacterized LOC100256524, transcript variant X1	732	752	UUUGGAUUGAAGGGAGCUCUA	AUGGGCUCUCUUCGAUCCAAA	Cleavage		1
vvi-miR159c	XM_019223194.1	2154	100256524	LOC100256524	uncharacterized LOC100256524, transcript variant X2	749	769	UUUGGAUUGAAGGGAGCUCUA	AUGGGCUCUCUUCGAUCCAAA	Cleavage		1
vvi-miR159c	XM_019223195.1	2331	100256524	LOC100256524	uncharacterized LOC100256524, transcript variant X3	926	946	UUUGGAUUGAAGGGAGCUCUA	AUGGGCUCUCUUCGAUCCAAA	Cleavage		1
vvi-miR159c	XM_019224238.1	2001	109123722	LOC109123722	uncharacterized LOC109123722	705	725	UUUGGAUUGAAGGGAGCUCUA	UAGGGCUCUUUUCGAUCCAAA	Cleavage		1
vvi-miR159c	XM_019217706.1	2137	100248959	LOC100248959	transcription factor GAMYB, transcript variant X7	1076	1096	UUUGGAUUGAAGGGAGCUCUA	UGGAGCUCCCUUCACUCCAAU	Cleavage		2
vvi-miR159c	XM_019217705.1	2491	100248959	LOC100248959	transcription factor GAMYB, transcript variant X6	1430	1450	UUUGGAUUGAAGGGAGCUCUA	UGGAGCUCCCUUCACUCCAAU	Cleavage		2
vvi-miR159c	XM_019217704.1	2498	100248959	LOC100248959	transcription factor GAMYB, transcript variant X5	1437	1457	UUUGGAUUGAAGGGAGCUCUA	UGGAGCUCCCUUCACUCCAAU	Cleavage		2
vvi-miR159c	XM_010647229.2	2543	100248959	LOC100248959	transcription factor GAMYB, transcript variant X4	1482	1502	UUUGGAUUGAAGGGAGCUCUA	UGGAGCUCCCUUCACUCCAAU	Cleavage		2
vvi-miR159c	XM_010647226.2	2550	100248959	LOC100248959	transcription factor GAMYB, transcript variant X3	1489	1509	UUUGGAUUGAAGGGAGCUCUA	UGGAGCUCCCUUCACUCCAAU	Cleavage		2
vvi-miR159c	XM_002275810.4	2810	100248959	LOC100248959	transcription factor GAMYB, transcript variant X1	1749	1769	UUUGGAUUGAAGGGAGCUCUA	UGGAGCUCCCUUCACUCCAAU	Cleavage		2
vvi-miR159c	XM_010647228.2	2879	100248959	LOC100248959	transcription factor GAMYB, transcript variant X2	1818	1838	UUUGGAUUGAAGGGAGCUCUA	UGGAGCUCCCUUCACUCCAAU	Cleavage		2
vvi-miR159c	XM_010657187.2	1809	104880484	LOC104880484	uncharacterized LOC104880484	1029	1049	UUUGGAUUGAAGGGAGCUCUA	UAGAGCACCCUUCAAACCAAA	Cleavage		1
vvi-miR159c	XM_010645844.2	2662	104877499	LOC104877499	protein SPEAR2, transcript variant X2	1400	1420	UUUGGAUUGAAGGGAGCUCUA	UAGAGCCCCCUUCAAACCAAA	Cleavage		1
vvi-miR159c	XM_019216918.1	2664	104877499	LOC104877499	protein SPEAR2, transcript variant X1	1315	1335	UUUGGAUUGAAGGGAGCUCUA	UAGAGCCCCCUUCAAACCAAA	Cleavage		1
vvi-miR159c	XM_002277967.3	2737	100262343	LOC100262343	protein ODORANT1	1975	1995	UUUGGAUUGAAGGGAGCUCUA	CAGAGCUCCCUUCAAGCCAAU	Cleavage		1
vvi-miR159c	XM_019223213.1	1852	100247398	LOC100247398	zinc finger CCCH domain-containing protein 39, transcript variant X3	1365	1385	UUUGGAUUGAAGGGAGCUCUA	UGGGGCUCCUAUCAAUCCAGA	Translation		1
vvi-miR159c	XM_010658104.2	1937	100247398	LOC100247398	zinc finger CCCH domain-containing protein 39, transcript variant X1	1450	1470	UUUGGAUUGAAGGGAGCUCUA	UGGGGCUCCUAUCAAUCCAGA	Translation		1
vvi-miR159c	XM_002263171.4	2028	100267286	LOC100267286	DEAD-box ATP-dependent RNA helicase 36	157	177	UUUGGAUUGAAGGGAGCUCUA	UGAAGUUUCCUUUAAUCCAAA	Cleavage		1
vvi-miR159c	XM_010658105.2	2114	100247398	LOC100247398	zinc finger CCCH domain-containing protein 39, transcript variant X2	1627	1647	UUUGGAUUGAAGGGAGCUCUA	UGGGGCUCCUAUCAAUCCAGA	Translation		1
vvi-miR159c	XM_002284848.4	920	100267586	LOC100267586	CCG-binding protein 1	236	256	UUUGGAUUGAAGGGAGCUCUA	AAGAGCCUCCUUUGAUCCAAA	Cleavage		1
vvi-miR159c	XM_002280559.4	2498	100264574	LOC100264574	probable glycosyltransferase At5g03795	1550	1570	UUUGGAUUGAAGGGAGCUCUA	CAGAGCUCUUUGCAAUUCAAA	Translation		2
vvi-miR159c	XM_010651002.2	2904	100249022	LOC100249022	pentatricopeptide repeat-containing protein At4g20090, transcript variant X3	204	224	UUUGGAUUGAAGGGAGCUCUA	AGAAGCUUUCUUCAAUCCGAA	Cleavage		1
vvi-miR159c	XM_010650995.2	3012	100249022	LOC100249022	pentatricopeptide repeat-containing protein At4g20090, transcript variant X1	204	224	UUUGGAUUGAAGGGAGCUCUA	AGAAGCUUUCUUCAAUCCGAA	Cleavage		1
vvi-miR159c	XM_002275569.3	3033	100249022	LOC100249022	pentatricopeptide repeat-containing protein At4g20090, transcript variant X2	136	156	UUUGGAUUGAAGGGAGCUCUA	AGAAGCUUUCUUCAAUCCGAA	Cleavage		1
vvi-miR159c	XM_019222055.1	2577	100266960	LOC100266960	probable LRR receptor-like serine/threonine-protein kinase At4g29180	906	926	UUUGGAUUGAAGGGAGCUCUA	UUGGGCUCCCAUCAAUUCAAG	Translation		1
vvi-miR159c	XM_002282834.4	1382	100241776	LOC100241776	RNA exonuclease 4	919	939	UUUGGAUUGAAGGGAGCUCUA	AUGAGUUUCCAUUAAUCCAAA	Translation		1
vvi-miR159c	NM_001281138.1	884	100233100	SODCP	Cu/Zn superoxide dismutase-like	381	401	UUUGGAUUGAAGGGAGCUCUA	AGGAGCACAUUUCAAUCCAAA	Cleavage		1
vvi-miR159c	XM_010652838.2	2648	100256992	LOC100256992	transmembrane protein 209	194	214	UUUGGAUUGAAGGGAGCUCUA	AGGAGCUCCUUCCCAUCCAAA	Translation		1
vvi-miR159c	XM_010658916.2	2388	100251638	LOC100251638	condensin complex subunit 2	1565	1585	UUUGGAUUGAAGGGAGCUCUA	UAGAGCUCCUUGCAAUACAAA	Translation		1
vvi-miR159c	XM_002269000.4	2181	100246059	LOC100246059	protein indeterminate-domain 2	1365	1385	UUUGGAUUGAAGGGAGCUCUA	CAGAGCUCUCUUCGAUUCGAC	Cleavage		1
vvi-miR159c	XM_002273436.4	1195	100256500	LOC100256500	transcription factor MYB48	110	130	UUUGGAUUGAAGGGAGCUCUA	UGGAGCUCCAUUCGCUCCAAA	Cleavage		1
vvi-miR159c	XM_010649857.2	1854	100250343	LOC100250343	UDP-arabinose 4-epimerase 1, transcript variant X1	119	139	UUUGGAUUGAAGGGAGCUCUA	UGGACUUUUCUUCAAUUCAAA	Cleavage		1
vvi-miR159c	XM_010656193.2	2182	100251405	LOC100251405	dihydrolipoyllysine-residue acetyltransferase component 2 of pyruvate dehydrogenase complex, mitochondrial, transcript variant X1	2047	2067	UUUGGAUUGAAGGGAGCUCUA	UAAAGCUUCCUUCUAUCCAGA	Cleavage		1
vvi-miR159c	XM_010656195.2	2186	100251405	LOC100251405	dihydrolipoyllysine-residue acetyltransferase component 2 of pyruvate dehydrogenase complex, mitochondrial, transcript variant X2	2051	2071	UUUGGAUUGAAGGGAGCUCUA	UAAAGCUUCCUUCUAUCCAGA	Cleavage		1
vvi-miR159c	XM_019226623.1	2153	100245051	LOC100245051	alpha-mannosidase I MNS5, transcript variant X3	60	80	UUUGGAUUGAAGGGAGCUCUA	CAGAUCUCCCUUCAAUCUGAU	Cleavage		1
vvi-miR159c	XM_010664909.2	2219	100245051	LOC100245051	alpha-mannosidase I MNS5, transcript variant X2	60	80	UUUGGAUUGAAGGGAGCUCUA	CAGAUCUCCCUUCAAUCUGAU	Cleavage		1
vvi-miR159c	XM_002280309.3	2262	100245051	LOC100245051	alpha-mannosidase I MNS5, transcript variant X1	60	80	UUUGGAUUGAAGGGAGCUCUA	CAGAUCUCCCUUCAAUCUGAU	Cleavage		1
vvi-miR159c	XM_010648202.2	1796	100249209	LOC100249209	uncharacterized LOC100249209, transcript variant X3	647	667	UUUGGAUUGAAGGGAGCUCUA	AAGAGCUCCCUCCAAUCUCAA	Translation		1
vvi-miR159c	XM_019218179.1	1945	100854487	LOC100854487	protein SHORT-ROOT	126	146	UUUGGAUUGAAGGGAGCUCUA	CAGAACUCUCUUCACUCCAAA	Cleavage		1
vvi-miR159c	XM_010658675.2	2504	100267794	LOC100267794	G-type lectin S-receptor-like serine/threonine-protein kinase At2g19130, transcript variant X2	1049	1069	UUUGGAUUGAAGGGAGCUCUA	AGGAGCUCUCUUUAAUCUACA	Cleavage		1
vvi-miR159c	XM_002274399.4	2726	100267794	LOC100267794	G-type lectin S-receptor-like serine/threonine-protein kinase At2g19130, transcript variant X1	1271	1291	UUUGGAUUGAAGGGAGCUCUA	AGGAGCUCUCUUUAAUCUACA	Cleavage		1
vvi-miR159c	XM_019221171.1	3016	100259570	LOC100259570	ent-copalyl diphosphate synthase, chloroplastic	314	334	UUUGGAUUGAAGGGAGCUCUA	AAGGGCUCACUUCAAUUUAAG	Cleavage		1
vvi-miR159c	XM_019217609.1	5060	104877865	LOC104877865	TMV resistance protein N, transcript variant X2	1811	1831	UUUGGAUUGAAGGGAGCUCUA	AAGAGUACACUUCAAUUCAAA	Cleavage		2
vvi-miR159c	XM_019217610.1	5075	104877865	LOC104877865	TMV resistance protein N, transcript variant X4	1811	1831	UUUGGAUUGAAGGGAGCUCUA	AAGAGUACACUUCAAUUCAAA	Cleavage		2
vvi-miR159c	XM_010647084.2	5187	104877865	LOC104877865	TMV resistance protein N, transcript variant X5	1811	1831	UUUGGAUUGAAGGGAGCUCUA	AAGAGUACACUUCAAUUCAAA	Cleavage		2
vvi-miR159c	XM_002283326.4	782	100264533	LOC100264533	uncharacterized LOC100264533	671	691	UUUGGAUUGAAGGGAGCUCUA	CUGGGUUUCCUUUAAUUUAAA	Cleavage		2
vvi-miR159c	XM_019222490.1	3385	100261421	LOC100261421	probable LRR receptor-like serine/threonine-protein kinase At1g56130, transcript variant X4	1703	1723	UUUGGAUUGAAGGGAGCUCUA	CAGGGAGCCCUUCAAUUCAAA	Cleavage		1
vvi-miR159c	XM_019222489.1	3406	100261421	LOC100261421	probable LRR receptor-like serine/threonine-protein kinase At1g56130, transcript variant X3	1775	1795	UUUGGAUUGAAGGGAGCUCUA	CAGGGAGCCCUUCAAUUCAAA	Cleavage		1
vvi-miR159c	XM_010657569.2	3451	100261421	LOC100261421	probable LRR receptor-like serine/threonine-protein kinase At1g56130, transcript variant X2	1775	1795	UUUGGAUUGAAGGGAGCUCUA	CAGGGAGCCCUUCAAUUCAAA	Cleavage		1
vvi-miR159c	XM_019222488.1	3457	100261421	LOC100261421	probable LRR receptor-like serine/threonine-protein kinase At1g56130, transcript variant X1	1775	1795	UUUGGAUUGAAGGGAGCUCUA	CAGGGAGCCCUUCAAUUCAAA	Cleavage		1
vvi-miR159c	XM_010647085.2	4011	100242443	LOC100242443	putative disease resistance protein At4g11170, transcript variant X1	1787	1807	UUUGGAUUGAAGGGAGCUCUA	AAGAGUACGCUUCAAUUCAAA	Cleavage		1
vvi-miR159c	XM_019217602.1	4035	100242443	LOC100242443	putative disease resistance protein At4g11170, transcript variant X2	1787	1807	UUUGGAUUGAAGGGAGCUCUA	AAGAGUACGCUUCAAUUCAAA	Cleavage		1
vvi-miR159c	XM_010660293.2	954	100251241	LOC100251241	cellular nucleic acid-binding protein, transcript variant X1	783	803	UUUGGAUUGAAGGGAGCUCUA	UUGAGUGUCCUUCAGUCCGAA	Cleavage		1
vvi-miR159c	XM_010660294.2	1063	100251241	LOC100251241	cellular nucleic acid-binding protein, transcript variant X2	892	912	UUUGGAUUGAAGGGAGCUCUA	UUGAGUGUCCUUCAGUCCGAA	Cleavage		1
vvi-miR159c	XM_010659349.2	4045	100253141	LOC100253141	uncharacterized LOC100253141	1745	1765	UUUGGAUUGAAGGGAGCUCUA	UUGAGCUCUCUAUGAUUCAAA	Translation		1
vvi-miR159c	XM_019217331.1	7314	100852412	LOC100852412	putative disease resistance protein RGA4, transcript variant X17	6112	6132	UUUGGAUUGAAGGGAGCUCUA	UCGUGCUCUCUUUAAUUCAGA	Cleavage		1
vvi-miR159c	XM_019217330.1	7477	100852412	LOC100852412	putative disease resistance protein RGA4, transcript variant X16	6275	6295	UUUGGAUUGAAGGGAGCUCUA	UCGUGCUCUCUUUAAUUCAGA	Cleavage		1
vvi-miR159c	XM_019217325.1	7748	100852412	LOC100852412	putative disease resistance protein RGA4, transcript variant X11	6546	6566	UUUGGAUUGAAGGGAGCUCUA	UCGUGCUCUCUUUAAUUCAGA	Cleavage		1
vvi-miR159c	XM_019217323.1	7772	100852412	LOC100852412	putative disease resistance protein RGA4, transcript variant X9	6570	6590	UUUGGAUUGAAGGGAGCUCUA	UCGUGCUCUCUUUAAUUCAGA	Cleavage		1
vvi-miR159c	XM_019217326.1	7785	100852412	LOC100852412	putative disease resistance protein RGA4, transcript variant X12	6583	6603	UUUGGAUUGAAGGGAGCUCUA	UCGUGCUCUCUUUAAUUCAGA	Cleavage		1
vvi-miR159c	XM_019217329.1	8771	100852412	LOC100852412	putative disease resistance protein RGA4, transcript variant X15	7569	7589	UUUGGAUUGAAGGGAGCUCUA	UCGUGCUCUCUUUAAUUCAGA	Cleavage		1
vvi-miR159c	XM_019217336.1	9679	100852412	LOC100852412	putative disease resistance protein RGA4, transcript variant X22	8864	8884	UUUGGAUUGAAGGGAGCUCUA	UCGUGCUCUCUUUAAUUCAGA	Cleavage		1
vvi-miR159c	XM_019217335.1	9732	100852412	LOC100852412	putative disease resistance protein RGA4, transcript variant X21	8864	8884	UUUGGAUUGAAGGGAGCUCUA	UCGUGCUCUCUUUAAUUCAGA	Cleavage		1
vvi-miR159c	XM_019217334.1	9766	100852412	LOC100852412	putative disease resistance protein RGA4, transcript variant X20	8864	8884	UUUGGAUUGAAGGGAGCUCUA	UCGUGCUCUCUUUAAUUCAGA	Cleavage		1
vvi-miR159c	XM_019217324.1	9767	100852412	LOC100852412	putative disease resistance protein RGA4, transcript variant X10	8565	8585	UUUGGAUUGAAGGGAGCUCUA	UCGUGCUCUCUUUAAUUCAGA	Cleavage		1
vvi-miR159c	XM_019217332.1	9786	100852412	LOC100852412	putative disease resistance protein RGA4, transcript variant X18	8864	8884	UUUGGAUUGAAGGGAGCUCUA	UCGUGCUCUCUUUAAUUCAGA	Cleavage		1
vvi-miR159c	XM_019217327.1	9806	100852412	LOC100852412	putative disease resistance protein RGA4, transcript variant X13	8604	8624	UUUGGAUUGAAGGGAGCUCUA	UCGUGCUCUCUUUAAUUCAGA	Cleavage		1
vvi-miR159c	XM_019217333.1	9940	100852412	LOC100852412	putative disease resistance protein RGA4, transcript variant X19	8864	8884	UUUGGAUUGAAGGGAGCUCUA	UCGUGCUCUCUUUAAUUCAGA	Cleavage		1
vvi-miR159c	XM_019217320.1	9941	100852412	LOC100852412	putative disease resistance protein RGA4, transcript variant X6	8739	8759	UUUGGAUUGAAGGGAGCUCUA	UCGUGCUCUCUUUAAUUCAGA	Cleavage		1
vvi-miR159c	XM_019217318.1	9952	100852412	LOC100852412	putative disease resistance protein RGA4, transcript variant X4	8750	8770	UUUGGAUUGAAGGGAGCUCUA	UCGUGCUCUCUUUAAUUCAGA	Cleavage		1
vvi-miR159c	XM_019217321.1	9953	100852412	LOC100852412	putative disease resistance protein RGA4, transcript variant X7	8864	8884	UUUGGAUUGAAGGGAGCUCUA	UCGUGCUCUCUUUAAUUCAGA	Cleavage		1
vvi-miR159c	XM_019217328.1	9960	100852412	LOC100852412	putative disease resistance protein RGA4, transcript variant X14	8864	8884	UUUGGAUUGAAGGGAGCUCUA	UCGUGCUCUCUUUAAUUCAGA	Cleavage		1
vvi-miR159c	XM_019217322.1	9980	100852412	LOC100852412	putative disease resistance protein RGA4, transcript variant X8	8864	8884	UUUGGAUUGAAGGGAGCUCUA	UCGUGCUCUCUUUAAUUCAGA	Cleavage		1
vvi-miR159c	XM_019217317.1	10066	100852412	LOC100852412	putative disease resistance protein RGA4, transcript variant X3	8864	8884	UUUGGAUUGAAGGGAGCUCUA	UCGUGCUCUCUUUAAUUCAGA	Cleavage		1
vvi-miR159c	XM_019217315.1	10066	100852412	LOC100852412	putative disease resistance protein RGA4, transcript variant X1	8864	8884	UUUGGAUUGAAGGGAGCUCUA	UCGUGCUCUCUUUAAUUCAGA	Cleavage		1
vvi-miR159c	XM_019217319.1	10079	100852412	LOC100852412	putative disease resistance protein RGA4, transcript variant X5	8877	8897	UUUGGAUUGAAGGGAGCUCUA	UCGUGCUCUCUUUAAUUCAGA	Cleavage		1
vvi-miR159c	XM_019217316.1	10135	100852412	LOC100852412	putative disease resistance protein RGA4, transcript variant X2	8864	8884	UUUGGAUUGAAGGGAGCUCUA	UCGUGCUCUCUUUAAUUCAGA	Cleavage		1
vvi-miR159c	XM_010649948.1	1038	104878957	LOC104878957	serine/threonine-protein kinase BLUS1-like	427	447	UUUGGAUUGAAGGGAGCUCUA	UGGGGUUCCCUUCAAUCCAUU	Cleavage		2
vvi-miR159c	XM_010649948.1	1038	104878957	LOC104878957	serine/threonine-protein kinase BLUS1-like	198	218	UUUGGAUUGAAGGGAGCUCUA	UAAAGCUUCCUUCUAUCCGGA	Cleavage		2
vvi-miR159c	XM_002281374.3	1489	100262412	LOC100262412	protein SPOROCYTELESS	645	666	UUUGG-AUUGAAGGGAGCUCUA	GAGAGCUCUCUUCAAUGCCAAA	Cleavage		1
vvi-miR159c	XM_010662742.2	1026	104881695	LOC104881695	probable leucine-rich repeat receptor-like protein kinase At1g35710	263	283	UUUGGAUUGAAGGGAGCUCUA	UGGAGUUUCCUUCAUUUCAGA	Cleavage		1
vvi-miR159c	XM_010650539.2	2123	100262399	LOC100262399	serine/arginine-rich splicing factor RSZ22, transcript variant X5	145	165	UUUGGAUUGAAGGGAGCUCUA	UAGGGCUCCUUUGGAUCCGGA	Translation		1
vvi-miR159c	XM_010650537.2	2127	100262399	LOC100262399	serine/arginine-rich splicing factor RSZ22, transcript variant X1	146	166	UUUGGAUUGAAGGGAGCUCUA	UAGGGCUCCUUUGGAUCCGGA	Translation		1
vvi-miR159c	XM_002272762.4	1648	100257710	LOC100257710	uncharacterized LOC100257710	109	129	UUUGGAUUGAAGGGAGCUCUA	CAGAGCUCCCUUCAGUCUCAC	Cleavage		1
vvi-miR159c	XM_002265033.4	2375	100245322	LOC100245322	lysine-specific histone demethylase 1 homolog 1	2148	2168	UUUGGAUUGAAGGGAGCUCUA	UGGAGUUUCUUUCCAUCCAAU	Cleavage		2
vvi-miR159c	XM_010653246.2	2396	100246221	LOC100246221	transcription factor GAMYB	1444	1464	UUUGGAUUGAAGGGAGCUCUA	UGGAGCUCCCUUCUCUCCAAU	Cleavage		1
vvi-miR159c	XM_019217503.1	2996	100253287	LOC100253287	uncharacterized LOC100253287, transcript variant X2	1492	1512	UUUGGAUUGAAGGGAGCUCUA	AAGAGCUUCCUUUAUUUCAGA	Cleavage		1
vvi-miR159c	XM_010663846.2	3570	100253287	LOC100253287	uncharacterized LOC100253287, transcript variant X3	1492	1512	UUUGGAUUGAAGGGAGCUCUA	AAGAGCUUCCUUUAUUUCAGA	Cleavage		1
vvi-miR159c	XM_010663844.2	3616	100253287	LOC100253287	uncharacterized LOC100253287, transcript variant X1	1492	1512	UUUGGAUUGAAGGGAGCUCUA	AAGAGCUUCCUUUAUUUCAGA	Cleavage		1
vvi-miR159c	XM_019219776.1	989	109122563	LOC109122563	uncharacterized LOC109122563	926	947	UUUGGAUUG-AAGGGAGCUCUA	AAGGGCUUCCUUACAAUCCAGA	Translation		1
vvi-miR159c	XM_002283664.2	1951	100252016	LOC100252016	protein Jade-1	12	32	UUUGGAUUGAAGGGAGCUCUA	CGCCACUCCCUUCAAUUCAAA	Cleavage		1
vvi-miR159c	XM_002279046.4	765	100249556	LOC100249556	60S acidic ribosomal protein P1	489	509	UUUGGAUUGAAGGGAGCUCUA	AGGAGCUCCUUUCAGUAUGAA	Cleavage		1
vvi-miR159c	XM_002282321.2	1720	100249017	LOC100249017	probable indole-3-pyruvate monooxygenase YUCCA4	799	819	UUUGGAUUGAAGGGAGCUCUA	AAGAGCUUAUUUUGAUCCAAG	Cleavage		1
vvi-miR159c	XM_019216690.1	1795	100260793	LOC100260793	protein odr-4 homolog, transcript variant X3	1451	1471	UUUGGAUUGAAGGGAGCUCUA	GGCAGUUCCCUUCAAUUCAGC	Cleavage		1
vvi-miR159c	XM_002285562.4	1867	100260793	LOC100260793	protein odr-4 homolog, transcript variant X1	1451	1471	UUUGGAUUGAAGGGAGCUCUA	GGCAGUUCCCUUCAAUUCAGC	Cleavage		1
vvi-miR159c	XM_019217855.1	1885	100244145	LOC100244145	putative laccase-9-like, transcript variant X2	523	543	UUUGGAUUGAAGGGAGCUCUA	AGGAGUUCUUUUCAAAUCAAA	Cleavage		1
vvi-miR159c	XM_002263835.3	1943	100244145	LOC100244145	putative laccase-9-like, transcript variant X1	581	601	UUUGGAUUGAAGGGAGCUCUA	AGGAGUUCUUUUCAAAUCAAA	Cleavage		1
vvi-miR159c	XM_010666147.2	1960	100260793	LOC100260793	protein odr-4 homolog, transcript variant X6	1544	1564	UUUGGAUUGAAGGGAGCUCUA	GGCAGUUCCCUUCAAUUCAGC	Cleavage		1
vvi-miR159c	XM_010666145.2	2043	100260793	LOC100260793	protein odr-4 homolog, transcript variant X5	1451	1471	UUUGGAUUGAAGGGAGCUCUA	GGCAGUUCCCUUCAAUUCAGC	Cleavage		1
vvi-miR159c	XM_010654329.2	2860	100245038	LOC100245038	HIPL1 protein, transcript variant X1	716	736	UUUGGAUUGAAGGGAGCUCUA	GAGGGCUCCCCUCGUUCCAAA	Translation		1
vvi-miR159c	XM_002277934.4	3128	100262254	LOC100262254	FT-interacting protein 1	573	593	UUUGGAUUGAAGGGAGCUCUA	AAGAGGUUCCUUCAAUCUCAA	Cleavage		1
vvi-miR159c	XM_002279577.3	3506	100249049	LOC100249049	formin-like protein 6	1691	1711	UUUGGAUUGAAGGGAGCUCUA	UCGAGCUCCUUUCAAUUAAAU	Cleavage		1
vvi-miR159c	XM_002271757.3	642	100241748	LOC100241748	auxin-induced protein 10A5-like	254	274	UUUGGAUUGAAGGGAGCUCUA	UGAAGCACCCUUCAUUCCAAA	Cleavage		1
vvi-miR159c	XM_019223266.1	715	100266770	LOC100266770	extracellular ribonuclease LE	671	691	UUUGGAUUGAAGGGAGCUCUA	UUGAGUUUCCUUCAUUCUAGA	Cleavage		1
vvi-miR159c	XM_010662490.2	1401	100250724	LOC100250724	cytochrome c1-2, heme protein, mitochondrial, transcript variant X1	1065	1085	UUUGGAUUGAAGGGAGCUCUA	CUGGGUUUUCUUUAAUCCAAU	Cleavage		1
vvi-miR159c	XM_002264562.4	1418	100250724	LOC100250724	cytochrome c1-2, heme protein, mitochondrial, transcript variant X2	1082	1102	UUUGGAUUGAAGGGAGCUCUA	CUGGGUUUUCUUUAAUCCAAU	Cleavage		1
vvi-miR159c	XM_010662491.2	1459	100250724	LOC100250724	cytochrome c1-2, heme protein, mitochondrial, transcript variant X3	1123	1143	UUUGGAUUGAAGGGAGCUCUA	CUGGGUUUUCUUUAAUCCAAU	Cleavage		1
vvi-miR159c	XM_002285584.4	1809	100256177	LOC100256177	GDT1-like protein 2, chloroplastic	1768	1788	UUUGGAUUGAAGGGAGCUCUA	UUUGGCUCCCUUCAAUCUUAA	Cleavage		1
vvi-miR159c	XM_019218550.1	1867	100854352	LOC100854352	probable carboxylesterase SOBER1-like	1234	1254	UUUGGAUUGAAGGGAGCUCUA	AUGGGUUCCUUUUAAUUCAAC	Cleavage		1
vvi-miR159c	XM_002263698.3	1913	100262005	LOC100262005	putative clathrin assembly protein At1g33340	1163	1183	UUUGGAUUGAAGGGAGCUCUA	UGGAGUACCCAUCGGUCCAAA	Translation		1
vvi-miR159c	XM_002275748.3	2192	100247257	LOC100247257	pentatricopeptide repeat-containing protein At1g31920	567	587	UUUGGAUUGAAGGGAGCUCUA	CUGGGUUCCUUUCAAUUUAAU	Cleavage		1
vvi-miR159c	XM_002269100.3	3404	100246847	LOC100246847	pentatricopeptide repeat-containing protein At1g71210, transcript variant X2	240	260	UUUGGAUUGAAGGGAGCUCUA	AUCGGCUCUCUUCAAGCCAAA	Cleavage		1
vvi-miR159c	XM_002280063.3	3494	100260325	LOC100260325	RNA-dependent RNA polymerase 2	138	158	UUUGGAUUGAAGGGAGCUCUA	UGGAGCUUCCUGGAGUCCAAG	Translation		1
vvi-miR159c	XM_002265742.4	4104	100247343	LOC100247343	topless-related protein 4	2914	2934	UUUGGAUUGAAGGGAGCUCUA	UGGAGGAUUCUUCAAUUCAAA	Cleavage		1
vvi-miR159c	XM_010649899.2	4147	100246847	LOC100246847	pentatricopeptide repeat-containing protein At1g71210, transcript variant X1	240	260	UUUGGAUUGAAGGGAGCUCUA	AUCGGCUCUCUUCAAGCCAAA	Cleavage		1
vvi-miR159c	XM_002280137.2	1086	100247393	LOC100247393	ran-binding protein 1 homolog a	855	875	UUUGGAUUGAAGGGAGCUCUA	GAGAGUUUCCUUCAAUCUAUU	Cleavage		1
vvi-miR159c	XM_019225640.1	5383	109124071	LOC109124071	uncharacterized mitochondrial protein AtMg00810-like	1604	1624	UUUGGAUUGAAGGGAGCUCUA	UAGAGCUUUCUUCAGUUUACA	Cleavage		1
vvi-miR159c	XM_010658677.2	1497	100245511	LOC100245511	dihydroorotase, mitochondrial, transcript variant X3	208	228	UUUGGAUUGAAGGGAGCUCUA	UGGAGCUCUCUUUAACUCAAC	Cleavage		1
vvi-miR159c	XM_002274881.4	1581	100245511	LOC100245511	dihydroorotase, mitochondrial, transcript variant X2	292	312	UUUGGAUUGAAGGGAGCUCUA	UGGAGCUCUCUUUAACUCAAC	Cleavage		1
vvi-miR159c	XM_010658676.2	1671	100245511	LOC100245511	dihydroorotase, mitochondrial, transcript variant X1	382	402	UUUGGAUUGAAGGGAGCUCUA	UGGAGCUCUCUUUAACUCAAC	Cleavage		1
vvi-miR159c	XM_019223284.1	4322	100261692	LOC100261692	TMV resistance protein N-like	2567	2587	UUUGGAUUGAAGGGAGCUCUA	AGGAGCUUUUUUUAAUUAAAA	Cleavage		3
vvi-miR159c	XM_019220065.1	1295	100240820	LOC100240820	sugar transporter ERD6-like 16, transcript variant X6	228	248	UUUGGAUUGAAGGGAGCUCUA	UGGGGCUCUUUUCAGUUUGGA	Cleavage		1
vvi-miR159c	XM_019220061.1	1398	100263082	LOC100263082	sugar transporter ERD6-like 7, transcript variant X7	300	320	UUUGGAUUGAAGGGAGCUCUA	UGGGGCUCUUUUCAGUUUGGA	Cleavage		1
vvi-miR159c	XM_019220064.1	1428	100240820	LOC100240820	sugar transporter ERD6-like 16, transcript variant X5	228	248	UUUGGAUUGAAGGGAGCUCUA	UGGGGCUCUUUUCAGUUUGGA	Cleavage		1
vvi-miR159c	XM_019220060.1	1541	100263082	LOC100263082	sugar transporter ERD6-like 7, transcript variant X6	300	320	UUUGGAUUGAAGGGAGCUCUA	UGGGGCUCUUUUCAGUUUGGA	Cleavage		1
vvi-miR159c	XM_010651522.2	1658	100240820	LOC100240820	sugar transporter ERD6-like 16, transcript variant X3	228	248	UUUGGAUUGAAGGGAGCUCUA	UGGGGCUCUUUUCAGUUUGGA	Cleavage		1
vvi-miR159c	XM_010651521.2	1706	100240820	LOC100240820	sugar transporter ERD6-like 16, transcript variant X2	228	248	UUUGGAUUGAAGGGAGCUCUA	UGGGGCUCUUUUCAGUUUGGA	Cleavage		1
vvi-miR159c	XM_019220062.1	1718	100240820	LOC100240820	sugar transporter ERD6-like 16, transcript variant X1	228	248	UUUGGAUUGAAGGGAGCUCUA	UGGGGCUCUUUUCAGUUUGGA	Cleavage		1
vvi-miR159c	XM_019220059.1	1736	100263082	LOC100263082	sugar transporter ERD6-like 7, transcript variant X5	300	320	UUUGGAUUGAAGGGAGCUCUA	UGGGGCUCUUUUCAGUUUGGA	Cleavage		1
vvi-miR159c	XM_019220058.1	1769	100263082	LOC100263082	sugar transporter ERD6-like 7, transcript variant X4	300	320	UUUGGAUUGAAGGGAGCUCUA	UGGGGCUCUUUUCAGUUUGGA	Cleavage		1
vvi-miR159c	XM_019220057.1	1775	100263082	LOC100263082	sugar transporter ERD6-like 7, transcript variant X3	300	320	UUUGGAUUGAAGGGAGCUCUA	UGGGGCUCUUUUCAGUUUGGA	Cleavage		1
vvi-miR159c	XM_019220063.1	1812	100240820	LOC100240820	sugar transporter ERD6-like 16, transcript variant X4	60	80	UUUGGAUUGAAGGGAGCUCUA	UGGGGCUCUUUUCAGUUUGGA	Cleavage		1
vvi-miR159c	XM_002278618.4	1817	100263082	LOC100263082	sugar transporter ERD6-like 7, transcript variant X2	300	320	UUUGGAUUGAAGGGAGCUCUA	UGGGGCUCUUUUCAGUUUGGA	Cleavage		1
vvi-miR159c	XM_002280933.3	1820	100242305	LOC100242305	beta-amyrin 28-oxidase	52	72	UUUGGAUUGAAGGGAGCUCUA	UGGAGCUCUCUUUACUCCACA	Cleavage		1
vvi-miR159c	XM_019220056.1	1829	100263082	LOC100263082	sugar transporter ERD6-like 7, transcript variant X1	300	320	UUUGGAUUGAAGGGAGCUCUA	UGGGGCUCUUUUCAGUUUGGA	Cleavage		1
vvi-miR159c	XM_019219213.1	3055	100249134	LOC100249134	putative pentatricopeptide repeat-containing protein At3g25970, transcript variant X7	2811	2831	UUUGGAUUGAAGGGAGCUCUA	UAGGUCUCUCUUCAUUCCAGA	Cleavage		1
vvi-miR159c	XM_019219212.1	3182	100249134	LOC100249134	putative pentatricopeptide repeat-containing protein At3g25970, transcript variant X5	2938	2958	UUUGGAUUGAAGGGAGCUCUA	UAGGUCUCUCUUCAUUCCAGA	Cleavage		1
vvi-miR159c	XM_010650475.2	3602	100249134	LOC100249134	putative pentatricopeptide repeat-containing protein At3g25970, transcript variant X6	3358	3378	UUUGGAUUGAAGGGAGCUCUA	UAGGUCUCUCUUCAUUCCAGA	Cleavage		1
vvi-miR159c	XM_010650474.2	3620	100249134	LOC100249134	putative pentatricopeptide repeat-containing protein At3g25970, transcript variant X4	3376	3396	UUUGGAUUGAAGGGAGCUCUA	UAGGUCUCUCUUCAUUCCAGA	Cleavage		1
vvi-miR159c	XM_010650470.2	3632	100249134	LOC100249134	putative pentatricopeptide repeat-containing protein At3g25970, transcript variant X2	3388	3408	UUUGGAUUGAAGGGAGCUCUA	UAGGUCUCUCUUCAUUCCAGA	Cleavage		1
vvi-miR159c	XM_019219210.1	3714	100249134	LOC100249134	putative pentatricopeptide repeat-containing protein At3g25970, transcript variant X1	3470	3490	UUUGGAUUGAAGGGAGCUCUA	UAGGUCUCUCUUCAUUCCAGA	Cleavage		1
vvi-miR159c	XM_019219211.1	3734	100249134	LOC100249134	putative pentatricopeptide repeat-containing protein At3g25970, transcript variant X3	3490	3510	UUUGGAUUGAAGGGAGCUCUA	UAGGUCUCUCUUCAUUCCAGA	Cleavage		1
vvi-miR159c	XM_002265355.3	3927	100244934	LOC100244934	putative disease resistance RPP13-like protein 1	3260	3280	UUUGGAUUGAAGGGAGCUCUA	UGGAGUUCCUUUCAGUUCUAG	Cleavage		1
vvi-miR159c	XM_002279660.3	5766	100250634	LOC100250634	brefeldin A-inhibited guanine nucleotide-exchange protein 2	2034	2054	UUUGGAUUGAAGGGAGCUCUA	UAUAGCUCUUUUCAAUCGGAA	Cleavage		1
vvi-miR159c	XM_019221574.1	1603	104880090	LOC104880090	probable mediator of RNA polymerase II transcription subunit 26b, transcript variant X2	780	800	UUUGGAUUGAAGGGAGCUCUA	AAGAGCUCCCUUCACUCCCAU	Cleavage		2
vvi-miR159c	XM_019221573.1	1672	104880090	LOC104880090	probable mediator of RNA polymerase II transcription subunit 26b, transcript variant X1	849	869	UUUGGAUUGAAGGGAGCUCUA	AAGAGCUCCCUUCACUCCCAU	Cleavage		2
vvi-miR159c	XM_010662059.2	597	100248486	LOC100248486	uncharacterized LOC100248486, transcript variant X3	187	207	UUUGGAUUGAAGGGAGCUCUA	UACAGCUCCCUGCAAUUCGAU	Translation		1
vvi-miR159c	XM_002271382.3	730	100248486	LOC100248486	uncharacterized LOC100248486, transcript variant X1	186	206	UUUGGAUUGAAGGGAGCUCUA	UACAGCUCCCUGCAAUUCGAU	Translation		1
vvi-miR159c	XM_010662057.2	804	100248486	LOC100248486	uncharacterized LOC100248486, transcript variant X2	187	207	UUUGGAUUGAAGGGAGCUCUA	UACAGCUCCCUGCAAUUCGAU	Translation		1
vvi-miR159c	XM_010650037.2	3969	100254261	LOC100254261	MAP3K epsilon protein kinase 1, transcript variant X3	895	915	UUUGGAUUGAAGGGAGCUCUA	UGGAGAUCUCUUCAGUUUAAU	Cleavage		1
vvi-miR159c	XM_019226570.1	4993	100254261	LOC100254261	MAP3K epsilon protein kinase 1, transcript variant X2	1925	1945	UUUGGAUUGAAGGGAGCUCUA	UGGAGAUCUCUUCAGUUUAAU	Cleavage		1
vvi-miR159c	XM_002277286.4	4999	100254261	LOC100254261	MAP3K epsilon protein kinase 1, transcript variant X1	1925	1945	UUUGGAUUGAAGGGAGCUCUA	UGGAGAUCUCUUCAGUUUAAU	Cleavage		1
vvi-miR159c	XM_002270655.4	896	100246840	LOC100246840	NDR1/HIN1-like protein 12	756	776	UUUGGAUUGAAGGGAGCUCUA	UGGGUUUUUCUUUAAUUCAAA	Cleavage		1
vvi-miR159c	XM_002271137.3	929	100248440	LOC100248440	(-)-isopiperitenol/(-)-carveol dehydrogenase, mitochondrial	851	871	UUUGGAUUGAAGGGAGCUCUA	UAAGUCUCCUUUUAAUCUAAA	Cleavage		1
vvi-miR159c	XM_019220779.1	1065	100248352	LOC100248352	triosephosphate isomerase, cytosolic, transcript variant X2	706	726	UUUGGAUUGAAGGGAGCUCUA	UGGAGCUUCCUUAAAGCCGGA	Translation		1
vvi-miR159c	XM_002283635.4	1156	100248352	LOC100248352	triosephosphate isomerase, cytosolic, transcript variant X1	797	817	UUUGGAUUGAAGGGAGCUCUA	UGGAGCUUCCUUAAAGCCGGA	Translation		1
vvi-miR159c	XM_010655744.2	1188	100240905	LOC100240905	uncharacterized LOC100240905, transcript variant X4	310	330	UUUGGAUUGAAGGGAGCUCUA	GCCUCAUCCCUUCAAUCCAAA	Cleavage		1
vvi-miR159c	XM_003634661.3	1240	100854700	LOC100854700	uncharacterized LOC100854700	236	256	UUUGGAUUGAAGGGAGCUCUA	UGGAGUUUCUGUUGAUUCAAA	Translation		1
vvi-miR159c	XM_010655742.2	1321	100240905	LOC100240905	uncharacterized LOC100240905, transcript variant X1	305	325	UUUGGAUUGAAGGGAGCUCUA	GCCUCAUCCCUUCAAUCCAAA	Cleavage		1
vvi-miR159c	XM_002284860.4	1420	100259272	LOC100259272	1-aminocyclopropane-1-carboxylate oxidase homolog 4	1051	1071	UUUGGAUUGAAGGGAGCUCUA	UGCAGUUUUCUUCAAUCCGGG	Cleavage		1
vvi-miR159c	XM_002262667.4	1643	100266812	LOC100266812	dof zinc finger protein DOF4.6	1584	1604	UUUGGAUUGAAGGGAGCUCUA	UGUAGCUUCUUUCAAUCGAGA	Cleavage		1
vvi-miR159c	XM_002282671.4	1816	100267511	LOC100267511	uncharacterized LOC100267511	236	256	UUUGGAUUGAAGGGAGCUCUA	UAAAGCUCUCUUAAAUUUGAA	Translation		1
vvi-miR159c	XM_002282244.3	1835	100248845	LOC100248845	protein RADIALIS-like 3	601	621	UUUGGAUUGAAGGGAGCUCUA	UGGAUUUUUCUUCAAUUUGAA	Cleavage		1
vvi-miR159c	XM_019221469.1	2031	100240905	LOC100240905	uncharacterized LOC100240905, transcript variant X3	1015	1035	UUUGGAUUGAAGGGAGCUCUA	GCCUCAUCCCUUCAAUCCAAA	Cleavage		1
vvi-miR159c	XM_010655743.2	2044	100240905	LOC100240905	uncharacterized LOC100240905, transcript variant X2	1028	1048	UUUGGAUUGAAGGGAGCUCUA	GCCUCAUCCCUUCAAUCCAAA	Cleavage		1
vvi-miR159c	XM_019216484.1	2377	100264429	LOC100264429	mechanosensitive ion channel protein 3, chloroplastic, transcript variant X5	2357	2377	UUUGGAUUGAAGGGAGCUCUA	UAAAUUUUUUUUCAAUCCAAA	Cleavage		1
vvi-miR159c	XM_002270952.4	2449	100256277	LOC100256277	threonine--tRNA ligase, chloroplastic/mitochondrial 2	1827	1847	UUUGGAUUGAAGGGAGCUCUA	UAUGGCUUUCUCCAAUCCAAG	Translation		1
vvi-miR159c	XM_019216482.1	3002	100264429	LOC100264429	mechanosensitive ion channel protein 3, chloroplastic, transcript variant X3	2982	3002	UUUGGAUUGAAGGGAGCUCUA	UAAAUUUUUUUUCAAUCCAAA	Cleavage		1
vvi-miR159c	XM_002283798.4	3006	100264429	LOC100264429	mechanosensitive ion channel protein 3, chloroplastic, transcript variant X1	2986	3006	UUUGGAUUGAAGGGAGCUCUA	UAAAUUUUUUUUCAAUCCAAA	Cleavage		1
vvi-miR159c	XM_019216483.1	3083	100264429	LOC100264429	mechanosensitive ion channel protein 3, chloroplastic, transcript variant X4	3063	3083	UUUGGAUUGAAGGGAGCUCUA	UAAAUUUUUUUUCAAUCCAAA	Cleavage		1
vvi-miR159c	XM_019216481.1	3087	100264429	LOC100264429	mechanosensitive ion channel protein 3, chloroplastic, transcript variant X2	3067	3087	UUUGGAUUGAAGGGAGCUCUA	UAAAUUUUUUUUCAAUCCAAA	Cleavage		1
vvi-miR159c	XM_019217706.1	2137	100248959	LOC100248959	transcription factor GAMYB, transcript variant X7	1817	1837	UUUGGAUUGAAGGGAGCUCUA	AUGAGUUUCUUUCAAUUCCAC	Cleavage		2
vvi-miR159c	XM_019217705.1	2491	100248959	LOC100248959	transcription factor GAMYB, transcript variant X6	2171	2191	UUUGGAUUGAAGGGAGCUCUA	AUGAGUUUCUUUCAAUUCCAC	Cleavage		2
vvi-miR159c	XM_019217704.1	2498	100248959	LOC100248959	transcription factor GAMYB, transcript variant X5	2178	2198	UUUGGAUUGAAGGGAGCUCUA	AUGAGUUUCUUUCAAUUCCAC	Cleavage		2
vvi-miR159c	XM_010647229.2	2543	100248959	LOC100248959	transcription factor GAMYB, transcript variant X4	2223	2243	UUUGGAUUGAAGGGAGCUCUA	AUGAGUUUCUUUCAAUUCCAC	Cleavage		2
vvi-miR159c	XM_010647226.2	2550	100248959	LOC100248959	transcription factor GAMYB, transcript variant X3	2230	2250	UUUGGAUUGAAGGGAGCUCUA	AUGAGUUUCUUUCAAUUCCAC	Cleavage		2
vvi-miR159c	XM_002275810.4	2810	100248959	LOC100248959	transcription factor GAMYB, transcript variant X1	2490	2510	UUUGGAUUGAAGGGAGCUCUA	AUGAGUUUCUUUCAAUUCCAC	Cleavage		2
vvi-miR159c	XM_010647228.2	2879	100248959	LOC100248959	transcription factor GAMYB, transcript variant X2	2559	2579	UUUGGAUUGAAGGGAGCUCUA	AUGAGUUUCUUUCAAUUCCAC	Cleavage		2
vvi-miR159c	XM_002280559.4	2498	100264574	LOC100264574	probable glycosyltransferase At5g03795	1337	1357	UUUGGAUUGAAGGGAGCUCUA	CUACGUACCCUUCAGUUCAAA	Cleavage		2
vvi-miR159c	XM_002265033.4	2375	100245322	LOC100245322	lysine-specific histone demethylase 1 homolog 1	1815	1835	UUUGGAUUGAAGGGAGCUCUA	GAAGGGUAUUUUCAAUCCAAA	Cleavage		2
vvi-miR159c	XM_002273679.3	2392	100260487	LOC100260487	DEAD-box ATP-dependent RNA helicase 18	1491	1512	UUUGG-AUUGAAGGGAGCUCUA	UACAGCUCCCUUCAAUGCCAGA	Cleavage		1
vvi-miR159c	XM_019223284.1	4322	100261692	LOC100261692	TMV resistance protein N-like	3116	3137	UUUGGA-UUGAAGGGAGCUCUA	UGGAGCUUCCUUCAAGUCUAGA	Cleavage		3
vvi-miR159c	XM_019217609.1	5060	104877865	LOC104877865	TMV resistance protein N, transcript variant X2	3961	3982	UUUGGA-UUGAAGGGAGCUCUA	UGGAGCUUCCUUCAAGUCUAGA	Cleavage		2
vvi-miR159c	XM_019217610.1	5075	104877865	LOC104877865	TMV resistance protein N, transcript variant X4	3961	3982	UUUGGA-UUGAAGGGAGCUCUA	UGGAGCUUCCUUCAAGUCUAGA	Cleavage		2
vvi-miR159c	XM_010647084.2	5187	104877865	LOC104877865	TMV resistance protein N, transcript variant X5	3961	3982	UUUGGA-UUGAAGGGAGCUCUA	UGGAGCUUCCUUCAAGUCUAGA	Cleavage		2
vvi-miR159c	XM_002273748.2	4445	100240978	LOC100240978	squamosa promoter-binding-like protein 14	1619	1639	UUUGGAUUGAAGGGAGCUCUA	UAGAGUUUCCUUCAGUUGGAG	Cleavage		1
vvi-miR159c	XM_002283326.4	782	100264533	LOC100264533	uncharacterized LOC100264533	189	209	UUUGGAUUGAAGGGAGCUCUA	CAGAGCUCACUUCGAUUCCAU	Cleavage		2
vvi-miR159c	XM_019226201.1	1110	100246985	LOC100246985	protein yippee-like At4g27745, transcript variant X1	473	493	UUUGGAUUGAAGGGAGCUCUA	UAGGGUUUUCAUCAAUUCAAU	Translation		1
vvi-miR159c	XM_002285658.3	1392	100262164	LOC100262164	serine/threonine-protein phosphatase PP2A catalytic subunit	1284	1304	UUUGGAUUGAAGGGAGCUCUA	UAAGGCUUCCUUUGAUUCAAU	Cleavage		1
vvi-miR159c	XM_010652311.2	3425	104879469	LOC104879469	putative disease resistance RPP13-like protein 2	99	119	UUUGGAUUGAAGGGAGCUCUA	UAGUGCUUUCUUCAAUCAAAC	Cleavage		1
vvi-miR159c	XM_002266962.3	1039	100242702	LOC100242702	RNA polymerase II transcriptional coactivator KELP, transcript variant X1	352	372	UUUGGAUUGAAGGGAGCUCUA	GAGACCUUCCUUCAGUCCACC	Cleavage		2
vvi-miR159c	XM_003635373.3	1047	100854362	LOC100854362	tetraspanin-19	184	204	UUUGGAUUGAAGGGAGCUCUA	AAGAGUUUCCUGCAAUCCAUG	Translation		1
vvi-miR159c	XM_019216672.1	1516	100242702	LOC100242702	RNA polymerase II transcriptional coactivator KELP, transcript variant X2	352	372	UUUGGAUUGAAGGGAGCUCUA	GAGACCUUCCUUCAGUCCACC	Cleavage		2
vvi-miR159c	XM_003631300.3	2684	100252853	LOC100252853	protein CHROMATIN REMODELING 19	192	212	UUUGGAUUGAAGGGAGCUCUA	UAGGGUUUCCUCUACUCCAAA	Translation		1
vvi-miR159c	XM_019221346.1	1194	100258843	LOC100258843	nicotinamide adenine dinucleotide transporter 1, chloroplastic, transcript variant X2	597	617	UUUGGAUUGAAGGGAGCUCUA	AAGAGCUUUCUUUGUUCCAAU	Cleavage		1
vvi-miR159c	XM_002283340.4	2452	100255882	LOC100255882	ubiquitin carboxyl-terminal hydrolase 22	265	285	UUUGGAUUGAAGGGAGCUCUA	CAGAGCUUCUUUCAAUCCCCA	Cleavage		1
vvi-miR159c	XM_019223284.1	4322	100261692	LOC100261692	TMV resistance protein N-like	2426	2446	UUUGGAUUGAAGGGAGCUCUA	AGGAGCUUUCUUUAAUUAAUA	Cleavage		3
vvi-miR159c	XM_019221574.1	1603	104880090	LOC104880090	probable mediator of RNA polymerase II transcription subunit 26b, transcript variant X2	810	830	UUUGGAUUGAAGGGAGCUCUA	AAGAGUUCCCUUCGCUCCCAU	Cleavage		2
vvi-miR159c	XM_019221573.1	1672	104880090	LOC104880090	probable mediator of RNA polymerase II transcription subunit 26b, transcript variant X1	879	899	UUUGGAUUGAAGGGAGCUCUA	AAGAGUUCCCUUCGCUCCCAU	Cleavage		2
vvi-miR159c	XM_002266962.3	1039	100242702	LOC100242702	RNA polymerase II transcriptional coactivator KELP, transcript variant X1	635	654	UUUGGAUUGAAGGGAGCUCUA	AAGAGCUUCCUUCC-UCUAAA	Cleavage		2
vvi-miR159c	XM_019216672.1	1516	100242702	LOC100242702	RNA polymerase II transcriptional coactivator KELP, transcript variant X2	635	654	UUUGGAUUGAAGGGAGCUCUA	AAGAGCUUCCUUCC-UCUAAA	Cleavage		2
vvi-miR159c	XM_010656393.2	3012	100256571	LOC100256571	protein CASC3	95	115	UUUGGAUUGAAGGGAGCUCUA	UAGGGCUUUCUUCACUCUUAA	Cleavage		1
vvi-miR159c	XM_019220894.1	4327	100250008	LOC100250008	uncharacterized LOC100250008, transcript variant X3	4240	4260	UUUGGAUUGAAGGGAGCUCUA	UAGGAUAUCCUUUGAUUCAAA	Cleavage		1
vvi-miR159c	XM_010653894.2	4441	100250008	LOC100250008	uncharacterized LOC100250008, transcript variant X2	4354	4374	UUUGGAUUGAAGGGAGCUCUA	UAGGAUAUCCUUUGAUUCAAA	Cleavage		1
vvi-miR159c	XM_010653890.2	4452	100250008	LOC100250008	uncharacterized LOC100250008, transcript variant X1	4365	4385	UUUGGAUUGAAGGGAGCUCUA	UAGGAUAUCCUUUGAUUCAAA	Cleavage		1
vvi-miR159c	XM_019220897.1	4560	100250008	LOC100250008	uncharacterized LOC100250008, transcript variant X4	4473	4493	UUUGGAUUGAAGGGAGCUCUA	UAGGAUAUCCUUUGAUUCAAA	Cleavage		1
vvi-miR159c	XM_019220900.1	4564	100250008	LOC100250008	uncharacterized LOC100250008, transcript variant X5	4477	4497	UUUGGAUUGAAGGGAGCUCUA	UAGGAUAUCCUUUGAUUCAAA	Cleavage		1
vvi-miR159c	XM_019220902.1	4593	100250008	LOC100250008	uncharacterized LOC100250008, transcript variant X6	4506	4526	UUUGGAUUGAAGGGAGCUCUA	UAGGAUAUCCUUUGAUUCAAA	Cleavage		1
vvi-miR160a/vvi-miR160b	XM_002284292.4	2426	100255673	LOC100255673	auxin response factor 17	1705	1727	UGCCUGGCUCCCUGAAUGCCAUC	GCUGGCAUGCAGGGAGCCAGGCA	Cleavage		1
vvi-miR160a/vvi-miR160b	XM_002281450.3	3690	100251645	LOC100251645	auxin response factor 18	2428	2450	UGCCUGGCUCCCUGAAUGCCAUC	GCUGGCAUGCAGGGAGCCAGGCA	Cleavage		1
vvi-miR160a/vvi-miR160b	XM_010660097.2	2523	100265118	LOC100265118	auxin response factor 18, transcript variant X2	1548	1570	UGCCUGGCUCCCUGAAUGCCAUC	GCAGGCAUACAGGGAGCCAGGCA	Cleavage		1
vvi-miR160a/vvi-miR160b	XM_002273554.3	2836	100265118	LOC100265118	auxin response factor 18, transcript variant X1	1861	1883	UGCCUGGCUCCCUGAAUGCCAUC	GCAGGCAUACAGGGAGCCAGGCA	Cleavage		1
vvi-miR160a/vvi-miR160b	XM_010653640.2	2004	100264728	LOC100264728	E3 ubiquitin protein ligase DRIP2, transcript variant X2	1244	1266	UGCCUGGCUCCCUGAAUGCCAUC	AGCCGCUUUUGGGGAGCUAGGCA	Cleavage		1
vvi-miR160a/vvi-miR160b	XM_002275562.4	2054	100264728	LOC100264728	E3 ubiquitin protein ligase DRIP2, transcript variant X1	1294	1316	UGCCUGGCUCCCUGAAUGCCAUC	AGCCGCUUUUGGGGAGCUAGGCA	Cleavage		1
vvi-miR160a/vvi-miR160b	XM_002264808.4	1893	100260908	LOC100260908	BTB/POZ domain-containing protein At3g05675, transcript variant X1	1323	1345	UGCCUGGCUCCCUGAAUGCCAUC	CAUUGCCUUCAGGGGAUCAGGCA	Cleavage		1
vvi-miR160a/vvi-miR160b	XM_019221652.1	2028	100260908	LOC100260908	BTB/POZ domain-containing protein At3g05675, transcript variant X2	1458	1480	UGCCUGGCUCCCUGAAUGCCAUC	CAUUGCCUUCAGGGGAUCAGGCA	Cleavage		1
vvi-miR160a/vvi-miR160b	XM_019217313.1	1728	100250108	LOC100250108	E3 ubiquitin-protein ligase RGLG2, transcript variant X1	388	410	UGCCUGGCUCCCUGAAUGCCAUC	AAAUGCAUUGAGGGAGUCAGGUU	Cleavage		1
vvi-miR160a/vvi-miR160b	XM_010646785.2	1777	100250108	LOC100250108	E3 ubiquitin-protein ligase RGLG2, transcript variant X3	437	459	UGCCUGGCUCCCUGAAUGCCAUC	AAAUGCAUUGAGGGAGUCAGGUU	Cleavage		1
vvi-miR160a/vvi-miR160b	XM_002265520.4	1820	100250108	LOC100250108	E3 ubiquitin-protein ligase RGLG2, transcript variant X2	476	498	UGCCUGGCUCCCUGAAUGCCAUC	AAAUGCAUUGAGGGAGUCAGGUU	Cleavage		1
vvi-miR160a/vvi-miR160b	XM_010652775.2	2384	100248449	LOC100248449	probable NOT transcription complex subunit VIP2, transcript variant X4	1581	1603	UGCCUGGCUCCCUGAAUGCCAUC	UCAGGCAUUUAGGGAUCAGGGCA	Cleavage		1
vvi-miR160a/vvi-miR160b	XM_010652776.2	2391	100248449	LOC100248449	probable NOT transcription complex subunit VIP2, transcript variant X5	1588	1610	UGCCUGGCUCCCUGAAUGCCAUC	UCAGGCAUUUAGGGAUCAGGGCA	Cleavage		1
vvi-miR160a/vvi-miR160b	XM_019220698.1	2456	100248449	LOC100248449	probable NOT transcription complex subunit VIP2, transcript variant X3	1695	1717	UGCCUGGCUCCCUGAAUGCCAUC	UCAGGCAUUUAGGGAUCAGGGCA	Cleavage		1
vvi-miR160a/vvi-miR160b	XM_002284496.4	2498	100248449	LOC100248449	probable NOT transcription complex subunit VIP2, transcript variant X1	1695	1717	UGCCUGGCUCCCUGAAUGCCAUC	UCAGGCAUUUAGGGAUCAGGGCA	Cleavage		1
vvi-miR160a/vvi-miR160b	XM_010652773.2	2505	100248449	LOC100248449	probable NOT transcription complex subunit VIP2, transcript variant X2	1702	1724	UGCCUGGCUCCCUGAAUGCCAUC	UCAGGCAUUUAGGGAUCAGGGCA	Cleavage		1
vvi-miR160a/vvi-miR160b	XM_010652881.2	2595	100241591	LOC100241591	protein CNGC15b	742	764	UGCCUGGCUCCCUGAAUGCCAUC	GAUUGCAUUAAGGUACCUAGGCA	Translation		1
vvi-miR160a/vvi-miR160b	XM_010653422.2	3180	104879702	LOC104879702	uncharacterized LOC104879702, transcript variant X2	1768	1790	UGCCUGGCUCCCUGAAUGCCAUC	UUUGACAUUAGAGGAGCCAGGCA	Cleavage		1
vvi-miR160a/vvi-miR160b	XM_010653421.2	3328	104879702	LOC104879702	uncharacterized LOC104879702, transcript variant X1	1768	1790	UGCCUGGCUCCCUGAAUGCCAUC	UUUGACAUUAGAGGAGCCAGGCA	Cleavage		1
vvi-miR160a/vvi-miR160b	XM_002267479.4	3367	100255843	LOC100255843	probable methyltransferase PMT27	1876	1898	UGCCUGGCUCCCUGAAUGCCAUC	CAAUUCAUUCACGGAGCCAUGCA	Cleavage		1
vvi-miR160a/vvi-miR160b	XM_003633984.3	1323	100263101	LOC100263101	putative pectinesterase 63	603	625	UGCCUGGCUCCCUGAAUGCCAUC	GGUGGCACUGAGGGUGUCAGGCG	Translation		1
vvi-miR160a/vvi-miR160b	XM_019223167.1	2178	100266364	LOC100266364	diacylglycerol O-acyltransferase 1, transcript variant X2	270	292	UGCCUGGCUCCCUGAAUGCCAUC	GAGGGGAAUCGGGGAGUCAGGUG	Cleavage		1
vvi-miR160a/vvi-miR160b	XM_002279309.3	2293	100266364	LOC100266364	diacylglycerol O-acyltransferase 1, transcript variant X1	385	407	UGCCUGGCUCCCUGAAUGCCAUC	GAGGGGAAUCGGGGAGUCAGGUG	Cleavage		1
vvi-miR160a/vvi-miR160b	XM_010657772.2	2037	104880619	LOC104880619	pectinesterase	171	193	UGCCUGGCUCCCUGAAUGCCAUC	GGAAACAUUUGGGGAGUCCGGCA	Cleavage		1
vvi-miR160a/vvi-miR160b	XM_019218173.1	4571	104878211	LOC104878211	uncharacterized LOC104878211	554	576	UGCCUGGCUCCCUGAAUGCCAUC	AUUGGCCUUCAGUGAAUCAGGUA	Translation		1
vvi-miR160a/vvi-miR160b	XM_002268528.4	1027	100252125	LOC100252125	vacuolar iron transporter homolog 4	617	639	UGCCUGGCUCCCUGAAUGCCAUC	GUUGGCAUUUGGGGGGCUAGGAG	Cleavage		1
vvi-miR160a/vvi-miR160b	XM_002280541.3	1850	100244977	LOC100244977	uncharacterized LOC100244977	752	775	UGCCUGGCU-CCCUGAAUGCCAUC	AAUGGCAUUUGGGGGAGCUGGGUA	Translation		1
vvi-miR160a/vvi-miR160b	XM_002276481.4	1476	100253479	LOC100253479	hypersensitive-induced response protein 2	333	355	UGCCUGGCUCCCUGAAUGCCAUC	CAUGGUGUUUUGGGAGCCAGUUA	Cleavage		1
vvi-miR160a/vvi-miR160b	XM_019225076.1	2569	100265173	LOC100265173	histone-lysine N-methyltransferase, H3 lysine-9 specific SUVH4, transcript variant X2	774	796	UGCCUGGCUCCCUGAAUGCCAUC	GAUGGGAGGCAGGGAUCCAGGCG	Cleavage		1
vvi-miR160a/vvi-miR160b	XM_010662376.2	2579	100265173	LOC100265173	histone-lysine N-methyltransferase, H3 lysine-9 specific SUVH4, transcript variant X1	784	806	UGCCUGGCUCCCUGAAUGCCAUC	GAUGGGAGGCAGGGAUCCAGGCG	Cleavage		1
vvi-miR160a/vvi-miR160b	XM_002271826.3	1416	100251652	LOC100251652	transcription factor MYB12	539	561	UGCCUGGCUCCCUGAAUGCCAUC	AAUGCCACUCAGGAAGCCAGGAA	Translation		1
vvi-miR160a/vvi-miR160b	XM_003635057.3	1805	100267730	LOC100267730	UDP-glycosyltransferase 91A1-like	998	1019	UGCCUGGCUCCCUGAAUGCCAUC	UGUGGCAUUC-GGGAGCGAGGCC	Cleavage		1
vvi-miR160a/vvi-miR160b	XM_002270258.4	1809	100253266	LOC100253266	UDP-glycosyltransferase 91A1	1056	1077	UGCCUGGCUCCCUGAAUGCCAUC	UGUGGCAUUC-GGGAGCGAGGCC	Cleavage		1
vvi-miR160a/vvi-miR160b	XM_002270224.3	1959	100258401	LOC100258401	UDP-glycosyltransferase 91A1	1192	1213	UGCCUGGCUCCCUGAAUGCCAUC	UGUGGCAUUC-GGGAGCGAGGCC	Cleavage		1
vvi-miR160a/vvi-miR160b	XM_010645891.2	1988	100245224	LOC100245224	beta-glucuronosyltransferase GlcAT14B, transcript variant X3	196	218	UGCCUGGCUCCCUGAAUGCCAUC	UAUGCAAUUCAGGAGGUUAGGCA	Translation		1
vvi-miR160a/vvi-miR160b	XM_019217138.1	2025	100245224	LOC100245224	beta-glucuronosyltransferase GlcAT14B, transcript variant X4	233	255	UGCCUGGCUCCCUGAAUGCCAUC	UAUGCAAUUCAGGAGGUUAGGCA	Translation		1
vvi-miR160a/vvi-miR160b	XM_002284988.4	2124	100245224	LOC100245224	beta-glucuronosyltransferase GlcAT14B, transcript variant X1	332	354	UGCCUGGCUCCCUGAAUGCCAUC	UAUGCAAUUCAGGAGGUUAGGCA	Translation		1
vvi-miR160a/vvi-miR160b	XM_010645890.2	2177	100245224	LOC100245224	beta-glucuronosyltransferase GlcAT14B, transcript variant X2	385	407	UGCCUGGCUCCCUGAAUGCCAUC	UAUGCAAUUCAGGAGGUUAGGCA	Translation		1
vvi-miR160a/vvi-miR160b	XM_002278766.4	2361	100245270	LOC100245270	DNAJ protein JJJ1 homolog	1048	1070	UGCCUGGCUCCCUGAAUGCCAUC	GGCGGAGUUUAGGGAGUCAGUUA	Cleavage		1
vvi-miR160a/vvi-miR160b	XM_010666308.2	2990	100257467	LOC100257467	mitogen-activated protein kinase kinase kinase YODA, transcript variant X3	2693	2716	UGCCUGG-CUCCCUGAAUGCCAUC	CAACGCAUUCAGGGAGUCCAAGCA	Cleavage		1
vvi-miR160a/vvi-miR160b	XM_010666307.2	3011	100257467	LOC100257467	mitogen-activated protein kinase kinase kinase YODA, transcript variant X2	2714	2737	UGCCUGG-CUCCCUGAAUGCCAUC	CAACGCAUUCAGGGAGUCCAAGCA	Cleavage		1
vvi-miR160a/vvi-miR160b	XM_010666306.2	3073	100257467	LOC100257467	mitogen-activated protein kinase kinase kinase YODA, transcript variant X1	2776	2799	UGCCUGG-CUCCCUGAAUGCCAUC	CAACGCAUUCAGGGAGUCCAAGCA	Cleavage		1
vvi-miR160a/vvi-miR160b	XM_010662573.2	1242	100852461	LOC100852461	disease resistance protein RPM1-like	520	544	UGCCUGGCUCCCUG--AAUGCCAUC	GGUGGCAUUGCCAAGGAGUUAGGCA	Cleavage		1
vvi-miR160a/vvi-miR160b	XM_010662179.1	1719	100852913	LOC100852913	disease resistance protein RPM1-like	1048	1072	UGCCUGGCUCCCUG--AAUGCCAUC	GGUGGCAUUGCCAAGGAGUUAGGCA	Cleavage		1
vvi-miR160a/vvi-miR160b	XM_019224995.1	2595	100852579	LOC100852579	disease resistance protein RPM1-like, transcript variant X2	1822	1846	UGCCUGGCUCCCUG--AAUGCCAUC	GGUGGCAUUGCCAAGGAGUUAGGCA	Cleavage		1
vvi-miR160a/vvi-miR160b	XM_003633778.3	2602	100852430	LOC100852430	disease resistance protein RPM1-like, transcript variant X6	1726	1750	UGCCUGGCUCCCUG--AAUGCCAUC	GGUGGCAUUGCCAAGGAGUUAGGCA	Cleavage		1
vvi-miR160a/vvi-miR160b	XM_019224994.1	2654	100852430	LOC100852430	disease resistance protein RPM1-like, transcript variant X5	1778	1802	UGCCUGGCUCCCUG--AAUGCCAUC	GGUGGCAUUGCCAAGGAGUUAGGCA	Cleavage		1
vvi-miR160a/vvi-miR160b	XM_019224992.1	2676	100852430	LOC100852430	disease resistance protein RPM1-like, transcript variant X3	1800	1824	UGCCUGGCUCCCUG--AAUGCCAUC	GGUGGCAUUGCCAAGGAGUUAGGCA	Cleavage		1
vvi-miR160a/vvi-miR160b	XM_010662571.2	2680	100852579	LOC100852579	disease resistance protein RPM1-like, transcript variant X1	1829	1853	UGCCUGGCUCCCUG--AAUGCCAUC	GGUGGCAUUGCCAAGGAGUUAGGCA	Cleavage		1
vvi-miR160a/vvi-miR160b	XM_019224993.1	2766	100852430	LOC100852430	disease resistance protein RPM1-like, transcript variant X4	1890	1914	UGCCUGGCUCCCUG--AAUGCCAUC	GGUGGCAUUGCCAAGGAGUUAGGCA	Cleavage		1
vvi-miR160a/vvi-miR160b	XM_019224991.1	2893	100852430	LOC100852430	disease resistance protein RPM1-like, transcript variant X2	2017	2041	UGCCUGGCUCCCUG--AAUGCCAUC	GGUGGCAUUGCCAAGGAGUUAGGCA	Cleavage		1
vvi-miR160a/vvi-miR160b	XM_019224990.1	3312	100852430	LOC100852430	disease resistance protein RPM1-like, transcript variant X1	2436	2460	UGCCUGGCUCCCUG--AAUGCCAUC	GGUGGCAUUGCCAAGGAGUUAGGCA	Cleavage		1
vvi-miR160a/vvi-miR160b	XM_002268989.4	3723	100241808	LOC100241808	exocyst complex component SEC5A	1040	1062	UGCCUGGCUCCCUGAAUGCCAUC	AAUUGUAUUCAGGGAGUCAGCUC	Cleavage		1
vvi-miR160a/vvi-miR160b	XM_003633866.3	1818	100264212	LOC100264212	spastin, transcript variant X3	1375	1397	UGCCUGGCUCCCUGAAUGCCAUC	GAUGCCAAUUAGAGAGCUGGGUA	Translation		1
vvi-miR160a/vvi-miR160b	XM_019225800.1	1891	100264212	LOC100264212	spastin, transcript variant X2	1448	1470	UGCCUGGCUCCCUGAAUGCCAUC	GAUGCCAAUUAGAGAGCUGGGUA	Translation		1
vvi-miR160a/vvi-miR160b	XM_010663282.2	1964	100264212	LOC100264212	spastin, transcript variant X1	1521	1543	UGCCUGGCUCCCUGAAUGCCAUC	GAUGCCAAUUAGAGAGCUGGGUA	Translation		1
vvi-miR160a/vvi-miR160b	XM_010659320.2	2285	100266543	LOC100266543	BRASSINOSTEROID INSENSITIVE 1-associated receptor kinase 1, transcript variant X12	434	456	UGCCUGGCUCCCUGAAUGCCAUC	GGUGGCGGUUAUGGAGCCGGGGA	Cleavage		1
vvi-miR160a/vvi-miR160b	XM_019223779.1	2622	100266543	LOC100266543	BRASSINOSTEROID INSENSITIVE 1-associated receptor kinase 1, transcript variant X9	435	457	UGCCUGGCUCCCUGAAUGCCAUC	GGUGGCGGUUAUGGAGCCGGGGA	Cleavage		1
vvi-miR160a/vvi-miR160b	XM_019223777.1	2715	100266543	LOC100266543	BRASSINOSTEROID INSENSITIVE 1-associated receptor kinase 1, transcript variant X7	435	457	UGCCUGGCUCCCUGAAUGCCAUC	GGUGGCGGUUAUGGAGCCGGGGA	Cleavage		1
vvi-miR160a/vvi-miR160b	XM_010659314.2	2765	100266543	LOC100266543	BRASSINOSTEROID INSENSITIVE 1-associated receptor kinase 1, transcript variant X1	434	456	UGCCUGGCUCCCUGAAUGCCAUC	GGUGGCGGUUAUGGAGCCGGGGA	Cleavage		1
vvi-miR160a/vvi-miR160b	XM_010659312.2	2772	100266543	LOC100266543	BRASSINOSTEROID INSENSITIVE 1-associated receptor kinase 1, transcript variant X2	435	457	UGCCUGGCUCCCUGAAUGCCAUC	GGUGGCGGUUAUGGAGCCGGGGA	Cleavage		1
vvi-miR160a/vvi-miR160b	XM_010659318.2	3174	100266543	LOC100266543	BRASSINOSTEROID INSENSITIVE 1-associated receptor kinase 1, transcript variant X10	435	457	UGCCUGGCUCCCUGAAUGCCAUC	GGUGGCGGUUAUGGAGCCGGGGA	Cleavage		1
vvi-miR160a/vvi-miR160b	XM_010659319.2	9622	100266543	LOC100266543	BRASSINOSTEROID INSENSITIVE 1-associated receptor kinase 1, transcript variant X11	435	457	UGCCUGGCUCCCUGAAUGCCAUC	GGUGGCGGUUAUGGAGCCGGGGA	Cleavage		1
vvi-miR160a/vvi-miR160b	XM_010651469.2	1918	100259613	LOC100259613	E3 ubiquitin-protein ligase Topors, transcript variant X2	1034	1056	UGCCUGGCUCCCUGAAUGCCAUC	CAUGGCAUCCAGGGUGCUAUGCU	Translation		1
vvi-miR160a/vvi-miR160b	XM_002276528.3	1923	100259613	LOC100259613	E3 ubiquitin-protein ligase Topors, transcript variant X1	1039	1061	UGCCUGGCUCCCUGAAUGCCAUC	CAUGGCAUCCAGGGUGCUAUGCU	Translation		1
vvi-miR160a/vvi-miR160b	XM_019224984.1	6283	100245816	LOC100245816	methyl-CpG-binding domain-containing protein 9, transcript variant X4	3456	3478	UGCCUGGCUCCCUGAAUGCCAUC	GGUGGUAGUGAGGGAAUCAGGCC	Cleavage		1
vvi-miR160a/vvi-miR160b	XM_010662628.2	7628	100245816	LOC100245816	methyl-CpG-binding domain-containing protein 9, transcript variant X3	4801	4823	UGCCUGGCUCCCUGAAUGCCAUC	GGUGGUAGUGAGGGAAUCAGGCC	Cleavage		1
vvi-miR160a/vvi-miR160b	XM_010662624.2	7794	100245816	LOC100245816	methyl-CpG-binding domain-containing protein 9, transcript variant X2	4967	4989	UGCCUGGCUCCCUGAAUGCCAUC	GGUGGUAGUGAGGGAAUCAGGCC	Cleavage		1
vvi-miR160a/vvi-miR160b	XM_010662625.2	7869	100245816	LOC100245816	methyl-CpG-binding domain-containing protein 9, transcript variant X1	5042	5064	UGCCUGGCUCCCUGAAUGCCAUC	GGUGGUAGUGAGGGAAUCAGGCC	Cleavage		1
vvi-miR160a/vvi-miR160b	XM_002282602.3	1479	100251860	LOC100251860	tropinone reductase homolog At5g06060	273	295	UGCCUGGCUCCCUGAAUGCCAUC	GGUGGCACUCGUGGAAUUGGGCA	Cleavage		1
vvi-miR160a/vvi-miR160b	XM_002277352.3	1505	100242572	LOC100242572	putative pectinesterase 63	603	625	UGCCUGGCUCCCUGAAUGCCAUC	GGUGGCAGUGAGGGUGUCGGGUG	Translation		1
vvi-miR160a/vvi-miR160b	XM_019223131.1	3103	100254220	LOC100254220	angio-associated migratory cell protein	1482	1504	UGCCUGGCUCCCUGAAUGCCAUC	GGAGGCAUCGAGUGAAUCAGGUA	Translation		1
vvi-miR160a/vvi-miR160b	XM_002270731.4	2101	100259651	LOC100259651	OBERON-like protein	713	735	UGCCUGGCUCCCUGAAUGCCAUC	ACUGGUAUUCAGGGAUUCCUGCA	Cleavage		1
vvi-miR160a/vvi-miR160b	XM_019221449.1	2448	100265479	LOC100265479	BTB/POZ domain-containing protein At5g03250, transcript variant X2	326	348	UGCCUGGCUCCCUGAAUGCCAUC	CAUGGCAUGCAUGAAGCUGGGCU	Translation		1
vvi-miR160a/vvi-miR160b	XM_010655272.2	2557	100265479	LOC100265479	BTB/POZ domain-containing protein At5g03250, transcript variant X1	435	457	UGCCUGGCUCCCUGAAUGCCAUC	CAUGGCAUGCAUGAAGCUGGGCU	Translation		1
vvi-miR160a/vvi-miR160b	XM_002279827.4	5222	100245471	LOC100245471	putative E3 ubiquitin-protein ligase LIN-1, transcript variant X2	867	888	UGCCUGGCUCCCUGAAUGCCAUC	GGUGGUAUUCAGA-AGCAAGGCA	Translation		1
vvi-miR160a/vvi-miR160b	XM_010666518.2	5317	100245471	LOC100245471	putative E3 ubiquitin-protein ligase LIN-1, transcript variant X1	867	888	UGCCUGGCUCCCUGAAUGCCAUC	GGUGGUAUUCAGA-AGCAAGGCA	Translation		1
vvi-miR160a/vvi-miR160b	XM_002279660.3	5766	100250634	LOC100250634	brefeldin A-inhibited guanine nucleotide-exchange protein 2	1212	1234	UGCCUGGCUCCCUGAAUGCCAUC	UUUGGUGUUUAGGGCGCUAUGUA	Translation		1
vvi-miR160c/vvi-miR160d/vvi-miR160e	XM_010660097.2	2523	100265118	LOC100265118	auxin response factor 18, transcript variant X2	1550	1570	UGCCUGGCUCCCUGUAUGCCA	AGGCAUACAGGGAGCCAGGCA	Cleavage		1
vvi-miR160c/vvi-miR160d/vvi-miR160e	XM_002273554.3	2836	100265118	LOC100265118	auxin response factor 18, transcript variant X1	1863	1883	UGCCUGGCUCCCUGUAUGCCA	AGGCAUACAGGGAGCCAGGCA	Cleavage		1
vvi-miR160c/vvi-miR160d/vvi-miR160e	XM_002284292.4	2426	100255673	LOC100255673	auxin response factor 17	1707	1727	UGCCUGGCUCCCUGUAUGCCA	UGGCAUGCAGGGAGCCAGGCA	Cleavage		1
vvi-miR160c/vvi-miR160d/vvi-miR160e	XM_002281450.3	3690	100251645	LOC100251645	auxin response factor 18	2430	2450	UGCCUGGCUCCCUGUAUGCCA	UGGCAUGCAGGGAGCCAGGCA	Cleavage		1
vvi-miR160c/vvi-miR160d/vvi-miR160e	XM_010667182.2	2669	100243058	LOC100243058	pentatricopeptide repeat-containing protein At1g33350, transcript variant X2	1514	1534	UGCCUGGCUCCCUGUAUGCCA	AUAUAUAUGGGGAGCUAGGCA	Cleavage		1
vvi-miR160c/vvi-miR160d/vvi-miR160e	XM_010667183.2	2674	100243058	LOC100243058	pentatricopeptide repeat-containing protein At1g33350, transcript variant X3	1514	1534	UGCCUGGCUCCCUGUAUGCCA	AUAUAUAUGGGGAGCUAGGCA	Cleavage		1
vvi-miR160c/vvi-miR160d/vvi-miR160e	XM_019216236.1	3873	100243058	LOC100243058	pentatricopeptide repeat-containing protein At1g33350, transcript variant X1	1514	1534	UGCCUGGCUCCCUGUAUGCCA	AUAUAUAUGGGGAGCUAGGCA	Cleavage		1
vvi-miR160c/vvi-miR160d/vvi-miR160e	XM_002278509.3	3189	100258852	LOC100258852	beta-galactosidase 13, transcript variant X2	1013	1033	UGCCUGGCUCCCUGUAUGCCA	UUGCAUAUAGGGAGCUAGGGG	Cleavage		1
vvi-miR160c/vvi-miR160d/vvi-miR160e	XM_019218802.1	3283	100258852	LOC100258852	beta-galactosidase 13, transcript variant X1	1107	1127	UGCCUGGCUCCCUGUAUGCCA	UUGCAUAUAGGGAGCUAGGGG	Cleavage		1
vvi-miR160c/vvi-miR160d/vvi-miR160e	XM_019216434.1	928	109121653	LOC109121653	uncharacterized LOC109121653	322	343	UGCCUGGCUCCC-UGUAUGCCA	CCGCAUACAUGGGAGCCAUGCA	Cleavage		1
vvi-miR160c/vvi-miR160d/vvi-miR160e	XM_019216197.1	1449	100245371	LOC100245371	2,3-bisphosphoglycerate-dependent phosphoglycerate mutase, transcript variant X2	1165	1185	UGCCUGGCUCCCUGUAUGCCA	AACCAUACAAGGAGUUAGGCG	Cleavage		1
vvi-miR160c/vvi-miR160d/vvi-miR160e	XM_002284189.4	2031	100245371	LOC100245371	2,3-bisphosphoglycerate-dependent phosphoglycerate mutase, transcript variant X1	1745	1765	UGCCUGGCUCCCUGUAUGCCA	AACCAUACAAGGAGUUAGGCG	Cleavage		1
vvi-miR160c/vvi-miR160d/vvi-miR160e	XM_019221923.1	3577	100250033	LOC100250033	ATP binding microtubule motor family-like, transcript variant X1	475	495	UGCCUGGCUCCCUGUAUGCCA	UUGCAUAUGGGCAGACAGGCA	Translation		1
vvi-miR160c/vvi-miR160d/vvi-miR160e	XM_010653115.2	3649	100257047	LOC100257047	kinesin-like protein KIN-14T, transcript variant X1	954	974	UGCCUGGCUCCCUGUAUGCCA	UUGCAUAUGGGCAGACAGGCA	Translation		1
vvi-miR160c/vvi-miR160d/vvi-miR160e	XM_002274700.3	3671	100250033	LOC100250033	ATP binding microtubule motor family-like, transcript variant X4	569	589	UGCCUGGCUCCCUGUAUGCCA	UUGCAUAUGGGCAGACAGGCA	Translation		1
vvi-miR160c/vvi-miR160d/vvi-miR160e	XM_002283748.4	3782	100257047	LOC100257047	kinesin-like protein KIN-14T, transcript variant X2	952	972	UGCCUGGCUCCCUGUAUGCCA	UUGCAUAUGGGCAGACAGGCA	Translation		1
vvi-miR160c/vvi-miR160d/vvi-miR160e	XM_019221925.1	3782	100250033	LOC100250033	ATP binding microtubule motor family-like, transcript variant X3	680	700	UGCCUGGCUCCCUGUAUGCCA	UUGCAUAUGGGCAGACAGGCA	Translation		1
vvi-miR160c/vvi-miR160d/vvi-miR160e	XM_019221924.1	3903	100250033	LOC100250033	ATP binding microtubule motor family-like, transcript variant X2	801	821	UGCCUGGCUCCCUGUAUGCCA	UUGCAUAUGGGCAGACAGGCA	Translation		1
vvi-miR160c/vvi-miR160d/vvi-miR160e	XM_010648558.2	2026	100245139	LOC100245139	proline-rich receptor-like protein kinase PERK1, transcript variant X5	1546	1566	UGCCUGGCUCCCUGUAUGCCA	CAUCACACAGGCAGCCAGGCG	Translation		1
vvi-miR160c/vvi-miR160d/vvi-miR160e	XM_010648555.2	2347	100245139	LOC100245139	proline-rich receptor-like protein kinase PERK1, transcript variant X4	1867	1887	UGCCUGGCUCCCUGUAUGCCA	CAUCACACAGGCAGCCAGGCG	Translation		1
vvi-miR160c/vvi-miR160d/vvi-miR160e	XM_010648541.2	2406	100245139	LOC100245139	proline-rich receptor-like protein kinase PERK1, transcript variant X2	1926	1946	UGCCUGGCUCCCUGUAUGCCA	CAUCACACAGGCAGCCAGGCG	Translation		1
vvi-miR160c/vvi-miR160d/vvi-miR160e	XM_010648554.2	2424	100245139	LOC100245139	proline-rich receptor-like protein kinase PERK1, transcript variant X3	1944	1964	UGCCUGGCUCCCUGUAUGCCA	CAUCACACAGGCAGCCAGGCG	Translation		1
vvi-miR160c/vvi-miR160d/vvi-miR160e	XM_010648547.2	2626	100245139	LOC100245139	proline-rich receptor-like protein kinase PERK1, transcript variant X1	2146	2166	UGCCUGGCUCCCUGUAUGCCA	CAUCACACAGGCAGCCAGGCG	Translation		1
vvi-miR160c/vvi-miR160d/vvi-miR160e	XM_002281659.3	2704	100265669	LOC100265669	putative respiratory burst oxidase homolog protein H	84	103	UGCCUGGCUCCCUGUAUGCCA	CGGCAU-CAUGGAGCCAGGCG	Cleavage		1
vvi-miR160c/vvi-miR160d/vvi-miR160e	XM_010653640.2	2004	100264728	LOC100264728	E3 ubiquitin protein ligase DRIP2, transcript variant X2	1246	1266	UGCCUGGCUCCCUGUAUGCCA	CCGCUUUUGGGGAGCUAGGCA	Cleavage		1
vvi-miR160c/vvi-miR160d/vvi-miR160e	XM_002275562.4	2054	100264728	LOC100264728	E3 ubiquitin protein ligase DRIP2, transcript variant X1	1296	1316	UGCCUGGCUCCCUGUAUGCCA	CCGCUUUUGGGGAGCUAGGCA	Cleavage		1
vvi-miR160c/vvi-miR160d/vvi-miR160e	XM_002285041.3	3103	100245713	LOC100245713	probable carboxylesterase 17	1622	1642	UGCCUGGCUCCCUGUAUGCCA	UGGCAUACAGGAGGCUAGUUA	Translation		1
vvi-miR160c/vvi-miR160d/vvi-miR160e	XM_002277776.3	1042	100252476	LOC100252476	uncharacterized LOC100252476	717	737	UGCCUGGCUCCCUGUAUGCCA	AAGAUGACAGGGAGCCAGGCA	Cleavage		1
vvi-miR160c/vvi-miR160d/vvi-miR160e	XM_002276489.3	1424	100265354	LOC100265354	GDSL esterase/lipase At4g01130	694	714	UGCCUGGCUCCCUGUAUGCCA	UGGCAUAGAUGGAGUCAAGCA	Cleavage		1
vvi-miR160c/vvi-miR160d/vvi-miR160e	XM_019225076.1	2569	100265173	LOC100265173	histone-lysine N-methyltransferase, H3 lysine-9 specific SUVH4, transcript variant X2	776	796	UGCCUGGCUCCCUGUAUGCCA	UGGGAGGCAGGGAUCCAGGCG	Cleavage		1
vvi-miR160c/vvi-miR160d/vvi-miR160e	XM_010662376.2	2579	100265173	LOC100265173	histone-lysine N-methyltransferase, H3 lysine-9 specific SUVH4, transcript variant X1	786	806	UGCCUGGCUCCCUGUAUGCCA	UGGGAGGCAGGGAUCCAGGCG	Cleavage		1
vvi-miR160c/vvi-miR160d/vvi-miR160e	XM_010658306.2	1867	100267363	LOC100267363	probable GMP synthase [glutamine-hydrolyzing], transcript variant X2	1584	1604	UGCCUGGCUCCCUGUAUGCCA	GGGCACGCAGGCAGGCAGGCA	Translation		1
vvi-miR160c/vvi-miR160d/vvi-miR160e	XM_010658305.2	2015	100267363	LOC100267363	probable GMP synthase [glutamine-hydrolyzing], transcript variant X1	1732	1752	UGCCUGGCUCCCUGUAUGCCA	GGGCACGCAGGCAGGCAGGCA	Translation		1
vvi-miR160c/vvi-miR160d/vvi-miR160e	XM_010658307.2	2298	100267363	LOC100267363	probable GMP synthase [glutamine-hydrolyzing], transcript variant X3	2015	2035	UGCCUGGCUCCCUGUAUGCCA	GGGCACGCAGGCAGGCAGGCA	Translation		1
vvi-miR160c/vvi-miR160d/vvi-miR160e	XM_002276137.3	2411	100267363	LOC100267363	probable GMP synthase [glutamine-hydrolyzing], transcript variant X4	2128	2148	UGCCUGGCUCCCUGUAUGCCA	GGGCACGCAGGCAGGCAGGCA	Translation		1
vvi-miR160c/vvi-miR160d/vvi-miR160e	XM_002285775.3	2979	100259038	LOC100259038	heavy metal-associated isoprenylated plant protein 23	1166	1186	UGCCUGGCUCCCUGUAUGCCA	AGGCAAAUGGGGGCCUAGGCA	Cleavage		1
vvi-miR160c/vvi-miR160d/vvi-miR160e	XM_010660764.2	3711	100245338	LOC100245338	uncharacterized LOC100245338, transcript variant X1	3199	3219	UGCCUGGCUCCCUGUAUGCCA	AGGCAUGGAGGAGGCCAGGUG	Translation		1
vvi-miR160c/vvi-miR160d/vvi-miR160e	XM_019225594.1	912	109124055	LOC109124055	uncharacterized LOC109124055	629	649	UGCCUGGCUCCCUGUAUGCCA	GCUCCUGCAGGGAGUCAGGUG	Cleavage		1
vvi-miR160c/vvi-miR160d/vvi-miR160e	XM_010664785.2	990	100243254	LOC100243254	uncharacterized LOC100243254	422	442	UGCCUGGCUCCCUGUAUGCCA	AUGCAUACAGGAAGACAGGUU	Translation		1
vvi-miR160c/vvi-miR160d/vvi-miR160e	XM_002283824.3	665	100254799	LOC100254799	15.7 kDa heat shock protein, peroxisomal-like	326	346	UGCCUGGCUCCCUGUAUGCCA	GUGUAUACAGGGUGGCAGGUG	Translation		1
vvi-miR160c/vvi-miR160d/vvi-miR160e	XM_002280806.3	3694	100247335	LOC100247335	phosphoenolpyruvate carboxylase 4, transcript variant X1	2254	2274	UGCCUGGCUCCCUGUAUGCCA	CUGUUUGUGGGGAGCUGGGCA	Cleavage		1
vvi-miR160c/vvi-miR160d/vvi-miR160e	XM_010649830.2	3564	100247335	LOC100247335	phosphoenolpyruvate carboxylase 4, transcript variant X2	2124	2144	UGCCUGGCUCCCUGUAUGCCA	CUGUUUGUGGGGAGCUGGGCA	Cleavage		1
vvi-miR160c/vvi-miR160d/vvi-miR160e	XM_002264712.4	1493	100261543	LOC100261543	3-mercaptopyruvate sulfurtransferase-like	817	837	UGCCUGGCUCCCUGUAUGCCA	UCGCAGACAGGCAGUCGGGCC	Translation		1
vvi-miR160c/vvi-miR160d/vvi-miR160e	NM_001280908.1	1804	100232971	HT7	hexose transporter 7	1768	1788	UGCCUGGCUCCCUGUAUGCCA	UAGCAUAUGGCAAGCCAGGCU	Translation		1
vvi-miR160c/vvi-miR160d/vvi-miR160e	XM_019226281.1	822	100248824	LOC100248824	S-norcoclaurine synthase 1	594	614	UGCCUGGCUCCCUGUAUGCCA	UGGCACACAGGGAGUUAGGAU	Cleavage		1
vvi-miR160c/vvi-miR160d/vvi-miR160e	XM_019221449.1	2448	100265479	LOC100265479	BTB/POZ domain-containing protein At5g03250, transcript variant X2	328	348	UGCCUGGCUCCCUGUAUGCCA	UGGCAUGCAUGAAGCUGGGCU	Translation		1
vvi-miR160c/vvi-miR160d/vvi-miR160e	XM_010655272.2	2557	100265479	LOC100265479	BTB/POZ domain-containing protein At5g03250, transcript variant X1	437	457	UGCCUGGCUCCCUGUAUGCCA	UGGCAUGCAUGAAGCUGGGCU	Translation		1
vvi-miR160c/vvi-miR160d/vvi-miR160e	XM_003633120.3	2795	100244999	LOC100244999	probable LRR receptor-like serine/threonine-protein kinase At4g30520	1795	1815	UGCCUGGCUCCCUGUAUGCCA	UGGUGGACAGAGAGCUAGGCU	Translation		1
vvi-miR160c/vvi-miR160d/vvi-miR160e	XM_002265669.3	1861	100255300	LOC100255300	uncharacterized LOC100255300	1467	1487	UGCCUGGCUCCCUGUAUGCCA	ACCACUGCAGGGAGCCAGGCC	Cleavage		1
vvi-miR160c/vvi-miR160d/vvi-miR160e	XM_002271461.3	1706	100263754	LOC100263754	probable protein phosphatase 2C 2	1576	1596	UGCCUGGCUCCCUGUAUGCCA	AAUAAUGCAGGGAGAUAGGCA	Cleavage		1
vvi-miR160c/vvi-miR160d/vvi-miR160e	XM_019223277.1	3125	104881040	LOC104881040	disease resistance protein RFL1-like	724	744	UGCCUGGCUCCCUGUAUGCCA	UGGCAAGUAGAGACCUAGGCA	Translation		1
vvi-miR160c/vvi-miR160d/vvi-miR160e	XM_010657091.2	5042	100247051	LOC100247051	uncharacterized LOC100247051, transcript variant X1	2702	2722	UGCCUGGCUCCCUGUAUGCCA	UGGCAGAUUGGAGGCCAGGUA	Translation		1
vvi-miR160c/vvi-miR160d/vvi-miR160e	XM_002268930.3	5631	100247051	LOC100247051	uncharacterized LOC100247051, transcript variant X2	3291	3311	UGCCUGGCUCCCUGUAUGCCA	UGGCAGAUUGGAGGCCAGGUA	Translation		1
vvi-miR160c/vvi-miR160d/vvi-miR160e	XM_010659627.2	5835	104881037	LOC104881037	disease resistance protein At4g27190, transcript variant X3	4356	4376	UGCCUGGCUCCCUGUAUGCCA	UGGCAAGUAGAGACCUAGGCA	Translation		1
vvi-miR160c/vvi-miR160d/vvi-miR160e	XM_019223799.1	5911	104881037	LOC104881037	disease resistance protein At4g27190, transcript variant X2	4432	4452	UGCCUGGCUCCCUGUAUGCCA	UGGCAAGUAGAGACCUAGGCA	Translation		1
vvi-miR160c/vvi-miR160d/vvi-miR160e	XM_019223798.1	5995	104881037	LOC104881037	disease resistance protein At4g27190, transcript variant X1	4516	4536	UGCCUGGCUCCCUGUAUGCCA	UGGCAAGUAGAGACCUAGGCA	Translation		1
vvi-miR160c/vvi-miR160d/vvi-miR160e	XM_002262948.4	1115	100260692	LOC100260692	dephospho-CoA kinase	254	273	UGCCUGGCUCCCUGUAUGCCA	UGGU-UACAGUGAGCCAGGUG	Translation		1
vvi-miR160c/vvi-miR160d/vvi-miR160e	XM_003632894.3	2560	100250285	LOC100250285	glucan endo-1,3-beta-glucosidase 1	2048	2068	UGCCUGGCUCCCUGUAUGCCA	GGGUCUGCUGGGGGCCAGGCC	Cleavage		1
vvi-miR160c/vvi-miR160d/vvi-miR160e	XM_002284316.4	859	100265171	LOC100265171	probable inactive nicotinamidase At3g16190	271	291	UGCCUGGCUCCCUGUAUGCCA	AGGUGGCUAGGGAGCUGGGCA	Cleavage		1
vvi-miR160c/vvi-miR160d/vvi-miR160e	XM_002266866.3	949	100253535	LOC100253535	(-)-isopiperitenol/(-)-carveol dehydrogenase, mitochondrial-like	587	607	UGCCUGGCUCCCUGUAUGCCA	CGGCGAGCAGGCAGCUGGGCG	Translation		1
vvi-miR160c/vvi-miR160d/vvi-miR160e	NM_001281265.1	1785	100253671	LOC100253671	ferredoxin--nitrite reductase, chloroplastic-like	971	991	UGCCUGGCUCCCUGUAUGCCA	AGGCUUACAGGGAUCUUGGUA	Cleavage		1
vvi-miR160c/vvi-miR160d/vvi-miR160e	XM_010646327.2	3917	100241162	LOC100241162	kinesin-like protein KIN-14F, transcript variant X3	1700	1720	UGCCUGGCUCCCUGUAUGCCA	UUGCAUAUGGGCAGACAGGCU	Translation		1
vvi-miR160c/vvi-miR160d/vvi-miR160e	XM_010646325.2	3964	100241162	LOC100241162	kinesin-like protein KIN-14F, transcript variant X1	1747	1767	UGCCUGGCUCCCUGUAUGCCA	UUGCAUAUGGGCAGACAGGCU	Translation		1
vvi-miR160c/vvi-miR160d/vvi-miR160e	XM_019220674.1	1545	100245043	LOC100245043	uncharacterized LOC100245043	543	563	UGCCUGGCUCCCUGUAUGCCA	UGGCAUACAGAGAGACAGGAG	Translation		1
vvi-miR160c/vvi-miR160d/vvi-miR160e	XM_002276741.3	1979	100263193	LOC100263193	inactive beta-amylase 9	226	246	UGCCUGGCUCCCUGUAUGCCA	UGGCUUACAGGAAGCUAGGAU	Translation		1
vvi-miR160c/vvi-miR160d/vvi-miR160e	XM_019217706.1	2137	100248959	LOC100248959	transcription factor GAMYB, transcript variant X7	1002	1023	UGCCUGGCU-CCCUGUAUGCCA	UGGCAUGCAGGGUAGCCAUGCC	Translation		1
vvi-miR160c/vvi-miR160d/vvi-miR160e	XM_019217705.1	2491	100248959	LOC100248959	transcription factor GAMYB, transcript variant X6	1356	1377	UGCCUGGCU-CCCUGUAUGCCA	UGGCAUGCAGGGUAGCCAUGCC	Translation		1
vvi-miR160c/vvi-miR160d/vvi-miR160e	XM_019217704.1	2498	100248959	LOC100248959	transcription factor GAMYB, transcript variant X5	1363	1384	UGCCUGGCU-CCCUGUAUGCCA	UGGCAUGCAGGGUAGCCAUGCC	Translation		1
vvi-miR160c/vvi-miR160d/vvi-miR160e	XM_010647229.2	2543	100248959	LOC100248959	transcription factor GAMYB, transcript variant X4	1408	1429	UGCCUGGCU-CCCUGUAUGCCA	UGGCAUGCAGGGUAGCCAUGCC	Translation		1
vvi-miR160c/vvi-miR160d/vvi-miR160e	XM_010647226.2	2550	100248959	LOC100248959	transcription factor GAMYB, transcript variant X3	1415	1436	UGCCUGGCU-CCCUGUAUGCCA	UGGCAUGCAGGGUAGCCAUGCC	Translation		1
vvi-miR160c/vvi-miR160d/vvi-miR160e	XM_002275810.4	2810	100248959	LOC100248959	transcription factor GAMYB, transcript variant X1	1675	1696	UGCCUGGCU-CCCUGUAUGCCA	UGGCAUGCAGGGUAGCCAUGCC	Translation		1
vvi-miR160c/vvi-miR160d/vvi-miR160e	XM_010647228.2	2879	100248959	LOC100248959	transcription factor GAMYB, transcript variant X2	1744	1765	UGCCUGGCU-CCCUGUAUGCCA	UGGCAUGCAGGGUAGCCAUGCC	Translation		1
vvi-miR160c/vvi-miR160d/vvi-miR160e	XM_002277587.3	1071	100259731	LOC100259731	probable pectinesterase 29	876	896	UGCCUGGCUCCCUGUAUGCCA	UGGUGUACGUGGAGCAAGGCU	Cleavage		1
vvi-miR160c/vvi-miR160d/vvi-miR160e	XM_002267629.3	1755	100260341	LOC100260341	UDP-glycosyltransferase 74B1	504	524	UGCCUGGCUCCCUGUAUGCCA	UGGCAUACACGGAGCUGCGUU	Cleavage		1
vvi-miR160c/vvi-miR160d/vvi-miR160e	XM_002283919.3	1222	100241592	LOC100241592	uncharacterized protein At3g17950	148	168	UGCCUGGCUCCCUGUAUGCCA	UUGUAUAUAGGGAGCGAGGGG	Cleavage		1
vvi-miR160c/vvi-miR160d/vvi-miR160e	XM_010652552.2	3241	100250209	LOC100250209	phagocyte signaling-impaired protein, transcript variant X3	1129	1150	UGCCUGGCUCCCU-GUAUGCCA	UGGCGUACUAGGCAGCUAGGCU	Translation		1
vvi-miR160c/vvi-miR160d/vvi-miR160e	XM_019220668.1	3737	100250209	LOC100250209	phagocyte signaling-impaired protein, transcript variant X2	1712	1733	UGCCUGGCUCCCU-GUAUGCCA	UGGCGUACUAGGCAGCUAGGCU	Translation		1
vvi-miR160c/vvi-miR160d/vvi-miR160e	XM_002270171.4	3777	100268109	LOC100268109	probable LRR receptor-like serine/threonine-protein kinase At3g47570	682	704	UGCCUGGCUCC-CU-GUAUGCCA	UGGCAUACCAGAGGAGUUAGGCA	Translation		1
vvi-miR160c/vvi-miR160d/vvi-miR160e	XM_010652550.2	3824	100250209	LOC100250209	phagocyte signaling-impaired protein, transcript variant X1	1712	1733	UGCCUGGCUCCCU-GUAUGCCA	UGGCGUACUAGGCAGCUAGGCU	Translation		1
vvi-miR160c/vvi-miR160d/vvi-miR160e	XM_010661804.1	1665	104881462	LOC104881462	disease resistance protein At4g27190-like	323	344	UGCCUGGCUCCCU-GUAUGCCA	UGGCGUACCAGCGAGGCAGGCA	Translation		1
vvi-miR160c/vvi-miR160d/vvi-miR160e	XM_010651469.2	1918	100259613	LOC100259613	E3 ubiquitin-protein ligase Topors, transcript variant X2	1036	1056	UGCCUGGCUCCCUGUAUGCCA	UGGCAUCCAGGGUGCUAUGCU	Translation		1
vvi-miR160c/vvi-miR160d/vvi-miR160e	XM_002276528.3	1923	100259613	LOC100259613	E3 ubiquitin-protein ligase Topors, transcript variant X1	1041	1061	UGCCUGGCUCCCUGUAUGCCA	UGGCAUCCAGGGUGCUAUGCU	Translation		1
vvi-miR160c/vvi-miR160d/vvi-miR160e	XM_019222449.1	3864	100253815	LOC100253815	ABC transporter B family member 9, transcript variant X3	3183	3203	UGCCUGGCUCCCUGUAUGCCA	UGGCAAAGAGGGAGCCACGGA	Cleavage		1
vvi-miR160c/vvi-miR160d/vvi-miR160e	XM_010657312.2	3960	100253815	LOC100253815	ABC transporter B family member 9, transcript variant X2	3279	3299	UGCCUGGCUCCCUGUAUGCCA	UGGCAAAGAGGGAGCCACGGA	Cleavage		1
vvi-miR160c/vvi-miR160d/vvi-miR160e	XM_002271149.3	4375	100253815	LOC100253815	ABC transporter B family member 9, transcript variant X1	3694	3714	UGCCUGGCUCCCUGUAUGCCA	UGGCAAAGAGGGAGCCACGGA	Cleavage		1
vvi-miR160c/vvi-miR160d/vvi-miR160e	XM_019226629.1	2131	100253088	LOC100253088	uncharacterized protein slr0889-like	1322	1342	UGCCUGGCUCCCUGUAUGCCA	AAAGCUACAGGGAGCUUGGCA	Cleavage		1
vvi-miR160c/vvi-miR160d/vvi-miR160e	XM_002277243.4	1414	100246932	LOC100246932	GDSL esterase/lipase At5g45950	1057	1077	UGCCUGGCUCCCUGUAUGCCA	AGUCAUGCAGGGGGUUGAGCA	Cleavage		1
vvi-miR160c/vvi-miR160d/vvi-miR160e	XM_019219385.1	1841	100262813	LOC100262813	uncharacterized LOC100262813, transcript variant X3	710	731	UGCCUGGCUCCCUGU-AUGCCA	UGGCAUCACUGGCAGCUGGGCA	Translation		1
vvi-miR160c/vvi-miR160d/vvi-miR160e	XM_010650116.2	1844	100262813	LOC100262813	uncharacterized LOC100262813, transcript variant X2	713	734	UGCCUGGCUCCCUGU-AUGCCA	UGGCAUCACUGGCAGCUGGGCA	Translation		1
vvi-miR160c/vvi-miR160d/vvi-miR160e	XM_002280539.3	2181	100262813	LOC100262813	uncharacterized LOC100262813, transcript variant X1	1050	1071	UGCCUGGCUCCCUGU-AUGCCA	UGGCAUCACUGGCAGCUGGGCA	Translation		1
vvi-miR160c/vvi-miR160d/vvi-miR160e	XM_010652367.2	3517	100262961	LOC100262961	protein NLP9, transcript variant X7	2594	2614	UGCCUGGCUCCCUGUAUGCCA	CAGCACAUGGGGGGCCAGGAG	Cleavage		1
vvi-miR160c/vvi-miR160d/vvi-miR160e	XM_010652364.2	3551	100262961	LOC100262961	protein NLP9, transcript variant X4	2628	2648	UGCCUGGCUCCCUGUAUGCCA	CAGCACAUGGGGGGCCAGGAG	Cleavage		1
vvi-miR160c/vvi-miR160d/vvi-miR160e	XM_010652361.2	3580	100262961	LOC100262961	protein NLP9, transcript variant X1	2657	2677	UGCCUGGCUCCCUGUAUGCCA	CAGCACAUGGGGGGCCAGGAG	Cleavage		1
vvi-miR160c/vvi-miR160d/vvi-miR160e	XM_010652363.2	3600	100262961	LOC100262961	protein NLP9, transcript variant X3	2677	2697	UGCCUGGCUCCCUGUAUGCCA	CAGCACAUGGGGGGCCAGGAG	Cleavage		1
vvi-miR160c/vvi-miR160d/vvi-miR160e	XM_010652366.2	3610	100262961	LOC100262961	protein NLP9, transcript variant X6	2687	2707	UGCCUGGCUCCCUGUAUGCCA	CAGCACAUGGGGGGCCAGGAG	Cleavage		1
vvi-miR160c/vvi-miR160d/vvi-miR160e	XM_010652365.2	3613	100262961	LOC100262961	protein NLP9, transcript variant X5	2690	2710	UGCCUGGCUCCCUGUAUGCCA	CAGCACAUGGGGGGCCAGGAG	Cleavage		1
vvi-miR160c/vvi-miR160d/vvi-miR160e	XM_002265793.3	2253	100251695	LOC100251695	cysteine-rich receptor-like protein kinase 2	640	660	UGCCUGGCUCCCUGUAUGCCA	GGGUAUGCAAGGAGUAAGGUG	Cleavage		1
vvi-miR160c/vvi-miR160d/vvi-miR160e	XM_010652362.2	3630	100262961	LOC100262961	protein NLP9, transcript variant X2	2707	2727	UGCCUGGCUCCCUGUAUGCCA	CAGCACAUGGGGGGCCAGGAG	Cleavage		1
vvi-miR162	XM_010666807.2	1733	100250391	LOC100250391	probable magnesium transporter NIPA4, transcript variant X4	1374	1394	UCGAUAAACCUCUGCAUCCAG	UUGGAUGCAGAGGUUUAUGGA	Cleavage		1
vvi-miR162	XM_010666806.2	1763	100250391	LOC100250391	probable magnesium transporter NIPA4, transcript variant X3	1404	1424	UCGAUAAACCUCUGCAUCCAG	UUGGAUGCAGAGGUUUAUGGA	Cleavage		1
vvi-miR162	XM_010666805.2	1780	100250391	LOC100250391	probable magnesium transporter NIPA4, transcript variant X1	1421	1441	UCGAUAAACCUCUGCAUCCAG	UUGGAUGCAGAGGUUUAUGGA	Cleavage		1
vvi-miR162	XM_010666804.2	1820	100250391	LOC100250391	probable magnesium transporter NIPA4, transcript variant X2	1461	1481	UCGAUAAACCUCUGCAUCCAG	UUGGAUGCAGAGGUUUAUGGA	Cleavage		1
vvi-miR162	XM_002277856.4	3032	100241749	LOC100241749	dipeptidyl aminopeptidase 4	1846	1866	UCGAUAAACCUCUGCAUCCAG	CCAGAUGCAGAGCUUUGUCGA	Translation		1
vvi-miR162	XM_002263106.3	1363	100259523	LOC100259523	probable adenylate kinase 7, mitochondrial	194	214	UCGAUAAACCUCUGCAUCCAG	GAGGAGGUGGAGGUUUAUCGG	Cleavage		1
vvi-miR162	XM_002267428.3	3909	100263361	LOC100263361	DNA-directed RNA polymerase 1, mitochondrial	1045	1065	UCGAUAAACCUCUGCAUCCAG	GAGGAUACAGAGGUUUAUGGA	Cleavage		1
vvi-miR162	XM_019224076.1	2778	104881239	LOC104881239	putative disease resistance protein At3g14460	478	498	UCGAUAAACCUCUGCAUCCAG	GUGGGUGCAGAGUUUUAUGGA	Translation		1
vvi-miR162	XM_003633463.3	4311	100260928	LOC100260928	putative disease resistance RPP13-like protein 1	2515	2535	UCGAUAAACCUCUGCAUCCAG	GUGGGUGCAGAGUUUUAUGGA	Translation		1
vvi-miR162	XM_010660677.2	4615	100852853	LOC100852853	putative disease resistance protein At3g14460, transcript variant X13	2679	2699	UCGAUAAACCUCUGCAUCCAG	GUGGGUGCAGAGUUUUAUGGA	Translation		1
vvi-miR162	XM_019224615.1	5604	100253935	LOC100253935	putative disease resistance RPP13-like protein 1, transcript variant X5	2637	2657	UCGAUAAACCUCUGCAUCCAG	GUGGGUGCAGAGUUUUAUGGA	Translation		1
vvi-miR162	XM_010660673.2	5657	100852853	LOC100852853	putative disease resistance protein At3g14460, transcript variant X11	2679	2699	UCGAUAAACCUCUGCAUCCAG	GUGGGUGCAGAGUUUUAUGGA	Translation		1
vvi-miR162	XM_019224499.1	5704	100854575	LOC100854575	putative disease resistance RPP13-like protein 1, transcript variant X8	2551	2571	UCGAUAAACCUCUGCAUCCAG	GUGGGUGCAGAGUUUUAUGGA	Translation		1
vvi-miR162	XM_010660659.2	5767	104881237	LOC104881237	putative disease resistance protein At3g14460, transcript variant X15	1543	1563	UCGAUAAACCUCUGCAUCCAG	GUGGGUGCAGAGUUUUAUGGA	Translation		1
vvi-miR162	XM_019224616.1	5768	100253935	LOC100253935	putative disease resistance RPP13-like protein 1, transcript variant X6	2637	2657	UCGAUAAACCUCUGCAUCCAG	GUGGGUGCAGAGUUUUAUGGA	Translation		1
vvi-miR162	XM_010660671.2	5795	100852853	LOC100852853	putative disease resistance protein At3g14460, transcript variant X9	2679	2699	UCGAUAAACCUCUGCAUCCAG	GUGGGUGCAGAGUUUUAUGGA	Translation		1
vvi-miR162	XM_019224612.1	5814	100253935	LOC100253935	putative disease resistance RPP13-like protein 1, transcript variant X2	2637	2657	UCGAUAAACCUCUGCAUCCAG	GUGGGUGCAGAGUUUUAUGGA	Translation		1
vvi-miR162	XM_019224622.1	5831	100253935	LOC100253935	putative disease resistance RPP13-like protein 1, transcript variant X13	2637	2657	UCGAUAAACCUCUGCAUCCAG	GUGGGUGCAGAGUUUUAUGGA	Translation		1
vvi-miR162	XM_019224620.1	5835	100253935	LOC100253935	putative disease resistance RPP13-like protein 1, transcript variant X11	2637	2657	UCGAUAAACCUCUGCAUCCAG	GUGGGUGCAGAGUUUUAUGGA	Translation		1
vvi-miR162	XM_019224621.1	5838	100253935	LOC100253935	putative disease resistance RPP13-like protein 1, transcript variant X12	2637	2657	UCGAUAAACCUCUGCAUCCAG	GUGGGUGCAGAGUUUUAUGGA	Translation		1
vvi-miR162	XM_019224613.1	5839	100253935	LOC100253935	putative disease resistance RPP13-like protein 1, transcript variant X3	2637	2657	UCGAUAAACCUCUGCAUCCAG	GUGGGUGCAGAGUUUUAUGGA	Translation		1
vvi-miR162	XM_019224614.1	5848	100253935	LOC100253935	putative disease resistance RPP13-like protein 1, transcript variant X4	2637	2657	UCGAUAAACCUCUGCAUCCAG	GUGGGUGCAGAGUUUUAUGGA	Translation		1
vvi-miR162	XM_010660631.2	5908	100253935	LOC100253935	putative disease resistance RPP13-like protein 1, transcript variant X7	2637	2657	UCGAUAAACCUCUGCAUCCAG	GUGGGUGCAGAGUUUUAUGGA	Translation		1
vvi-miR162	XM_019224619.1	5911	100253935	LOC100253935	putative disease resistance RPP13-like protein 1, transcript variant X10	2637	2657	UCGAUAAACCUCUGCAUCCAG	GUGGGUGCAGAGUUUUAUGGA	Translation		1
vvi-miR162	XM_019224618.1	5917	100253935	LOC100253935	putative disease resistance RPP13-like protein 1, transcript variant X9	2637	2657	UCGAUAAACCUCUGCAUCCAG	GUGGGUGCAGAGUUUUAUGGA	Translation		1
vvi-miR162	XM_002270632.4	5921	100253935	LOC100253935	putative disease resistance RPP13-like protein 1, transcript variant X1	2637	2657	UCGAUAAACCUCUGCAUCCAG	GUGGGUGCAGAGUUUUAUGGA	Translation		1
vvi-miR162	XM_019224617.1	5924	100253935	LOC100253935	putative disease resistance RPP13-like protein 1, transcript variant X8	2637	2657	UCGAUAAACCUCUGCAUCCAG	GUGGGUGCAGAGUUUUAUGGA	Translation		1
vvi-miR162	XM_019224389.1	5924	100852853	LOC100852853	putative disease resistance protein At3g14460, transcript variant X14	2574	2594	UCGAUAAACCUCUGCAUCCAG	GUGGGUGCAGAGUUUUAUGGA	Translation		1
vvi-miR162	XM_019224388.1	5933	100852853	LOC100852853	putative disease resistance protein At3g14460, transcript variant X12	2679	2699	UCGAUAAACCUCUGCAUCCAG	GUGGGUGCAGAGUUUUAUGGA	Translation		1
vvi-miR162	XM_019224498.1	5934	100854575	LOC100854575	putative disease resistance RPP13-like protein 1, transcript variant X7	2551	2571	UCGAUAAACCUCUGCAUCCAG	GUGGGUGCAGAGUUUUAUGGA	Translation		1
vvi-miR162	XM_019224387.1	5951	100852853	LOC100852853	putative disease resistance protein At3g14460, transcript variant X10	2679	2699	UCGAUAAACCUCUGCAUCCAG	GUGGGUGCAGAGUUUUAUGGA	Translation		1
vvi-miR162	XM_019224416.1	5964	100256901	LOC100256901	putative disease resistance RPP13-like protein 1, transcript variant X2	2607	2627	UCGAUAAACCUCUGCAUCCAG	GUGGGUGCAGAGUUUUAUGGA	Translation		1
vvi-miR162	XM_019224386.1	5976	100852853	LOC100852853	putative disease resistance protein At3g14460, transcript variant X8	2679	2699	UCGAUAAACCUCUGCAUCCAG	GUGGGUGCAGAGUUUUAUGGA	Translation		1
vvi-miR162	XM_019224493.1	5991	100854575	LOC100854575	putative disease resistance RPP13-like protein 1, transcript variant X2	2551	2571	UCGAUAAACCUCUGCAUCCAG	GUGGGUGCAGAGUUUUAUGGA	Translation		1
vvi-miR162	XM_019224384.1	6004	100852853	LOC100852853	putative disease resistance protein At3g14460, transcript variant X6	2679	2699	UCGAUAAACCUCUGCAUCCAG	GUGGGUGCAGAGUUUUAUGGA	Translation		1
vvi-miR162	XM_019224497.1	6005	100854575	LOC100854575	putative disease resistance RPP13-like protein 1, transcript variant X6	2551	2571	UCGAUAAACCUCUGCAUCCAG	GUGGGUGCAGAGUUUUAUGGA	Translation		1
vvi-miR162	XM_010660664.2	6029	100852853	LOC100852853	putative disease resistance protein At3g14460, transcript variant X1	2679	2699	UCGAUAAACCUCUGCAUCCAG	GUGGGUGCAGAGUUUUAUGGA	Translation		1
vvi-miR162	XM_019224495.1	6030	100854575	LOC100854575	putative disease resistance RPP13-like protein 1, transcript variant X4	2551	2571	UCGAUAAACCUCUGCAUCCAG	GUGGGUGCAGAGUUUUAUGGA	Translation		1
vvi-miR162	XM_019224415.1	6051	100256901	LOC100256901	putative disease resistance RPP13-like protein 1, transcript variant X1	2607	2627	UCGAUAAACCUCUGCAUCCAG	GUGGGUGCAGAGUUUUAUGGA	Translation		1
vvi-miR162	XM_019224417.1	6054	100256901	LOC100256901	putative disease resistance RPP13-like protein 1, transcript variant X3	2607	2627	UCGAUAAACCUCUGCAUCCAG	GUGGGUGCAGAGUUUUAUGGA	Translation		1
vvi-miR162	XM_019224496.1	6058	100854575	LOC100854575	putative disease resistance RPP13-like protein 1, transcript variant X5	2551	2571	UCGAUAAACCUCUGCAUCCAG	GUGGGUGCAGAGUUUUAUGGA	Translation		1
vvi-miR162	XM_019224494.1	6078	100854575	LOC100854575	putative disease resistance RPP13-like protein 1, transcript variant X3	2551	2571	UCGAUAAACCUCUGCAUCCAG	GUGGGUGCAGAGUUUUAUGGA	Translation		1
vvi-miR162	XM_019224492.1	6083	100854575	LOC100854575	putative disease resistance RPP13-like protein 1, transcript variant X1	2551	2571	UCGAUAAACCUCUGCAUCCAG	GUGGGUGCAGAGUUUUAUGGA	Translation		1
vvi-miR162	XM_010660656.2	6090	104881237	LOC104881237	putative disease resistance protein At3g14460, transcript variant X13	1543	1563	UCGAUAAACCUCUGCAUCCAG	GUGGGUGCAGAGUUUUAUGGA	Translation		1
vvi-miR162	XM_019224385.1	6114	100852853	LOC100852853	putative disease resistance protein At3g14460, transcript variant X7	2679	2699	UCGAUAAACCUCUGCAUCCAG	GUGGGUGCAGAGUUUUAUGGA	Translation		1
vvi-miR162	XM_019224383.1	6115	100852853	LOC100852853	putative disease resistance protein At3g14460, transcript variant X5	2679	2699	UCGAUAAACCUCUGCAUCCAG	GUGGGUGCAGAGUUUUAUGGA	Translation		1
vvi-miR162	XM_019224381.1	6121	100852853	LOC100852853	putative disease resistance protein At3g14460, transcript variant X3	2679	2699	UCGAUAAACCUCUGCAUCCAG	GUGGGUGCAGAGUUUUAUGGA	Translation		1
vvi-miR162	XM_019224382.1	6139	100852853	LOC100852853	putative disease resistance protein At3g14460, transcript variant X4	2679	2699	UCGAUAAACCUCUGCAUCCAG	GUGGGUGCAGAGUUUUAUGGA	Translation		1
vvi-miR162	XM_010660654.2	6181	104881237	LOC104881237	putative disease resistance protein At3g14460, transcript variant X11	1543	1563	UCGAUAAACCUCUGCAUCCAG	GUGGGUGCAGAGUUUUAUGGA	Translation		1
vvi-miR162	XM_019224380.1	6207	100852853	LOC100852853	putative disease resistance protein At3g14460, transcript variant X2	2679	2699	UCGAUAAACCUCUGCAUCCAG	GUGGGUGCAGAGUUUUAUGGA	Translation		1
vvi-miR162	XM_010660651.2	6355	104881237	LOC104881237	putative disease resistance protein At3g14460, transcript variant X5	1543	1563	UCGAUAAACCUCUGCAUCCAG	GUGGGUGCAGAGUUUUAUGGA	Translation		1
vvi-miR162	XM_019224390.1	6362	104881237	LOC104881237	putative disease resistance protein At3g14460, transcript variant X6	1543	1563	UCGAUAAACCUCUGCAUCCAG	GUGGGUGCAGAGUUUUAUGGA	Translation		1
vvi-miR162	XM_010660652.2	6375	104881237	LOC104881237	putative disease resistance protein At3g14460, transcript variant X10	1543	1563	UCGAUAAACCUCUGCAUCCAG	GUGGGUGCAGAGUUUUAUGGA	Translation		1
vvi-miR162	XM_019223966.1	6815	100243374	LOC100243374	putative disease resistance protein At3g14460, transcript variant X20	1482	1502	UCGAUAAACCUCUGCAUCCAG	GUGGGUGCAGAGUUUUAUGGA	Translation		1
vvi-miR162	XM_019223963.1	6936	100243374	LOC100243374	putative disease resistance protein At3g14460, transcript variant X17	1482	1502	UCGAUAAACCUCUGCAUCCAG	GUGGGUGCAGAGUUUUAUGGA	Translation		1
vvi-miR162	XM_019223961.1	7060	100243374	LOC100243374	putative disease resistance protein At3g14460, transcript variant X15	1482	1502	UCGAUAAACCUCUGCAUCCAG	GUGGGUGCAGAGUUUUAUGGA	Translation		1
vvi-miR162	XM_010660655.2	7113	104881237	LOC104881237	putative disease resistance protein At3g14460, transcript variant X12	1543	1563	UCGAUAAACCUCUGCAUCCAG	GUGGGUGCAGAGUUUUAUGGA	Translation		1
vvi-miR162	XM_010660646.2	7139	104881237	LOC104881237	putative disease resistance protein At3g14460, transcript variant X3	1543	1563	UCGAUAAACCUCUGCAUCCAG	GUGGGUGCAGAGUUUUAUGGA	Translation		1
vvi-miR162	XM_010660648.2	7158	104881237	LOC104881237	putative disease resistance protein At3g14460, transcript variant X7	1543	1563	UCGAUAAACCUCUGCAUCCAG	GUGGGUGCAGAGUUUUAUGGA	Translation		1
vvi-miR162	XM_010660645.2	7193	104881237	LOC104881237	putative disease resistance protein At3g14460, transcript variant X2	1543	1563	UCGAUAAACCUCUGCAUCCAG	GUGGGUGCAGAGUUUUAUGGA	Translation		1
vvi-miR162	XM_010660653.2	7198	104881237	LOC104881237	putative disease resistance protein At3g14460, transcript variant X9	1543	1563	UCGAUAAACCUCUGCAUCCAG	GUGGGUGCAGAGUUUUAUGGA	Translation		1
vvi-miR162	XM_019223954.1	7221	100243374	LOC100243374	putative disease resistance protein At3g14460, transcript variant X9	1482	1502	UCGAUAAACCUCUGCAUCCAG	GUGGGUGCAGAGUUUUAUGGA	Translation		1
vvi-miR162	XM_019223952.1	7240	100243374	LOC100243374	putative disease resistance protein At3g14460, transcript variant X7	1482	1502	UCGAUAAACCUCUGCAUCCAG	GUGGGUGCAGAGUUUUAUGGA	Translation		1
vvi-miR162	XM_019223953.1	7242	100243374	LOC100243374	putative disease resistance protein At3g14460, transcript variant X8	1482	1502	UCGAUAAACCUCUGCAUCCAG	GUGGGUGCAGAGUUUUAUGGA	Translation		1
vvi-miR162	XM_019223948.1	7245	100243374	LOC100243374	putative disease resistance protein At3g14460, transcript variant X3	1482	1502	UCGAUAAACCUCUGCAUCCAG	GUGGGUGCAGAGUUUUAUGGA	Translation		1
vvi-miR162	XM_019224391.1	7275	104881237	LOC104881237	putative disease resistance protein At3g14460, transcript variant X16	1543	1563	UCGAUAAACCUCUGCAUCCAG	GUGGGUGCAGAGUUUUAUGGA	Translation		1
vvi-miR162	XM_010660650.2	7276	104881237	LOC104881237	putative disease resistance protein At3g14460, transcript variant X8	1543	1563	UCGAUAAACCUCUGCAUCCAG	GUGGGUGCAGAGUUUUAUGGA	Translation		1
vvi-miR162	XM_019224392.1	7278	104881237	LOC104881237	putative disease resistance protein At3g14460, transcript variant X17	1543	1563	UCGAUAAACCUCUGCAUCCAG	GUGGGUGCAGAGUUUUAUGGA	Translation		1
vvi-miR162	XM_019223949.1	7278	100243374	LOC100243374	putative disease resistance protein At3g14460, transcript variant X4	1482	1502	UCGAUAAACCUCUGCAUCCAG	GUGGGUGCAGAGUUUUAUGGA	Translation		1
vvi-miR162	XM_010660662.2	7280	104881237	LOC104881237	putative disease resistance protein At3g14460, transcript variant X1	1543	1563	UCGAUAAACCUCUGCAUCCAG	GUGGGUGCAGAGUUUUAUGGA	Translation		1
vvi-miR162	XM_010660658.2	7283	104881237	LOC104881237	putative disease resistance protein At3g14460, transcript variant X14	1543	1563	UCGAUAAACCUCUGCAUCCAG	GUGGGUGCAGAGUUUUAUGGA	Translation		1
vvi-miR162	XM_010660647.2	7287	104881237	LOC104881237	putative disease resistance protein At3g14460, transcript variant X4	1543	1563	UCGAUAAACCUCUGCAUCCAG	GUGGGUGCAGAGUUUUAUGGA	Translation		1
vvi-miR162	XM_019224393.1	7295	104881237	LOC104881237	putative disease resistance protein At3g14460, transcript variant X18	1543	1563	UCGAUAAACCUCUGCAUCCAG	GUGGGUGCAGAGUUUUAUGGA	Translation		1
vvi-miR162	XM_019223964.1	7471	100243374	LOC100243374	putative disease resistance protein At3g14460, transcript variant X18	1482	1502	UCGAUAAACCUCUGCAUCCAG	GUGGGUGCAGAGUUUUAUGGA	Translation		1
vvi-miR162	XM_019223965.1	7522	100243374	LOC100243374	putative disease resistance protein At3g14460, transcript variant X19	1482	1502	UCGAUAAACCUCUGCAUCCAG	GUGGGUGCAGAGUUUUAUGGA	Translation		1
vvi-miR162	XM_019223950.1	7696	100243374	LOC100243374	putative disease resistance protein At3g14460, transcript variant X5	1482	1502	UCGAUAAACCUCUGCAUCCAG	GUGGGUGCAGAGUUUUAUGGA	Translation		1
vvi-miR162	XM_019223947.1	7703	100243374	LOC100243374	putative disease resistance protein At3g14460, transcript variant X2	1482	1502	UCGAUAAACCUCUGCAUCCAG	GUGGGUGCAGAGUUUUAUGGA	Translation		1
vvi-miR162	XM_019223962.1	7710	100243374	LOC100243374	putative disease resistance protein At3g14460, transcript variant X16	1482	1502	UCGAUAAACCUCUGCAUCCAG	GUGGGUGCAGAGUUUUAUGGA	Translation		1
vvi-miR162	XM_019223955.1	7715	100243374	LOC100243374	putative disease resistance protein At3g14460, transcript variant X10	1482	1502	UCGAUAAACCUCUGCAUCCAG	GUGGGUGCAGAGUUUUAUGGA	Translation		1
vvi-miR162	XM_019223957.1	7740	100243374	LOC100243374	putative disease resistance protein At3g14460, transcript variant X12	1482	1502	UCGAUAAACCUCUGCAUCCAG	GUGGGUGCAGAGUUUUAUGGA	Translation		1
vvi-miR162	XM_019223960.1	7741	100243374	LOC100243374	putative disease resistance protein At3g14460, transcript variant X14	1482	1502	UCGAUAAACCUCUGCAUCCAG	GUGGGUGCAGAGUUUUAUGGA	Translation		1
vvi-miR162	XM_019223958.1	7749	100243374	LOC100243374	putative disease resistance protein At3g14460, transcript variant X13	1482	1502	UCGAUAAACCUCUGCAUCCAG	GUGGGUGCAGAGUUUUAUGGA	Translation		1
vvi-miR162	XM_019223956.1	7780	100243374	LOC100243374	putative disease resistance protein At3g14460, transcript variant X11	1482	1502	UCGAUAAACCUCUGCAUCCAG	GUGGGUGCAGAGUUUUAUGGA	Translation		1
vvi-miR162	XM_019223970.1	7829	100243374	LOC100243374	putative disease resistance protein At3g14460, transcript variant X24	1482	1502	UCGAUAAACCUCUGCAUCCAG	GUGGGUGCAGAGUUUUAUGGA	Translation		1
vvi-miR162	XM_019223968.1	7857	100243374	LOC100243374	putative disease resistance protein At3g14460, transcript variant X22	1482	1502	UCGAUAAACCUCUGCAUCCAG	GUGGGUGCAGAGUUUUAUGGA	Translation		1
vvi-miR162	XM_019223969.1	7860	100243374	LOC100243374	putative disease resistance protein At3g14460, transcript variant X23	1482	1502	UCGAUAAACCUCUGCAUCCAG	GUGGGUGCAGAGUUUUAUGGA	Translation		1
vvi-miR162	XM_019223946.1	7862	100243374	LOC100243374	putative disease resistance protein At3g14460, transcript variant X1	1482	1502	UCGAUAAACCUCUGCAUCCAG	GUGGGUGCAGAGUUUUAUGGA	Translation		1
vvi-miR162	XM_019223967.1	7865	100243374	LOC100243374	putative disease resistance protein At3g14460, transcript variant X21	1482	1502	UCGAUAAACCUCUGCAUCCAG	GUGGGUGCAGAGUUUUAUGGA	Translation		1
vvi-miR162	XM_019223951.1	7923	100243374	LOC100243374	putative disease resistance protein At3g14460, transcript variant X6	1482	1502	UCGAUAAACCUCUGCAUCCAG	GUGGGUGCAGAGUUUUAUGGA	Translation		1
vvi-miR162	XM_019220821.1	2872	100244765	LOC100244765	pentatricopeptide repeat-containing protein At5g01110, transcript variant X7	487	506	UCGAUAAACCUCUGCAUCCAG	UUGGGU-CAGAGGUUUAUUGA	Cleavage		1
vvi-miR162	XM_010653210.2	2932	100244765	LOC100244765	pentatricopeptide repeat-containing protein At5g01110, transcript variant X2	487	506	UCGAUAAACCUCUGCAUCCAG	UUGGGU-CAGAGGUUUAUUGA	Cleavage		1
vvi-miR162	XM_019220818.1	3023	100244765	LOC100244765	pentatricopeptide repeat-containing protein At5g01110, transcript variant X4	487	506	UCGAUAAACCUCUGCAUCCAG	UUGGGU-CAGAGGUUUAUUGA	Cleavage		1
vvi-miR162	XM_019220820.1	3061	100244765	LOC100244765	pentatricopeptide repeat-containing protein At5g01110, transcript variant X6	487	506	UCGAUAAACCUCUGCAUCCAG	UUGGGU-CAGAGGUUUAUUGA	Cleavage		1
vvi-miR162	XM_010653209.2	3071	100244765	LOC100244765	pentatricopeptide repeat-containing protein At5g01110, transcript variant X1	487	506	UCGAUAAACCUCUGCAUCCAG	UUGGGU-CAGAGGUUUAUUGA	Cleavage		1
vvi-miR162	XM_019220819.1	3157	100244765	LOC100244765	pentatricopeptide repeat-containing protein At5g01110, transcript variant X5	487	506	UCGAUAAACCUCUGCAUCCAG	UUGGGU-CAGAGGUUUAUUGA	Cleavage		1
vvi-miR162	XM_019220817.1	3167	100244765	LOC100244765	pentatricopeptide repeat-containing protein At5g01110, transcript variant X3	487	506	UCGAUAAACCUCUGCAUCCAG	UUGGGU-CAGAGGUUUAUUGA	Cleavage		1
vvi-miR162	XM_002270456.4	2182	100259772	LOC100259772	pentatricopeptide repeat-containing protein At1g02150	1057	1077	UCGAUAAACCUCUGCAUCCAG	AACAAAGCAGAGGUUUAUCGA	Cleavage		1
vvi-miR162	XM_010652421.2	1332	100262824	LOC100262824	60S ribosomal protein L5	693	713	UCGAUAAACCUCUGCAUCCAG	CUUGAUGCCGAGGUUCAUCGA	Cleavage		1
vvi-miR162	XM_010658644.2	1674	100260862	LOC100260862	endoplasmic reticulum-Golgi intermediate compartment protein 3	1163	1183	UCGAUAAACCUCUGCAUCCAG	UUGGAUGUACAGGUUUCUUGA	Cleavage		1
vvi-miR162	XM_002268431.4	1516	100249006	LOC100249006	protein STRICTOSIDINE SYNTHASE-LIKE 7	1077	1097	UCGAUAAACCUCUGCAUCCAG	AAUCAUGGAGAGGUUUAUCGG	Cleavage		1
vvi-miR162	XM_019223627.1	4421	100260866	LOC100260866	auxin response factor 6	834	854	UCGAUAAACCUCUGCAUCCAG	GUGGGUGUUGAGGGUUAUUGA	Cleavage		1
vvi-miR162	XM_019225893.1	1654	100265146	LOC100265146	cytochrome P450 704C1, transcript variant X3	1224	1244	UCGAUAAACCUCUGCAUCCAG	ACUGAUGCAGAGGAUUUUCGA	Cleavage		1
vvi-miR162	XM_019225891.1	1751	100265146	LOC100265146	cytochrome P450 704C1, transcript variant X1	1321	1341	UCGAUAAACCUCUGCAUCCAG	ACUGAUGCAGAGGAUUUUCGA	Cleavage		1
vvi-miR162	XM_019225892.1	1857	100265146	LOC100265146	cytochrome P450 704C1, transcript variant X2	1321	1341	UCGAUAAACCUCUGCAUCCAG	ACUGAUGCAGAGGAUUUUCGA	Cleavage		1
vvi-miR162	XM_002266713.3	2832	100249551	LOC100249551	uncharacterized LOC100249551, transcript variant X1	1833	1853	UCGAUAAACCUCUGCAUCCAG	UUUGUUGCAAAGGUUUAUUGA	Cleavage		1
vvi-miR162	XM_002281786.4	705	100255450	LOC100255450	uncharacterized LOC100255450, transcript variant X1	474	494	UCGAUAAACCUCUGCAUCCAG	GGGUAUGCGGAGGUUUGUGGA	Cleavage		1
vvi-miR162	XM_002283784.4	1320	100264004	LOC100264004	uncharacterized LOC100264004	756	776	UCGAUAAACCUCUGCAUCCAG	CAUGAGGCAAAGGUUUAUCGG	Cleavage		1
vvi-miR162	XM_010647967.2	1310	100852731	LOC100852731	two pore potassium channel a-like, transcript variant X4	1094	1114	UCGAUAAACCUCUGCAUCCAG	UUGGAUGGAGAGGUUUAAAGA	Cleavage		1
vvi-miR162	XM_010647965.2	1332	100852731	LOC100852731	two pore potassium channel a-like, transcript variant X3	1094	1114	UCGAUAAACCUCUGCAUCCAG	UUGGAUGGAGAGGUUUAAAGA	Cleavage		1
vvi-miR162	XM_003634995.3	1556	100852702	LOC100852702	two-pore potassium channel 1, transcript variant X7	1149	1169	UCGAUAAACCUCUGCAUCCAG	UUGGAUGGAGAGGUUUAAAGA	Cleavage		1
vvi-miR162	XM_010647963.2	1698	100852702	LOC100852702	two-pore potassium channel 1, transcript variant X10	1150	1170	UCGAUAAACCUCUGCAUCCAG	UUGGAUGGAGAGGUUUAAAGA	Cleavage		1
vvi-miR162	XM_010647962.2	1720	100852702	LOC100852702	two-pore potassium channel 1, transcript variant X9	1150	1170	UCGAUAAACCUCUGCAUCCAG	UUGGAUGGAGAGGUUUAAAGA	Cleavage		1
vvi-miR162	XM_002282589.4	1236	100241466	LOC100241466	transcription factor bHLH106	938	958	UCGAUAAACCUCUGCAUCCAG	GUGGAUGCGUGGGUUUGUGGA	Cleavage		1
vvi-miR162	XM_010650836.2	1611	100252980	LOC100252980	DNA-3-methyladenine glycosylase 1	1055	1075	UCGAUAAACCUCUGCAUCCAG	GUACAUGUGGAGGUUUGUUGA	Cleavage		1
vvi-miR162	XM_019218479.1	1608	109122157	LOC109122157	uncharacterized LOC109122157	1479	1499	UCGAUAAACCUCUGCAUCCAG	UUUGAUGGAGAGGUUGAUUGA	Cleavage		1
vvi-miR162	XM_002284277.3	1640	100268005	LOC100268005	aspartate aminotransferase, cytoplasmic	182	202	UCGAUAAACCUCUGCAUCCAG	UUGGGUGUGGGUGCUUAUCGA	Translation		1
vvi-miR162	XM_019221753.1	3028	100257992	LOC100257992	uncharacterized LOC100257992, transcript variant X2	1733	1753	UCGAUAAACCUCUGCAUCCAG	UUGGAUGCAAAGCUUUAUUAA	Translation		1
vvi-miR162	XM_002272907.4	3107	100256760	LOC100256760	pentatricopeptide repeat-containing protein At3g53700, chloroplastic	989	1009	UCGAUAAACCUCUGCAUCCAG	CUUAAUGCAAGGGUUUAUUGA	Cleavage		1
vvi-miR162	XM_019220927.1	1269	104879920	LOC104879920	E3 ubiquitin-protein ligase MBR2, transcript variant X2	864	884	UCGAUAAACCUCUGCAUCCAG	GUUGAUGCAGAGAUUUGUUGC	Translation		1
vvi-miR162	XM_010654499.2	1515	104879920	LOC104879920	E3 ubiquitin-protein ligase MBR2, transcript variant X3	1110	1130	UCGAUAAACCUCUGCAUCCAG	GUUGAUGCAGAGAUUUGUUGC	Translation		1
vvi-miR162	XM_010654498.2	1591	104879920	LOC104879920	E3 ubiquitin-protein ligase MBR2, transcript variant X1	1186	1206	UCGAUAAACCUCUGCAUCCAG	GUUGAUGCAGAGAUUUGUUGC	Translation		1
vvi-miR162	XM_019221478.1	2870	100263648	LOC100263648	probable serine/threonine-protein kinase WNK5	2628	2648	UCGAUAAACCUCUGCAUCCAG	UUAAAUGCUGAGGUUUAUCGU	Cleavage		1
vvi-miR162	XM_019216556.1	3379	100247194	LOC100247194	transcription factor bHLH74, transcript variant X3	153	173	UCGAUAAACCUCUGCAUCCAG	GGGGAUGCGGGGGUGUAUGGA	Cleavage		1
vvi-miR162	XM_019216554.1	3471	100247194	LOC100247194	transcription factor bHLH74, transcript variant X1	140	160	UCGAUAAACCUCUGCAUCCAG	GGGGAUGCGGGGGUGUAUGGA	Cleavage		1
vvi-miR162	XM_019216555.1	3476	100247194	LOC100247194	transcription factor bHLH74, transcript variant X2	148	168	UCGAUAAACCUCUGCAUCCAG	GGGGAUGCGGGGGUGUAUGGA	Cleavage		1
vvi-miR162	XM_010648478.2	1228	100265776	LOC100265776	endonuclease 4, transcript variant X3	87	107	UCGAUAAACCUCUGCAUCCAG	UCCCAAGUAGAGGUUUAUCGG	Cleavage		1
vvi-miR162	XM_010648477.2	1271	100265776	LOC100265776	endonuclease 4, transcript variant X2	74	94	UCGAUAAACCUCUGCAUCCAG	UCCCAAGUAGAGGUUUAUCGG	Cleavage		1
vvi-miR162	XM_002276120.3	1958	100246319	LOC100246319	F-box protein SKIP22-like	1406	1426	UCGAUAAACCUCUGCAUCCAG	GUGGAAGCAGAAGUUUACUGA	Translation		1
vvi-miR162	XM_003631155.3	536	100254219	LOC100254219	MLP-like protein 31	446	466	UCGAUAAACCUCUGCAUCCAG	UUGGGUGCGUUGGAUUAUCGA	Translation		1
vvi-miR162	XM_019220519.1	631	109122787	LOC109122787	uncharacterized LOC109122787, transcript variant X1	456	476	UCGAUAAACCUCUGCAUCCAG	AAGGAUGCUGGGGUUCAUCGU	Cleavage		1
vvi-miR162	XM_010653848.2	797	100245962	LOC100245962	uncharacterized LOC100245962, transcript variant X3	318	338	UCGAUAAACCUCUGCAUCCAG	AGAGAUGCAGAGUUAUAUUGA	Translation		1
vvi-miR162	XM_002277043.3	3581	100249854	LOC100249854	leucine--tRNA ligase, cytoplasmic, transcript variant X2	2460	2480	UCGAUAAACCUCUGCAUCCAG	AUGGAUGCAGGAGGUUAUAGA	Translation		1
vvi-miR162	XM_019217877.1	3801	100249854	LOC100249854	leucine--tRNA ligase, cytoplasmic, transcript variant X1	2680	2700	UCGAUAAACCUCUGCAUCCAG	AUGGAUGCAGGAGGUUAUAGA	Translation		1
vvi-miR162	XM_002277517.3	941	100245962	LOC100245962	uncharacterized LOC100245962, transcript variant X1	462	482	UCGAUAAACCUCUGCAUCCAG	AGAGAUGCAGAGUUAUAUUGA	Translation		1
vvi-miR162	XM_010653847.2	955	100245962	LOC100245962	uncharacterized LOC100245962, transcript variant X2	476	496	UCGAUAAACCUCUGCAUCCAG	AGAGAUGCAGAGUUAUAUUGA	Translation		1
vvi-miR162	XM_002262867.4	1139	100243801	LOC100243801	ran-binding protein 1 homolog a	212	232	UCGAUAAACCUCUGCAUCCAG	CUGAAAGCAAAGCUUUAUCGA	Translation		1
vvi-miR162	XM_002266708.3	1061	100251558	LOC100251558	probable glutathione S-transferase	724	744	UCGAUAAACCUCUGCAUCCAG	UUGGGUUCAGAGGUUUAAGGA	Cleavage		1
vvi-miR162	XM_002266733.3	1622	100255053	LOC100255053	NADH dehydrogenase (ubiquinone) complex I, assembly factor 6	671	691	UCGAUAAACCUCUGCAUCCAG	CUGGAUGAAGCGGUCUGUUGA	Translation		1
vvi-miR162	XM_002278242.3	2479	100266441	LOC100266441	golgin candidate 2	1544	1564	UCGAUAAACCUCUGCAUCCAG	CUUGAAGUAGAGGUUAAUCGG	Cleavage		1
vvi-miR162	XM_019224159.1	3378	100256787	LOC100256787	putative disease resistance protein RGA3, transcript variant X13	352	372	UCGAUAAACCUCUGCAUCCAG	UUGGGUGCAGAGGCUUAAAGA	Cleavage		1
vvi-miR162	XM_010650111.2	3872	100245643	LOC100245643	E3 ubiquitin-protein ligase RLIM	2114	2134	UCGAUAAACCUCUGCAUCCAG	UUGGAUGCAGAGGCAGAUUGA	Cleavage		1
vvi-miR162	XM_002284046.3	4375	100259174	LOC100259174	uncharacterized LOC100259174	512	532	UCGAUAAACCUCUGCAUCCAG	UUGGAUGUUGGGGUUUUUUGG	Cleavage		1
vvi-miR162	XM_010653303.2	4720	100265114	LOC100265114	putative disease resistance RPP13-like protein 1, transcript variant X2	2593	2613	UCGAUAAACCUCUGCAUCCAG	GUGGGUGCGGAGUUUUAUGGC	Translation		1
vvi-miR162	XM_003632208.3	4743	100265114	LOC100265114	putative disease resistance RPP13-like protein 1, transcript variant X1	2593	2613	UCGAUAAACCUCUGCAUCCAG	GUGGGUGCGGAGUUUUAUGGC	Translation		1
vvi-miR162	XM_019222214.1	1548	100261679	LOC100261679	probable disease resistance protein At1g52660	570	590	UCGAUAAACCUCUGCAUCCAG	AUGUAUGCAGAGGUUUGCAGA	Cleavage		1
vvi-miR162	XM_019222209.1	1627	100258314	LOC100258314	probable disease resistance protein At1g52660, transcript variant X2	624	644	UCGAUAAACCUCUGCAUCCAG	AUGUAUGCAGAGGUUUGCAGA	Cleavage		1
vvi-miR162	XM_019222211.1	1627	100258314	LOC100258314	probable disease resistance protein At1g52660, transcript variant X3	624	644	UCGAUAAACCUCUGCAUCCAG	AUGUAUGCAGAGGUUUGCAGA	Cleavage		1
vvi-miR162	XM_003634525.1	1899	100265494	LOC100265494	probable disease resistance protein At1g52660	457	477	UCGAUAAACCUCUGCAUCCAG	AUGUAUGCAGAGGUUUGCAGA	Cleavage		1
vvi-miR162	XM_010648917.2	2106	100252056	LOC100252056	proline-rich protein 4-like	1903	1923	UCGAUAAACCUCUGCAUCCAG	AUGGAUGUGGGUGUGUGUCGA	Translation		1
vvi-miR162	XM_002263750.3	2215	100254432	LOC100254432	uncharacterized LOC100254432	1492	1512	UCGAUAAACCUCUGCAUCCAG	GAGGAUGUAGAGGGUUAUUUG	Cleavage		1
vvi-miR162	XM_002278531.3	3074	100258314	LOC100258314	probable disease resistance protein At1g52660, transcript variant X1	625	645	UCGAUAAACCUCUGCAUCCAG	AUGUAUGCAGAGGUUUGCAGA	Cleavage		1
vvi-miR162	XM_002270435.4	1116	100249981	LOC100249981	uncharacterized LOC100249981	890	909	UCGAUAAACCUCUGCAUCCAG	CUGGA-GAGGAGGUUUAUCGU	Cleavage		1
vvi-miR162	XM_003631190.3	1305	100854077	LOC100854077	hypothetical protein	814	834	UCGAUAAACCUCUGCAUCCAG	GGAGAUGCAGGGGUUGAUGGA	Cleavage		1
vvi-miR162	XM_002275559.3	1401	100259258	LOC100259258	2-alkenal reductase (NADP(+)-dependent)	924	944	UCGAUAAACCUCUGCAUCCAG	CAAAAUGCAGGGGUUUAUCAC	Cleavage		1
vvi-miR162	XM_019221534.1	2063	100261483	LOC100261483	uncharacterized LOC100261483, transcript variant X6	438	458	UCGAUAAACCUCUGCAUCCAG	UUGGGUGUGGAGGUUUUUGGG	Cleavage		1
vvi-miR162	XM_010656301.2	2149	100261483	LOC100261483	uncharacterized LOC100261483, transcript variant X2	426	446	UCGAUAAACCUCUGCAUCCAG	UUGGGUGUGGAGGUUUUUGGG	Cleavage		1
vvi-miR162	XM_019221525.1	2455	100261483	LOC100261483	uncharacterized LOC100261483, transcript variant X3	352	372	UCGAUAAACCUCUGCAUCCAG	UUGGGUGUGGAGGUUUUUGGG	Cleavage		1
vvi-miR162	XM_002272741.4	2479	100261483	LOC100261483	uncharacterized LOC100261483, transcript variant X5	394	414	UCGAUAAACCUCUGCAUCCAG	UUGGGUGUGGAGGUUUUUGGG	Cleavage		1
vvi-miR162	XM_010656304.2	2491	100261483	LOC100261483	uncharacterized LOC100261483, transcript variant X4	394	414	UCGAUAAACCUCUGCAUCCAG	UUGGGUGUGGAGGUUUUUGGG	Cleavage		1
vvi-miR162	XM_010656295.2	2527	100261483	LOC100261483	uncharacterized LOC100261483, transcript variant X1	424	444	UCGAUAAACCUCUGCAUCCAG	UUGGGUGUGGAGGUUUUUGGG	Cleavage		1
vvi-miR162	XM_002285187.3	1080	100257203	LOC100257203	calmodulin-like protein 1	572	594	UCGAUAAACC--UCUGCAUCCAG	CUUGAUGGAGACGGGUUUAUCGA	Translation		1
vvi-miR162	XM_010655988.2	1797	100249516	LOC100249516	dol-P-Glc:Glc(2)Man(9)GlcNAc(2)-PP-Dol alpha-1,2-glucosyltransferase, transcript variant X2	1378	1398	UCGAUAAACCUCUGCAUCCAG	UGGGAUCCAGAGGUUUAUAUG	Cleavage		1
vvi-miR162	XM_002270286.3	2150	100249516	LOC100249516	dol-P-Glc:Glc(2)Man(9)GlcNAc(2)-PP-Dol alpha-1,2-glucosyltransferase, transcript variant X1	1731	1751	UCGAUAAACCUCUGCAUCCAG	UGGGAUCCAGAGGUUUAUAUG	Cleavage		1
vvi-miR162	XM_010646840.2	1873	100254688	LOC100254688	uncharacterized LOC100254688	1852	1872	UCGAUAAACCUCUGCAUCCAG	CUGGAUGUCCAGGUUUAUGGC	Cleavage		1
vvi-miR162	XM_010650486.2	593	100264558	LOC100264558	60S ribosomal protein L5-like	226	246	UCGAUAAACCUCUGCAUCCAG	CUUGAUGCCGAGGUUCACCGA	Cleavage		1
vvi-miR162	XM_019222519.1	4454	100261696	LOC100261696	cellulose synthase A catalytic subunit 8 [UDP-forming]	3007	3027	UCGAUAAACCUCUGCAUCCAG	GAUCUCUCAGAGGUUUAUCGA	Cleavage		1
vvi-miR162	XM_002269239.3	1405	100241862	LOC100241862	heavy metal-associated isoprenylated plant protein 9	821	843	UCGAUAAACC--UCUGCAUCCAG	AUGGAUGCAGACAGGCUUGUUGA	Translation		1
vvi-miR164a/vvi-miR164c/vvi-miR164d	XM_002284789.3	1701	100251801	LOC100251801	NAC domain-containing protein 100-like	1002	1022	UGGAGAAGCAGGGCACGUGCA	CUCACGUGCCCUGCUUCUCCA	Cleavage		1
vvi-miR164a/vvi-miR164c/vvi-miR164d	XM_010645872.2	1838	100246914	LOC100246914	protein CUP-SHAPED COTYLEDON 2	1330	1350	UGGAGAAGCAGGGCACGUGCA	AGCACGUGCCCUGGUUCUCCA	Cleavage		2
vvi-miR164a/vvi-miR164c/vvi-miR164d	XM_002283775.3	1669	100250998	LOC100250998	NAC domain-containing protein 100	947	967	UGGAGAAGCAGGGCACGUGCA	CUCACGUGACCUGCUUCUCCA	Cleavage		1
vvi-miR164a/vvi-miR164c/vvi-miR164d	XM_002271422.3	1241	100254239	LOC100254239	NAC domain-containing protein 21/22	741	761	UGGAGAAGCAGGGCACGUGCA	AGCAAGUGCCCUGCUUCUCCG	Cleavage		1
vvi-miR164a/vvi-miR164c/vvi-miR164d	XM_002272499.4	2237	100258227	LOC100258227	growth-regulating factor 8	1637	1657	UGGAGAAGCAGGGCACGUGCA	AGCAAGUGCCCUGUUUCUUCA	Cleavage		1
vvi-miR164a/vvi-miR164c/vvi-miR164d	XM_002278158.3	1327	100263710	LOC100263710	GDSL esterase/lipase At1g33811	132	152	UGGAGAAGCAGGGCACGUGCA	CCCAAGUGCCUUGUUUCUUCA	Cleavage		1
vvi-miR164a/vvi-miR164c/vvi-miR164d	XM_019223547.1	5029	100258269	LOC100258269	putative disease resistance RPP13-like protein 1, transcript variant X2	806	826	UGGAGAAGCAGGGCACGUGCA	CACACUUGCCCAGCUUCUCUA	Translation		1
vvi-miR164a/vvi-miR164c/vvi-miR164d	XM_019223546.1	4975	100258269	LOC100258269	putative disease resistance RPP13-like protein 1, transcript variant X1	806	826	UGGAGAAGCAGGGCACGUGCA	CACACUUGCCCAGCUUCUCUA	Translation		1
vvi-miR164a/vvi-miR164c/vvi-miR164d	XM_019223548.1	4944	100258269	LOC100258269	putative disease resistance RPP13-like protein 1, transcript variant X3	806	826	UGGAGAAGCAGGGCACGUGCA	CACACUUGCCCAGCUUCUCUA	Translation		1
vvi-miR164a/vvi-miR164c/vvi-miR164d	XM_019223549.1	4698	100258269	LOC100258269	putative disease resistance RPP13-like protein 1, transcript variant X4	806	826	UGGAGAAGCAGGGCACGUGCA	CACACUUGCCCAGCUUCUCUA	Translation		1
vvi-miR164a/vvi-miR164c/vvi-miR164d	XM_002274323.4	3009	100263331	LOC100263331	aminodeoxychorismate synthase, chloroplastic	2190	2210	UGGAGAAGCAGGGCACGUGCA	UGCAUCUGCUCUUCUUCUCCA	Translation		1
vvi-miR164a/vvi-miR164c/vvi-miR164d	XM_010663414.2	1379	100232899	MYBPA1	MYBPA1 protein, transcript variant X1	1200	1220	UGGAGAAGCAGGGCACGUGCA	UGCACGUGCUCACCUUCUUCA	Translation		1
vvi-miR164a/vvi-miR164c/vvi-miR164d	XM_003631582.3	1862	100852699	LOC100852699	polyol transporter 5	1283	1303	UGGAGAAGCAGGGCACGUGCA	CGUACGUGGCUUUCUUCUCCA	Translation		1
vvi-miR164a/vvi-miR164c/vvi-miR164d	XM_002266391.3	2083	100256209	LOC100256209	transcription factor AS1	306	326	UGGAGAAGCAGGGCACGUGCA	UUCGCGUGCCCUCCUUUUUCG	Translation		1
vvi-miR164a/vvi-miR164c/vvi-miR164d	XM_002271381.3	1792	100261224	LOC100261224	glycerol-3-phosphate dehydrogenase [NAD(+)]	132	152	UGGAGAAGCAGGGCACGUGCA	GAUACGUGUCUGGCUUCUCCG	Translation		1
vvi-miR164a/vvi-miR164c/vvi-miR164d	XM_002265792.3	1735	100265957	LOC100265957	5-methylthioadenosine/S-adenosylhomocysteine deaminase	1150	1170	UGGAGAAGCAGGGCACGUGCA	GACAUGUACCUUGCUUCUCUG	Cleavage		2
vvi-miR164a/vvi-miR164c/vvi-miR164d	XM_002275466.2	997	100241835	LOC100241835	transmembrane protein 205-like	248	268	UGGAGAAGCAGGGCACGUGCA	CUCACCUGCUCUGCUUCGCCA	Cleavage		1
vvi-miR164a/vvi-miR164c/vvi-miR164d	XM_010661338.2	1395	100249495	LOC100249495	ATP-dependent Clp protease proteolytic subunit-related protein 3, chloroplastic, transcript variant X2	376	396	UGGAGAAGCAGGGCACGUGCA	CUUGCCUUCCCUGCUUCUCCA	Cleavage		1
vvi-miR164a/vvi-miR164c/vvi-miR164d	XM_002279415.3	1340	100249495	LOC100249495	ATP-dependent Clp protease proteolytic subunit-related protein 3, chloroplastic, transcript variant X1	376	396	UGGAGAAGCAGGGCACGUGCA	CUUGCCUUCCCUGCUUCUCCA	Cleavage		1
vvi-miR164a/vvi-miR164c/vvi-miR164d	XM_002275081.3	765	100265519	LOC100265519	putative pectinesterase/pectinesterase inhibitor 26	290	310	UGGAGAAGCAGGGCACGUGCA	ACCCUGUCUCCUGCUUCUCCA	Cleavage		1
vvi-miR164a/vvi-miR164c/vvi-miR164d	XM_019225123.1	3792	100247035	LOC100247035	uncharacterized LOC100247035, transcript variant X1	3356	3376	UGGAGAAGCAGGGCACGUGCA	UGUACUUGUCUUGCUUUUUCA	Cleavage		1
vvi-miR164a/vvi-miR164c/vvi-miR164d	XM_019225124.1	3787	100247035	LOC100247035	uncharacterized LOC100247035, transcript variant X2	3351	3371	UGGAGAAGCAGGGCACGUGCA	UGUACUUGUCUUGCUUUUUCA	Cleavage		1
vvi-miR164a/vvi-miR164c/vvi-miR164d	XM_010661665.2	3603	100247035	LOC100247035	uncharacterized LOC100247035, transcript variant X5	3167	3187	UGGAGAAGCAGGGCACGUGCA	UGUACUUGUCUUGCUUUUUCA	Cleavage		1
vvi-miR164a/vvi-miR164c/vvi-miR164d	XM_010661553.2	3482	104881406	LOC104881406	putative receptor-like protein kinase At3g47110	2878	2898	UGGAGAAGCAGGGCACGUGCA	UGGGUGUGUUCUGCUUUUCCA	Cleavage		2
vvi-miR164a/vvi-miR164c/vvi-miR164d	XM_002280748.3	3361	100240751	LOC100240751	putative receptor-like protein kinase At3g47110, transcript variant X1	2878	2898	UGGAGAAGCAGGGCACGUGCA	UGGGUGUGUUCUGCUUUUCCA	Cleavage		2
vvi-miR164a/vvi-miR164c/vvi-miR164d	XM_019225125.1	3266	100247035	LOC100247035	uncharacterized LOC100247035, transcript variant X3	2830	2850	UGGAGAAGCAGGGCACGUGCA	UGUACUUGUCUUGCUUUUUCA	Cleavage		1
vvi-miR164a/vvi-miR164c/vvi-miR164d	XM_019225126.1	3251	100247035	LOC100247035	uncharacterized LOC100247035, transcript variant X4	2815	2835	UGGAGAAGCAGGGCACGUGCA	UGUACUUGUCUUGCUUUUUCA	Cleavage		1
vvi-miR164a/vvi-miR164c/vvi-miR164d	XM_002268136.3	1688	100255776	LOC100255776	serine carboxypeptidase-like 45, transcript variant X1	118	138	UGGAGAAGCAGGGCACGUGCA	UGCUUCUGCUCUGCUUUUCCA	Cleavage		1
vvi-miR164a/vvi-miR164c/vvi-miR164d	XM_019222355.1	1673	100255776	LOC100255776	serine carboxypeptidase-like 45, transcript variant X2	118	138	UGGAGAAGCAGGGCACGUGCA	UGCUUCUGCUCUGCUUUUCCA	Cleavage		1
vvi-miR164a/vvi-miR164c/vvi-miR164d	XM_003631274.3	2103	100853782	LOC100853782	uncharacterized LOC100853782	1237	1257	UGGAGAAGCAGGGCACGUGCA	UGCCCUGGCCCUGCUUCUUCA	Cleavage		1
vvi-miR164a/vvi-miR164c/vvi-miR164d	XM_002268131.3	1938	100260796	LOC100260796	low-temperature-induced 65 kDa protein, transcript variant X1	1723	1743	UGGAGAAGCAGGGCACGUGCA	GUUGUGUGCUCUGUUUUUUCA	Cleavage		1
vvi-miR164a/vvi-miR164c/vvi-miR164d	XM_010664463.2	1935	100260796	LOC100260796	low-temperature-induced 65 kDa protein, transcript variant X2	1720	1740	UGGAGAAGCAGGGCACGUGCA	GUUGUGUGCUCUGUUUUUUCA	Cleavage		1
vvi-miR164a/vvi-miR164c/vvi-miR164d	XM_019218216.1	5171	100853815	LOC100853815	TMV resistance protein N, transcript variant X1	3387	3407	UGGAGAAGCAGGGCACGUGCA	AGCACAUGCCAUGCUUAUCCA	Translation		2
vvi-miR164a/vvi-miR164c/vvi-miR164d	XM_019218216.1	5171	100853815	LOC100853815	TMV resistance protein N, transcript variant X1	3834	3854	UGGAGAAGCAGGGCACGUGCA	AGCACAUGCCAUGCUUAUCCA	Translation		2
vvi-miR164a/vvi-miR164c/vvi-miR164d	XM_019218217.1	4977	100853815	LOC100853815	TMV resistance protein N, transcript variant X2	3193	3213	UGGAGAAGCAGGGCACGUGCA	AGCACAUGCCAUGCUUAUCCA	Translation		2
vvi-miR164a/vvi-miR164c/vvi-miR164d	XM_019218217.1	4977	100853815	LOC100853815	TMV resistance protein N, transcript variant X2	3640	3660	UGGAGAAGCAGGGCACGUGCA	AGCACAUGCCAUGCUUAUCCA	Translation		2
vvi-miR164a/vvi-miR164c/vvi-miR164d	XM_010658716.2	2969	100266056	LOC100266056	hypothetical protein	347	367	UGGAGAAGCAGGGCACGUGCA	GGUACGUCUCCUUCUUCUUCA	Translation		1
vvi-miR164a/vvi-miR164c/vvi-miR164d	XM_002267646.4	2914	100248770	LOC100248770	uncharacterized LOC100248770	97	117	UGGAGAAGCAGGGCACGUGCA	GCGAUGUGCCCCGCUUCUCCC	Translation		1
vvi-miR164a/vvi-miR164c/vvi-miR164d	XM_010654102.2	4438	100266867	LOC100266867	MDIS1-interacting receptor like kinase 2-like	460	480	UGGAGAAGCAGGGCACGUGCA	UAAACGUGCCUCGUUUUUCCA	Translation		1
vvi-miR164a/vvi-miR164c/vvi-miR164d	XM_010653051.2	3160	100246694	LOC100246694	vegetative cell wall protein gp1, transcript variant X1	2681	2701	UGGAGAAGCAGGGCACGUGCA	AACAUGUCCUUUGCUUCUCCU	Cleavage		1
vvi-miR164a/vvi-miR164c/vvi-miR164d	XM_019220570.1	2817	100246694	LOC100246694	vegetative cell wall protein gp1, transcript variant X2	2338	2358	UGGAGAAGCAGGGCACGUGCA	AACAUGUCCUUUGCUUCUCCU	Cleavage		1
vvi-miR164a/vvi-miR164c/vvi-miR164d	XM_010662725.2	1843	100243896	LOC100243896	receptor of activated protein C kinase 1	1551	1571	UGGAGAAGCAGGGCACGUGCA	GCUACAUGCCCUGUUUCUUCU	Cleavage		1
vvi-miR164a/vvi-miR164c/vvi-miR164d	XM_010649022.2	1438	100852483	LOC100852483	porphobilinogen deaminase, chloroplastic	68	88	UGGAGAAGCAGGGCACGUGCA	CCCUUGUGCUCUGCUUCUUCU	Cleavage		1
vvi-miR164a/vvi-miR164c/vvi-miR164d	XM_010652298.2	1317	100247353	LOC100247353	protein ENHANCED DISEASE RESISTANCE 2, transcript variant X2	347	367	UGGAGAAGCAGGGCACGUGCA	UACACGUGCCUUUCUUUUGCA	Translation		1
vvi-miR164a/vvi-miR164c/vvi-miR164d	XM_010662127.2	2558	100253195	LOC100253195	KH domain-containing protein At4g18375, transcript variant X1	2526	2546	UGGAGAAGCAGGGCACGUGCA	GUUAUGGGCCCUGCGUCUCCA	Cleavage		1
vvi-miR164a/vvi-miR164c/vvi-miR164d	XM_003633680.3	2527	100253195	LOC100253195	KH domain-containing protein At4g18375, transcript variant X2	2495	2515	UGGAGAAGCAGGGCACGUGCA	GUUAUGGGCCCUGCGUCUCCA	Cleavage		1
vvi-miR164a/vvi-miR164c/vvi-miR164d	XM_010653866.2	1791	100245310	LOC100245310	protein LOW PSII ACCUMULATION 1, chloroplastic, transcript variant X2	110	130	UGGAGAAGCAGGGCACGUGCA	ACCACUUGCUUUGCUUCUCAA	Cleavage		1
vvi-miR164a/vvi-miR164c/vvi-miR164d	XM_002263389.4	1789	100245310	LOC100245310	protein LOW PSII ACCUMULATION 1, chloroplastic, transcript variant X1	104	124	UGGAGAAGCAGGGCACGUGCA	ACCACUUGCUUUGCUUCUCAA	Cleavage		1
vvi-miR164a/vvi-miR164c/vvi-miR164d	XM_002263961.3	1497	100249706	LOC100249706	GDSL esterase/lipase At5g45670	158	178	UGGAGAAGCAGGGCACGUGCA	CUCAAGUGCCUUGCUACUUCA	Cleavage		1
vvi-miR164a/vvi-miR164c/vvi-miR164d	XM_002272182.4	3532	100266606	LOC100266606	vacuolar protein-sorting-associated protein 11 homolog, transcript variant X5	3259	3279	UGGAGAAGCAGGGCACGUGCA	AGCACUUGCCCUUGUUUUCCA	Translation		1
vvi-miR164a/vvi-miR164c/vvi-miR164d	XM_010659134.2	3436	100266606	LOC100266606	vacuolar protein-sorting-associated protein 11 homolog, transcript variant X1	3163	3183	UGGAGAAGCAGGGCACGUGCA	AGCACUUGCCCUUGUUUUCCA	Translation		1
vvi-miR164a/vvi-miR164c/vvi-miR164d	XM_010659135.2	3414	100266606	LOC100266606	vacuolar protein-sorting-associated protein 11 homolog, transcript variant X2	3141	3161	UGGAGAAGCAGGGCACGUGCA	AGCACUUGCCCUUGUUUUCCA	Translation		1
vvi-miR164a/vvi-miR164c/vvi-miR164d	XM_010645872.2	1838	100246914	LOC100246914	protein CUP-SHAPED COTYLEDON 2	1522	1542	UGGAGAAGCAGGGCACGUGCA	UGCACUUGCCUUUCUUCUUCU	Translation		2
vvi-miR164a/vvi-miR164c/vvi-miR164d	XM_010646745.2	2893	104877773	LOC104877773	probable disease resistance protein At1g12280	2588	2608	UGGAGAAGCAGGGCACGUGCA	UGGACGUGCCCUACUUUUUCC	Translation		1
vvi-miR164a/vvi-miR164c/vvi-miR164d	XM_010645981.2	7413	100252078	LOC100252078	G-type lectin S-receptor-like serine/threonine-protein kinase At4g27290, transcript variant X1	346	366	UGGAGAAGCAGGGCACGUGCA	UGCUCUUGCCCUGCUUUUGCA	Cleavage		2
vvi-miR164a/vvi-miR164c/vvi-miR164d	XM_010645981.2	7413	100252078	LOC100252078	G-type lectin S-receptor-like serine/threonine-protein kinase At4g27290, transcript variant X1	4235	4255	UGGAGAAGCAGGGCACGUGCA	AAGAUGAGCCCUGCAUCUCCA	Cleavage		2
vvi-miR164a/vvi-miR164c/vvi-miR164d	XM_010649843.2	2586	104878912	LOC104878912	disease resistance RPP13-like protein 4, transcript variant X1	765	785	UGGAGAAGCAGGGCACGUGCA	UGUGCCUGCUAUGUUUCUCCA	Translation		1
vvi-miR164a/vvi-miR164c/vvi-miR164d	XM_019219092.1	2540	104878912	LOC104878912	disease resistance RPP13-like protein 4, transcript variant X2	767	787	UGGAGAAGCAGGGCACGUGCA	UGUGCCUGCUAUGUUUCUCCA	Translation		1
vvi-miR164a/vvi-miR164c/vvi-miR164d	XM_002277535.3	1498	100243804	LOC100243804	transcription factor MYB39	1091	1111	UGGAGAAGCAGGGCACGUGCA	UGAACCUGCCUUGCAUCUCCA	Cleavage		1
vvi-miR164a/vvi-miR164c/vvi-miR164d	XM_010657105.2	945	100248681	LOC100248681	uncharacterized LOC100248681	184	204	UGGAGAAGCAGGGCACGUGCA	UGCACAUGCACUGCUUCAUCA	Cleavage		1
vvi-miR164a/vvi-miR164c/vvi-miR164d	XM_002265792.3	1735	100265957	LOC100265957	5-methylthioadenosine/S-adenosylhomocysteine deaminase	1022	1041	UGGAGAAGCAGGGCACGUGCA	CUCAC-UGUCCUGCUUCUGCA	Cleavage		2
vvi-miR164a/vvi-miR164c/vvi-miR164d	XM_019225853.1	2822	100245984	LOC100245984	probable leucine-rich repeat receptor-like protein kinase At1g68400	753	773	UGGAGAAGCAGGGCACGUGCA	AAAGUGUGUCCUGCUUUUCCU	Cleavage		1
vvi-miR164a/vvi-miR164c/vvi-miR164d	XM_002274760.4	2139	100245459	LOC100245459	oxygen-evolving enhancer protein 1, chloroplastic	1550	1570	UGGAGAAGCAGGGCACGUGCA	AGCGUGUGCCCUUCCUCUUCA	Translation		1
vvi-miR164a/vvi-miR164c/vvi-miR164d	XM_010666407.1	1674	104882562	LOC104882562	basic proline-rich protein-like	196	216	UGGAGAAGCAGGGCACGUGCA	GCCACGAGCCCUGUUUCUCGG	Cleavage		1
vvi-miR164a/vvi-miR164c/vvi-miR164d	XM_002269793.3	1311	100246544	LOC100246544	uncharacterized LOC100246544	269	289	UGGAGAAGCAGGGCACGUGCA	GGUGCUUGCUUUGCUUCUUCG	Cleavage		1
vvi-miR164a/vvi-miR164c/vvi-miR164d	XM_010657582.1	948	104880584	LOC104880584	proline-rich receptor-like protein kinase PERK2	196	216	UGGAGAAGCAGGGCACGUGCA	GCCACGAGCCCUGUUUCUCGG	Cleavage		1
vvi-miR164a/vvi-miR164c/vvi-miR164d	XM_010647493.1	870	104877945	LOC104877945	vegetative cell wall protein gp1-like	196	216	UGGAGAAGCAGGGCACGUGCA	GCCACGGGCCCUGUUUCUCGG	Cleavage		1
vvi-miR164a/vvi-miR164c/vvi-miR164d	XM_019220997.1	768	104879887	LOC104879887	translation initiation factor IF-2-like	196	216	UGGAGAAGCAGGGCACGUGCA	GCCACGAGCCCUGUUUCUCGG	Cleavage		1
vvi-miR164a/vvi-miR164c/vvi-miR164d	XM_010648336.1	765	104878260	LOC104878260	protein transport protein sec31-like	196	216	UGGAGAAGCAGGGCACGUGCA	GCCACGAGCCCUGUUUCUCGG	Cleavage		1
vvi-miR164a/vvi-miR164c/vvi-miR164d	XM_010649136.1	576	104878567	LOC104878567	vegetative cell wall protein gp1-like	196	216	UGGAGAAGCAGGGCACGUGCA	GCCACGAGCCCUGUUUCUCGG	Cleavage		1
vvi-miR164a/vvi-miR164c/vvi-miR164d	XM_010657946.1	555	104880637	LOC104880637	extensin-like	196	216	UGGAGAAGCAGGGCACGUGCA	GCCACGAGCCCUGUUUCUCGG	Cleavage		1
vvi-miR164a/vvi-miR164c/vvi-miR164d	XM_019218863.1	447	100855058	LOC100855058	extensin-like	196	216	UGGAGAAGCAGGGCACGUGCA	GCCACGAGCCCUGUUUCUCGG	Cleavage		1
vvi-miR164a/vvi-miR164c/vvi-miR164d	XM_010655135.1	411	104880035	LOC104880035	extensin-like	196	216	UGGAGAAGCAGGGCACGUGCA	GCCACGAGCCCUGUUUCUCGG	Cleavage		1
vvi-miR164a/vvi-miR164c/vvi-miR164d	XM_002266823.4	4295	100260369	LOC100260369	protein SUPPRESSOR OF MAX2 1, transcript variant X1	1235	1255	UGGAGAAGCAGGGCACGUGCA	UGCGCGAGGCUAGCUUCUCCA	Translation		1
vvi-miR164a/vvi-miR164c/vvi-miR164d	XM_002275761.4	1984	100254527	LOC100254527	diacylglycerol kinase 5, transcript variant X1	1226	1246	UGGAGAAGCAGGGCACGUGCA	UGAACUUGCCCAGCUUUUCCG	Translation		1
vvi-miR164a/vvi-miR164c/vvi-miR164d	XM_010659106.2	1980	100254527	LOC100254527	diacylglycerol kinase 5, transcript variant X2	1222	1242	UGGAGAAGCAGGGCACGUGCA	UGAACUUGCCCAGCUUUUCCG	Translation		1
vvi-miR164a/vvi-miR164c/vvi-miR164d	XM_010659107.2	1953	100254527	LOC100254527	diacylglycerol kinase 5, transcript variant X3	1195	1215	UGGAGAAGCAGGGCACGUGCA	UGAACUUGCCCAGCUUUUCCG	Translation		1
vvi-miR164a/vvi-miR164c/vvi-miR164d	XM_003633280.3	1949	100254527	LOC100254527	diacylglycerol kinase 5, transcript variant X4	1191	1211	UGGAGAAGCAGGGCACGUGCA	UGAACUUGCCCAGCUUUUCCG	Translation		1
vvi-miR164a/vvi-miR164c/vvi-miR164d	XM_010653379.1	1266	104879683	LOC104879683	zinc finger protein ZAT9-like	310	330	UGGAGAAGCAGGGCACGUGCA	GCCAUGUGCCCUGUUUGUUCC	Cleavage		1
vvi-miR164a/vvi-miR164c/vvi-miR164d	XM_002283965.4	996	100252634	LOC100252634	lysine-rich arabinogalactan protein 18	737	757	UGGAGAAGCAGGGCACGUGCA	UGCCCUUGGUCUGCUUCUCUA	Cleavage		1
vvi-miR164a/vvi-miR164c/vvi-miR164d	XM_019225369.1	4255	104882747	LOC104882747	putative pentatricopeptide repeat-containing protein At1g31840, transcript variant X5	1330	1351	UGGAGAAGCAGGG-CACGUGCA	CCUCCGUGACCCUGCUUCUCCA	Cleavage		1
vvi-miR164a/vvi-miR164c/vvi-miR164d	XM_003634513.3	3145	100855105	LOC100855105	putative disease resistance protein At4g11170, transcript variant X1	2684	2704	UGGAGAAGCAGGGCACGUGCA	GCCGUGUGCCUUGUUUUUGCA	Cleavage		1
vvi-miR164a/vvi-miR164c/vvi-miR164d	XM_019226573.1	1075	109124348	LOC109124348	uncharacterized LOC109124348	818	838	UGGAGAAGCAGGGCACGUGCA	AGCAUGUAUCCUCCUUCUCCC	Translation		1
vvi-miR164a/vvi-miR164c/vvi-miR164d	XM_019216671.1	4386	100242789	LOC100242789	Niemann-Pick C1 protein	3836	3856	UGGAGAAGCAGGGCACGUGCA	UUAUCGUUCUUUGCUUCUCCA	Cleavage		1
vvi-miR164a/vvi-miR164c/vvi-miR164d	XM_010663819.2	3007	100252838	LOC100252838	ERAD-associated E3 ubiquitin-protein ligase HRD1B, transcript variant X3	2977	2997	UGGAGAAGCAGGGCACGUGCA	AAUUUGUGCAUUGCUUCUCCA	Cleavage		1
vvi-miR164a/vvi-miR164c/vvi-miR164d	XM_010652186.2	2809	104879421	LOC104879421	probable methyltransferase PMT19, transcript variant X1	2395	2415	UGGAGAAGCAGGGCACGUGCA	UUCACUUGUUUUGCUUUUCCU	Cleavage		1
vvi-miR164a/vvi-miR164c/vvi-miR164d	XM_010652187.2	2732	104879421	LOC104879421	probable methyltransferase PMT19, transcript variant X2	2318	2338	UGGAGAAGCAGGGCACGUGCA	UUCACUUGUUUUGCUUUUCCU	Cleavage		1
vvi-miR164a/vvi-miR164c/vvi-miR164d	XM_010661553.2	3482	104881406	LOC104881406	putative receptor-like protein kinase At3g47110	2046	2066	UGGAGAAGCAGGGCACGUGCA	AACUUGUUCUCUGCUUCUCUU	Cleavage		2
vvi-miR164a/vvi-miR164c/vvi-miR164d	XM_002280748.3	3361	100240751	LOC100240751	putative receptor-like protein kinase At3g47110, transcript variant X1	2046	2066	UGGAGAAGCAGGGCACGUGCA	AACUUGUUCUCUGCUUCUCUU	Cleavage		2
vvi-miR164a/vvi-miR164c/vvi-miR164d	XM_010649042.2	4371	104878506	LOC104878506	uncharacterized LOC104878506	3454	3472	UGGAGAAGCAGGGCACGUGCA	UGCACGU--CCUGUUUCUCCA	Cleavage		1
vvi-miR164a/vvi-miR164c/vvi-miR164d	XM_010664457.2	3291	100267733	LOC100267733	LRR receptor-like serine/threonine-protein kinase GSO1, transcript variant X1	65	85	UGGAGAAGCAGGGCACGUGCA	UGCCUGUGCUCUGCUUCUACU	Cleavage		2
vvi-miR164a/vvi-miR164c/vvi-miR164d	XM_002268284.4	3264	100267733	LOC100267733	LRR receptor-like serine/threonine-protein kinase GSO1, transcript variant X2	65	85	UGGAGAAGCAGGGCACGUGCA	UGCCUGUGCUCUGCUUCUACU	Cleavage		2
vvi-miR164a/vvi-miR164c/vvi-miR164d	XM_010649128.1	843	104878557	LOC104878557	uncharacterized LOC104878557, transcript variant X1	543	561	UGGAGAAGCAGGGCACGUGCA	UGCACGU--CCUGUUUCUCCA	Cleavage		1
vvi-miR164a/vvi-miR164c/vvi-miR164d	XM_019218668.1	813	104878557	LOC104878557	uncharacterized LOC104878557, transcript variant X2	513	531	UGGAGAAGCAGGGCACGUGCA	UGCACGU--CCUGUUUCUCCA	Cleavage		1
vvi-miR164a/vvi-miR164c/vvi-miR164d	XM_010656330.2	3428	100254908	LOC100254908	probable disease resistance protein At5g63020, transcript variant X1	2433	2453	UGGAGAAGCAGGGCACGUGCA	UGUAGGUGCUCUGUCUUUCCA	Cleavage		1
vvi-miR164a/vvi-miR164c/vvi-miR164d	XM_019222208.1	3402	100254908	LOC100254908	probable disease resistance protein At5g63020, transcript variant X2	2437	2457	UGGAGAAGCAGGGCACGUGCA	UGUAGGUGCUCUGUCUUUCCA	Cleavage		1
vvi-miR164a/vvi-miR164c/vvi-miR164d	XM_002274525.4	2740	100265467	LOC100265467	uncharacterized LOC100265467, transcript variant X1	1028	1048	UGGAGAAGCAGGGCACGUGCA	UGCGUGUGUCAUGUUUCUCAA	Translation		1
vvi-miR164a/vvi-miR164c/vvi-miR164d	XM_010663487.2	2613	100265467	LOC100265467	uncharacterized LOC100265467, transcript variant X2	1030	1050	UGGAGAAGCAGGGCACGUGCA	UGCGUGUGUCAUGUUUCUCAA	Translation		1
vvi-miR164a/vvi-miR164c/vvi-miR164d	XM_019218240.1	1911	109122072	LOC109122072	pyruvate decarboxylase 2-like, transcript variant X2	412	432	UGGAGAAGCAGGGCACGUGCA	UGAGCGUGCUCUGUUUCUUGA	Cleavage		1
vvi-miR164a/vvi-miR164c/vvi-miR164d	XM_019218239.1	1740	109122072	LOC109122072	pyruvate decarboxylase 2-like, transcript variant X1	157	177	UGGAGAAGCAGGGCACGUGCA	UGAGCGUGCUCUGUUUCUUGA	Cleavage		1
vvi-miR164a/vvi-miR164c/vvi-miR164d	XM_002272821.4	3882	100250490	LOC100250490	phospholipase D beta 2	982	1003	UGGAGAAGCA-GGGCACGUGCA	UGCAUCUGCCCCUGCUUCUCCC	Translation		1
vvi-miR164a/vvi-miR164c/vvi-miR164d	XM_002267664.2	1885	100268050	LOC100268050	laccase-15-like	699	719	UGGAGAAGCAGGGCACGUGCA	UGCAUGAGCCUUUCUUCUUCU	Translation		1
vvi-miR164a/vvi-miR164c/vvi-miR164d	XM_019222338.1	3866	100263441	LOC100263441	uncharacterized LOC100263441, transcript variant X2	880	900	UGGAGAAGCAGGGCACGUGCA	UGGACGUGCUAUGCUUCAUCA	Translation		2
vvi-miR164a/vvi-miR164c/vvi-miR164d	XM_019222337.1	3835	100263441	LOC100263441	uncharacterized LOC100263441, transcript variant X1	880	900	UGGAGAAGCAGGGCACGUGCA	UGGACGUGCUAUGCUUCAUCA	Translation		2
vvi-miR164a/vvi-miR164c/vvi-miR164d	XM_019222341.1	3790	100263441	LOC100263441	uncharacterized LOC100263441, transcript variant X5	880	900	UGGAGAAGCAGGGCACGUGCA	UGGACGUGCUAUGCUUCAUCA	Translation		2
vvi-miR164a/vvi-miR164c/vvi-miR164d	XM_019222342.1	3783	100263441	LOC100263441	uncharacterized LOC100263441, transcript variant X6	880	900	UGGAGAAGCAGGGCACGUGCA	UGGACGUGCUAUGCUUCAUCA	Translation		2
vvi-miR164a/vvi-miR164c/vvi-miR164d	XM_019222339.1	3725	100263441	LOC100263441	uncharacterized LOC100263441, transcript variant X3	880	900	UGGAGAAGCAGGGCACGUGCA	UGGACGUGCUAUGCUUCAUCA	Translation		1
vvi-miR164a/vvi-miR164c/vvi-miR164d	XM_019222340.1	3718	100263441	LOC100263441	uncharacterized LOC100263441, transcript variant X4	880	900	UGGAGAAGCAGGGCACGUGCA	UGGACGUGCUAUGCUUCAUCA	Translation		1
vvi-miR164a/vvi-miR164c/vvi-miR164d	XM_010656671.2	3646	100263441	LOC100263441	uncharacterized LOC100263441, transcript variant X9	880	900	UGGAGAAGCAGGGCACGUGCA	UGGACGUGCUAUGCUUCAUCA	Translation		2
vvi-miR164a/vvi-miR164c/vvi-miR164d	XM_019222343.1	3307	100263441	LOC100263441	uncharacterized LOC100263441, transcript variant X7	880	900	UGGAGAAGCAGGGCACGUGCA	UGGACGUGCUAUGCUUCAUCA	Translation		1
vvi-miR164a/vvi-miR164c/vvi-miR164d	XM_019222344.1	2930	100263441	LOC100263441	uncharacterized LOC100263441, transcript variant X8	880	900	UGGAGAAGCAGGGCACGUGCA	UGGACGUGCUAUGCUUCAUCA	Translation		1
vvi-miR164a/vvi-miR164c/vvi-miR164d	XM_002280249.4	1772	100254909	LOC100254909	tyrosine/DOPA decarboxylase 1	1498	1518	UGGAGAAGCAGGGCACGUGCA	UAUACAUGAUUCGCUUCUCCA	Translation		2
vvi-miR164a/vvi-miR164c/vvi-miR164d	XM_002285055.4	1708	100261198	LOC100261198	transmembrane protein 128	679	699	UGGAGAAGCAGGGCACGUGCA	UGCAUGUUCAUUGUUUCUUUA	Cleavage		1
vvi-miR164a/vvi-miR164c/vvi-miR164d	XM_019222104.1	882	109123153	LOC109123153	ribonucleases P/MRP protein subunit POP1-like	573	593	UGGAGAAGCAGGGCACGUGCA	UGGACGUGCUAUGCUUCAUCA	Translation		1
vvi-miR164a/vvi-miR164c/vvi-miR164d	XM_010655066.2	3123	100256797	LOC100256797	regulatory-associated protein of TOR 1, transcript variant X5	740	760	UGGAGAAGCAGGGCACGUGCA	AGCAUGGGUUUUGCUUCUUCC	Cleavage		1
vvi-miR164a/vvi-miR164c/vvi-miR164d	XM_010655065.2	3002	100256797	LOC100256797	regulatory-associated protein of TOR 1, transcript variant X3	652	672	UGGAGAAGCAGGGCACGUGCA	AGCAUGGGUUUUGCUUCUUCC	Cleavage		1
vvi-miR164a/vvi-miR164c/vvi-miR164d	XM_003634634.3	2076	100252026	LOC100252026	plant intracellular Ras-group-related LRR protein 6, transcript variant X1	2015	2035	UGGAGAAGCAGGGCACGUGCA	GGUAUGUUCUCUGUUUUUCCC	Cleavage		1
vvi-miR164a/vvi-miR164c/vvi-miR164d	XM_010645903.2	2022	100252026	LOC100252026	plant intracellular Ras-group-related LRR protein 6, transcript variant X2	1961	1981	UGGAGAAGCAGGGCACGUGCA	GGUAUGUUCUCUGUUUUUCCC	Cleavage		1
vvi-miR164a/vvi-miR164c/vvi-miR164d	XM_010645904.2	2013	100252026	LOC100252026	plant intracellular Ras-group-related LRR protein 6, transcript variant X3	1952	1972	UGGAGAAGCAGGGCACGUGCA	GGUAUGUUCUCUGUUUUUCCC	Cleavage		1
vvi-miR164a/vvi-miR164c/vvi-miR164d	XM_010655062.2	1735	100256797	LOC100256797	regulatory-associated protein of TOR 1, transcript variant X1	738	758	UGGAGAAGCAGGGCACGUGCA	AGCAUGGGUUUUGCUUCUUCC	Cleavage		1
vvi-miR164a/vvi-miR164c/vvi-miR164d	XM_010655063.2	1726	100256797	LOC100256797	regulatory-associated protein of TOR 1, transcript variant X2	738	758	UGGAGAAGCAGGGCACGUGCA	AGCAUGGGUUUUGCUUCUUCC	Cleavage		1
vvi-miR164a/vvi-miR164c/vvi-miR164d	XM_002265483.3	1288	100265009	LOC100265009	salicylate carboxymethyltransferase	49	69	UGGAGAAGCAGGGCACGUGCA	UAUACAUGCUCUGCUUCUCAC	Cleavage		1
vvi-miR164a/vvi-miR164c/vvi-miR164d	XM_010650518.2	1230	104879055	LOC104879055	uncharacterized LOC104879055	354	373	UGGAGAAGCAGGGCACGUGCA	UGCACGUGUU-UGUUUUUCUA	Translation		1
vvi-miR164a/vvi-miR164c/vvi-miR164d	XM_002271452.4	1151	100260091	LOC100260091	protease Do-like 5, chloroplastic	252	272	UGGAGAAGCAGGGCACGUGCA	GGUACAUGCUUUGUUUCUUCC	Cleavage		1
vvi-miR164a/vvi-miR164c/vvi-miR164d	XM_010649208.2	661	104878617	LOC104878617	protease Do-like 5, chloroplastic	262	282	UGGAGAAGCAGGGCACGUGCA	GGUACAUGCUUUGUUUCUUCC	Cleavage		1
vvi-miR164a/vvi-miR164c/vvi-miR164d	XM_010650517.1	429	104879054	LOC104879054	uncharacterized LOC104879054	354	373	UGGAGAAGCAGGGCACGUGCA	UGCACGUGUU-UGUUUUUCUA	Translation		1
vvi-miR164a/vvi-miR164c/vvi-miR164d	XM_019222608.1	6137	100253161	LOC100253161	187-kDa microtubule-associated protein AIR9, transcript variant X4	5095	5116	UGGAGAAGCAGG-GCACGUGCA	UGAAAGUGCUCCUGUUUCUCCA	Cleavage		1
vvi-miR164a/vvi-miR164c/vvi-miR164d	XM_019222609.1	6119	100253161	LOC100253161	187-kDa microtubule-associated protein AIR9, transcript variant X5	5098	5119	UGGAGAAGCAGG-GCACGUGCA	UGAAAGUGCUCCUGUUUCUCCA	Cleavage		1
vvi-miR164a/vvi-miR164c/vvi-miR164d	XM_010657424.1	6092	100253161	LOC100253161	187-kDa microtubule-associated protein AIR9, transcript variant X6	5050	5071	UGGAGAAGCAGG-GCACGUGCA	UGAAAGUGCUCCUGUUUCUCCA	Cleavage		1
vvi-miR164a/vvi-miR164c/vvi-miR164d	XM_002274911.4	6067	100253161	LOC100253161	187-kDa microtubule-associated protein AIR9, transcript variant X7	5046	5067	UGGAGAAGCAGG-GCACGUGCA	UGAAAGUGCUCCUGUUUCUCCA	Cleavage		1
vvi-miR164a/vvi-miR164c/vvi-miR164d	XM_019222605.1	5969	100253161	LOC100253161	187-kDa microtubule-associated protein AIR9, transcript variant X1	4927	4948	UGGAGAAGCAGG-GCACGUGCA	UGAAAGUGCUCCUGUUUCUCCA	Cleavage		1
vvi-miR164a/vvi-miR164c/vvi-miR164d	XM_019222606.1	5842	100253161	LOC100253161	187-kDa microtubule-associated protein AIR9, transcript variant X2	4800	4821	UGGAGAAGCAGG-GCACGUGCA	UGAAAGUGCUCCUGUUUCUCCA	Cleavage		1
vvi-miR164a/vvi-miR164c/vvi-miR164d	XM_019222607.1	5768	100253161	LOC100253161	187-kDa microtubule-associated protein AIR9, transcript variant X3	4726	4747	UGGAGAAGCAGG-GCACGUGCA	UGAAAGUGCUCCUGUUUCUCCA	Cleavage		1
vvi-miR164a/vvi-miR164c/vvi-miR164d	XM_019222610.1	5629	100253161	LOC100253161	187-kDa microtubule-associated protein AIR9, transcript variant X8	5098	5119	UGGAGAAGCAGG-GCACGUGCA	UGAAAGUGCUCCUGUUUCUCCA	Cleavage		1
vvi-miR164a/vvi-miR164c/vvi-miR164d	XM_010648926.2	4187	100253832	LOC100253832	uncharacterized LOC100253832	1249	1269	UGGAGAAGCAGGGCACGUGCA	AGGUUGUGUCUUGUUUCUUCA	Cleavage		1
vvi-miR164a/vvi-miR164c/vvi-miR164d	XM_002283325.3	3667	100253645	LOC100253645	pentatricopeptide repeat-containing protein At2g36730, transcript variant X1	3524	3544	UGGAGAAGCAGGGCACGUGCA	UGCAGUUGUGCUGCUUCUCCU	Cleavage		1
vvi-miR164a/vvi-miR164c/vvi-miR164d	XM_010646742.2	3640	100261532	LOC100261532	probable disease resistance protein At1g12280	2751	2772	UGGAGAAG-CAGGGCACGUGCA	UGGACGUGCCCUAACUUUUCCA	Translation		1
vvi-miR164a/vvi-miR164c/vvi-miR164d	XM_010666874.2	3526	104882689	LOC104882689	uncharacterized LOC104882689	1081	1101	UGGAGAAGCAGGGCACGUGCA	AGGUUGUGUCUUGUUUCUUCA	Cleavage		1
vvi-miR164a/vvi-miR164c/vvi-miR164d	XM_010664099.2	3445	104882109	LOC104882109	uncharacterized LOC104882109	860	880	UGGAGAAGCAGGGCACGUGCA	AGGUUGUGUCUUGUUUCUUCA	Cleavage		1
vvi-miR164a/vvi-miR164c/vvi-miR164d	XM_002277014.3	2465	100265708	LOC100265708	heat shock 70 kDa protein	91	111	UGGAGAAGCAGGGCACGUGCA	ACAGUGUGCCCUGUUUUUCUU	Cleavage		1
vvi-miR164a/vvi-miR164c/vvi-miR164d	XM_002279747.3	1113	100260970	LOC100260970	uncharacterized protein ycf36	754	774	UGGAGAAGCAGGGCACGUGCA	UGUAUGUGCCUUCCUUCUCAU	Translation		1
vvi-miR164a/vvi-miR164c/vvi-miR164d	XM_010664457.2	3291	100267733	LOC100267733	LRR receptor-like serine/threonine-protein kinase GSO1, transcript variant X1	44	64	UGGAGAAGCAGGGCACGUGCA	AGUAUGACCCUUGCUUUUCCU	Cleavage		2
vvi-miR164a/vvi-miR164c/vvi-miR164d	XM_002268284.4	3264	100267733	LOC100267733	LRR receptor-like serine/threonine-protein kinase GSO1, transcript variant X2	44	64	UGGAGAAGCAGGGCACGUGCA	AGUAUGACCCUUGCUUUUCCU	Cleavage		2
vvi-miR164a/vvi-miR164c/vvi-miR164d	XM_010663939.2	3205	100244174	LOC100244174	histone-lysine N-methyltransferase, H3 lysine-9 specific SUVH5, transcript variant X2	2320	2340	UGGAGAAGCAGGGCACGUGCA	UGCAAGUGCCCUCCUUCUUGU	Translation		1
vvi-miR164a/vvi-miR164c/vvi-miR164d	XM_010663940.2	3174	100244174	LOC100244174	histone-lysine N-methyltransferase, H3 lysine-9 specific SUVH5, transcript variant X1	2289	2309	UGGAGAAGCAGGGCACGUGCA	UGCAAGUGCCCUCCUUCUUGU	Translation		1
vvi-miR164a/vvi-miR164c/vvi-miR164d	XM_019225844.1	2947	100244174	LOC100244174	histone-lysine N-methyltransferase, H3 lysine-9 specific SUVH5, transcript variant X3	2062	2082	UGGAGAAGCAGGGCACGUGCA	UGCAAGUGCCCUCCUUCUUGU	Translation		1
vvi-miR164a/vvi-miR164c/vvi-miR164d	XM_002277738.3	2937	100259566	LOC100259566	histone-lysine N-methyltransferase, H3 lysine-9 specific SUVH5	2256	2276	UGGAGAAGCAGGGCACGUGCA	UGCAAGUGCCCUCCUUCUUGU	Translation		1
vvi-miR164a/vvi-miR164c/vvi-miR164d	XM_002278173.3	2196	100242378	LOC100242378	protein LURP-one-related 6	1679	1699	UGGAGAAGCAGGGCACGUGCA	UGGAGGUGCCUUGCUUCUCAU	Cleavage		1
vvi-miR164a/vvi-miR164c/vvi-miR164d	XM_002275178.3	2089	100241063	LOC100241063	short-chain dehydrogenase/reductase family 42E member 1, transcript variant X1	116	136	UGGAGAAGCAGGGCACGUGCA	UGUACGUGGCCGGCUUCUCGU	Translation		1
vvi-miR164a/vvi-miR164c/vvi-miR164d	XM_010665704.2	1884	100241063	LOC100241063	short-chain dehydrogenase/reductase family 42E member 1, transcript variant X2	118	138	UGGAGAAGCAGGGCACGUGCA	UGUACGUGGCCGGCUUCUCGU	Translation		1
vvi-miR164a/vvi-miR164c/vvi-miR164d	XM_010667121.2	1609	100852521	LOC100852521	carnosine N-methyltransferase, transcript variant X2	1184	1206	UGGAGAAGCAGGGCACG--UGCA	UGCAGUUGUGACCUGCUUCUUCA	Cleavage		1
vvi-miR164a/vvi-miR164c/vvi-miR164d	XM_010654044.2	6044	104879811	LOC104879811	LRR receptor-like serine/threonine-protein kinase RPK2, transcript variant X1	3140	3161	UGGAGAAGC-AGGGCACGUGCA	UGCACGUGCCCUUGCUUAUUUG	Translation		1
vvi-miR164a/vvi-miR164c/vvi-miR164d	XM_010654045.2	5207	104879811	LOC104879811	LRR receptor-like serine/threonine-protein kinase RPK2, transcript variant X2	3140	3161	UGGAGAAGC-AGGGCACGUGCA	UGCACGUGCCCUUGCUUAUUUG	Translation		1
vvi-miR164a/vvi-miR164c/vvi-miR164d	XM_010650426.2	4372	100252640	LOC100252640	HSP-interacting protein, transcript variant X2	3167	3187	UGGAGAAGCAGGGCACGUGCA	UGUAUGUGCUCUAUUUCUUUU	Translation		1
vvi-miR164a/vvi-miR164c/vvi-miR164d	XM_019222338.1	3866	100263441	LOC100263441	uncharacterized LOC100263441, transcript variant X2	2496	2516	UGGAGAAGCAGGGCACGUGCA	GUCAUGUCUUCUGCUUUAUCA	Cleavage		2
vvi-miR164a/vvi-miR164c/vvi-miR164d	XM_019222337.1	3835	100263441	LOC100263441	uncharacterized LOC100263441, transcript variant X1	2496	2516	UGGAGAAGCAGGGCACGUGCA	GUCAUGUCUUCUGCUUUAUCA	Cleavage		2
vvi-miR164a/vvi-miR164c/vvi-miR164d	XM_019222341.1	3790	100263441	LOC100263441	uncharacterized LOC100263441, transcript variant X5	2496	2516	UGGAGAAGCAGGGCACGUGCA	GUCAUGUCUUCUGCUUUAUCA	Cleavage		2
vvi-miR164a/vvi-miR164c/vvi-miR164d	XM_019222342.1	3783	100263441	LOC100263441	uncharacterized LOC100263441, transcript variant X6	2496	2516	UGGAGAAGCAGGGCACGUGCA	GUCAUGUCUUCUGCUUUAUCA	Cleavage		2
vvi-miR164a/vvi-miR164c/vvi-miR164d	XM_010656671.2	3646	100263441	LOC100263441	uncharacterized LOC100263441, transcript variant X9	2307	2327	UGGAGAAGCAGGGCACGUGCA	GUCAUGUCUUCUGCUUUAUCA	Cleavage		2
vvi-miR164a/vvi-miR164c/vvi-miR164d	XM_019224030.1	2446	109121518	LOC109121518	putative disease resistance protein At1g50180	2040	2060	UGGAGAAGCAGGGCACGUGCA	GGCACGUGCCCUCCGUCUCAU	Translation		1
vvi-miR164a/vvi-miR164c/vvi-miR164d	XM_010651716.2	2089	100254457	LOC100254457	uncharacterized LOC100254457, transcript variant X3	1564	1584	UGGAGAAGCAGGGCACGUGCA	UGUGUGUACUCUGCUUCUAUA	Cleavage		1
vvi-miR164a/vvi-miR164c/vvi-miR164d	XM_010651714.2	1943	100254457	LOC100254457	uncharacterized LOC100254457, transcript variant X1	1418	1438	UGGAGAAGCAGGGCACGUGCA	UGUGUGUACUCUGCUUCUAUA	Cleavage		1
vvi-miR164a/vvi-miR164c/vvi-miR164d	XM_002280465.3	1937	100254457	LOC100254457	uncharacterized LOC100254457, transcript variant X2	1412	1432	UGGAGAAGCAGGGCACGUGCA	UGUGUGUACUCUGCUUCUAUA	Cleavage		1
vvi-miR164a/vvi-miR164c/vvi-miR164d	XM_019219779.1	1848	100254457	LOC100254457	uncharacterized LOC100254457, transcript variant X4	1323	1343	UGGAGAAGCAGGGCACGUGCA	UGUGUGUACUCUGCUUCUAUA	Cleavage		1
vvi-miR164a/vvi-miR164c/vvi-miR164d	XM_002279285.3	1832	100246760	LOC100246760	zinc finger CCCH domain-containing protein 25, transcript variant X1	557	577	UGGAGAAGCAGGGCACGUGCA	GGCGUGUGCCGUGCUUUUCAG	Translation		1
vvi-miR164a/vvi-miR164c/vvi-miR164d	XM_002280249.4	1772	100254909	LOC100254909	tyrosine/DOPA decarboxylase 1	1671	1691	UGGAGAAGCAGGGCACGUGCA	UGUGUGUGUUUUUCUUCUCUG	Translation		2
vvi-miR164a/vvi-miR164c/vvi-miR164d	XM_010651717.2	1764	100254457	LOC100254457	uncharacterized LOC100254457, transcript variant X5	1239	1259	UGGAGAAGCAGGGCACGUGCA	UGUGUGUACUCUGCUUCUAUA	Cleavage		1
vvi-miR164a/vvi-miR164c/vvi-miR164d	XM_010652613.2	1752	100246760	LOC100246760	zinc finger CCCH domain-containing protein 25, transcript variant X2	558	578	UGGAGAAGCAGGGCACGUGCA	GGCGUGUGCCGUGCUUUUCAG	Translation		1
vvi-miR164a/vvi-miR164c/vvi-miR164d	XM_002262627.4	1189	100246586	LOC100246586	E3 ubiquitin-protein ligase RNF4	17	37	UGGAGAAGCAGGGCACGUGCA	UGCACGCGCUUUGCGUCGCCA	Cleavage		1
vvi-miR164a/vvi-miR164c/vvi-miR164d	XM_010660270.2	1033	104881136	LOC104881136	uncharacterized LOC104881136	962	982	UGGAGAAGCAGGGCACGUGCA	UGCAUGUGUUUUGAUCCUCUA	Cleavage		1
vvi-miR164a/vvi-miR164c/vvi-miR164d	XM_002281044.4	896	100260585	LOC100260585	uncharacterized LOC100260585	312	332	UGGAGAAGCAGGGCACGUGCA	UGUACGGGCCCUGCUACAUCA	Cleavage		2
vvi-miR164a/vvi-miR164c/vvi-miR164d	XM_002281044.4	896	100260585	LOC100260585	uncharacterized LOC100260585	69	89	UGGAGAAGCAGGGCACGUGCA	CCAACGUUCUCUCUUUCUCUG	Translation		2
vvi-miR164a/vvi-miR164c/vvi-miR164d	XM_010648238.2	834	100853092	LOC100853092	uncharacterized LOC100853092	23	43	UGGAGAAGCAGGGCACGUGCA	UGCACGCGCUUUGCGUCGCCA	Cleavage		1
vvi-miR164a/vvi-miR164c/vvi-miR164d	XM_002274039.4	1914	100263281	LOC100263281	uncharacterized LOC100263281	959	979	UGGAGAAGCAGGGCACGUGCA	AAAACGUGUCUUGCUUCUUGG	Cleavage		1
vvi-miR164a/vvi-miR164c/vvi-miR164d	XM_003635251.3	1351	100853189	LOC100853189	haloacid dehalogenase-like hydrolase domain-containing protein At4g39970	366	387	UGGAGAAGCAGGGCA-CGUGCA	UGUGCGCUGCCCUUCUUCUCCC	Translation		1
vvi-miR164a/vvi-miR164c/vvi-miR164d	XM_010648521.2	1248	100853669	LOC100853669	haloacid dehalogenase-like hydrolase domain-containing protein At4g39970	361	382	UGGAGAAGCAGGGC-ACGUGCA	UGUGCGUUGCCCUUCUUCUCCU	Translation		1
vvi-miR164a/vvi-miR164c/vvi-miR164d	XM_010646179.2	3734	100249377	LOC100249377	AP-4 complex subunit epsilon	1185	1205	UGGAGAAGCAGGGCACGUGCA	UGCAUAUGCUGUGUUUCUUCU	Translation		1
vvi-miR164a/vvi-miR164c/vvi-miR164d	XM_010657096.2	3565	100257307	LOC100257307	tRNA wybutosine-synthesizing protein 2/3/4, transcript variant X1	1158	1178	UGGAGAAGCAGGGCACGUGCA	UGUACUGGCUCUGUUUUUCCU	Cleavage		1
vvi-miR164a/vvi-miR164c/vvi-miR164d	XM_002269085.3	3317	100246073	LOC100246073	pentatricopeptide repeat-containing protein At4g19220, mitochondrial	2187	2207	UGGAGAAGCAGGGCACGUGCA	UGCAUGAUCUCUGCUUUUUCU	Cleavage		1
vvi-miR164a/vvi-miR164c/vvi-miR164d	XM_010657097.2	2993	100257307	LOC100257307	tRNA wybutosine-synthesizing protein 2/3/4, transcript variant X2	1161	1181	UGGAGAAGCAGGGCACGUGCA	UGUACUGGCUCUGUUUUUCCU	Cleavage		1
vvi-miR164a/vvi-miR164c/vvi-miR164d	XM_010657098.2	2978	100257307	LOC100257307	tRNA wybutosine-synthesizing protein 2/3/4, transcript variant X4	1161	1181	UGGAGAAGCAGGGCACGUGCA	UGUACUGGCUCUGUUUUUCCU	Cleavage		1
vvi-miR164a/vvi-miR164c/vvi-miR164d	XM_019222671.1	2933	100257307	LOC100257307	tRNA wybutosine-synthesizing protein 2/3/4, transcript variant X3	1161	1181	UGGAGAAGCAGGGCACGUGCA	UGUACUGGCUCUGUUUUUCCU	Cleavage		1
vvi-miR164a/vvi-miR164c/vvi-miR164d	XM_010649156.1	2846	104878586	LOC104878586	pentatricopeptide repeat-containing protein At5g67570, chloroplastic	63	83	UGGAGAAGCAGGGCACGUGCA	GGGGGACGCCCUGCUUCUCCA	Cleavage		1
vvi-miR164a/vvi-miR164c/vvi-miR164d	XM_019216838.1	2408	100253898	LOC100253898	agamous-like MADS-box protein AGL16, transcript variant X1	1677	1698	UGGAGAAGCA-GGGCACGUGCA	UGCAUGUGCCCAUCCAUCUCCA	Translation		1
vvi-miR166a/vvi-miR166b	XM_019220585.1	3583	100243208	LOC100243208	homeobox-leucine zipper protein REVOLUTA, transcript variant X1	1287	1305	UCGGACCAGGCUUCAUUCC	GGGAUGAAGCCUGGUCCGG	Cleavage		1
vvi-miR166a/vvi-miR166b	XM_002274158.3	3526	100261558	LOC100261558	homeobox-leucine zipper protein REVOLUTA, transcript variant X1	1087	1105	UCGGACCAGGCUUCAUUCC	GGGAUGAAGCCUGGUCCGG	Cleavage		1
vvi-miR166a/vvi-miR166b	XM_010652862.2	3448	100243208	LOC100243208	homeobox-leucine zipper protein REVOLUTA, transcript variant X2	1152	1170	UCGGACCAGGCUUCAUUCC	GGGAUGAAGCCUGGUCCGG	Cleavage		1
vvi-miR166a/vvi-miR166b	XM_002283681.4	3345	100243970	LOC100243970	homeobox-leucine zipper protein ATHB-15	1125	1143	UCGGACCAGGCUUCAUUCC	GGGAUGAAGCCUGGUCCGG	Cleavage		1
vvi-miR166a/vvi-miR166b	XM_002281832.4	3062	100254822	LOC100254822	homeobox-leucine zipper protein HOX32	916	934	UCGGACCAGGCUUCAUUCC	GGGAUGAAGCCUGGUCCGG	Cleavage		1
vvi-miR166a/vvi-miR166b	XM_019224411.1	2880	100261558	LOC100261558	homeobox-leucine zipper protein REVOLUTA, transcript variant X2	441	459	UCGGACCAGGCUUCAUUCC	GGGAUGAAGCCUGGUCCGG	Cleavage		1
vvi-miR166a/vvi-miR166b	XM_010666907.2	6826	100259499	LOC100259499	TMV resistance protein N	3053	3071	UCGGACCAGGCUUCAUUCC	GGAAUGAAGUAUGGUCCGA	Translation		1
vvi-miR166a/vvi-miR166b	XM_003634616.3	780	100854900	LOC100854900	protein DOG1-like 4	46	64	UCGGACCAGGCUUCAUUCC	UCAAUGAGGCCUGGUUCGA	Cleavage		1
vvi-miR166a/vvi-miR166b	XM_010655778.2	1800	100247734	LOC100247734	protein ABSCISIC ACID-INSENSITIVE 5	706	724	UCGGACCAGGCUUCAUUCC	UGGAUGAGGUCUGGUCUGA	Cleavage		1
vvi-miR166a/vvi-miR166b	XM_002263346.4	3179	100257138	LOC100257138	beta-galactosidase 3, transcript variant X1	1090	1108	UCGGACCAGGCUUCAUUCC	GGACUGAGGCUUGGUCUGG	Cleavage		2
vvi-miR166a/vvi-miR166b	XM_019217990.1	2974	100257138	LOC100257138	beta-galactosidase 3, transcript variant X2	1092	1110	UCGGACCAGGCUUCAUUCC	GGACUGAGGCUUGGUCUGG	Cleavage		2
vvi-miR166a/vvi-miR166b	XM_010664378.2	1384	104877401	LOC104877401	glutaminyl-peptide cyclotransferase	335	353	UCGGACCAGGCUUCAUUCC	GGAAUGAAACCUUGUUCGA	Translation		1
vvi-miR166a/vvi-miR166b	XM_002279620.3	2955	100259080	LOC100259080	pentatricopeptide repeat-containing protein At1g79490, mitochondrial	1562	1580	UCGGACCAGGCUUCAUUCC	GGAUUGAGACCUGGUCUGA	Translation		1
vvi-miR166a/vvi-miR166b	XM_019219495.1	2019	100252672	LOC100252672	folate synthesis bifunctional protein, mitochondrial, transcript variant X4	557	575	UCGGACCAGGCUUCAUUCC	GGAAUAAGGUAUGGUCCGA	Translation		1
vvi-miR166a/vvi-miR166b	XM_002269154.4	1079	100264455	LOC100264455	putative expansin-B2	850	868	UCGGACCAGGCUUCAUUCC	GGGUGGAAGCCUGGUUCGA	Cleavage		1
vvi-miR166a/vvi-miR166b	XM_003635499.3	2195	100854648	LOC100854648	L-ascorbate oxidase homolog	661	679	UCGGACCAGGCUUCAUUCC	ACCAUGAAGCCUGGUCUGA	Cleavage		1
vvi-miR166a/vvi-miR166b	XM_003635551.3	2195	100854827	LOC100854827	L-ascorbate oxidase homolog	661	679	UCGGACCAGGCUUCAUUCC	ACCAUGAAGCCUGGUCUGA	Cleavage		1
vvi-miR166a/vvi-miR166b	XM_002277217.3	1325	100245175	LOC100245175	protein POLYCHOME	703	721	UCGGACCAGGCUUCAUUCC	GGAAUGAAGCUUGUUCCAA	Cleavage		1
vvi-miR166a/vvi-miR166b	XM_010658807.2	2559	100253946	LOC100253946	putative methyltransferase NSUN6	1722	1741	UCGGACCAG-GCUUCAUUCC	AGAAUGAAGCGCUGGUUCGA	Translation		1
vvi-miR166a/vvi-miR166b	XM_019225535.1	4206	109124032	LOC109124032	uncharacterized LOC109124032	4051	4069	UCGGACCAGGCUUCAUUCC	CGAAUGGAACUUGGUCUGA	Translation		1
vvi-miR166a/vvi-miR166b	XM_010649902.2	3312	100262225	LOC100262225	protein FAR1-RELATED SEQUENCE 2, transcript variant X2	182	200	UCGGACCAGGCUUCAUUCC	CGAAUGAGGCUCGGUCUGA	Cleavage		1
vvi-miR166a/vvi-miR166b	XM_002284144.3	2921	100242128	LOC100242128	TPR repeat-containing thioredoxin TTL1	2105	2124	UCGGACCAGGCUUCAU-UCC	GGACAUGAAGUUUGGUUCGA	Cleavage		1
vvi-miR166a/vvi-miR166b	XM_002281121.3	2310	100248200	LOC100248200	protein ROOT PRIMORDIUM DEFECTIVE 1	1227	1245	UCGGACCAGGCUUCAUUCC	GGACUGAGGUCUGGUUCGC	Cleavage		1
vvi-miR166a/vvi-miR166b	XM_010656220.2	3287	100265181	LOC100265181	beta-galactosidase 1	1007	1025	UCGGACCAGGCUUCAUUCC	GGACUGAAGCCUGGACUGG	Cleavage		1
vvi-miR166a/vvi-miR166b	XM_010649446.2	3173	100854677	LOC100854677	pentatricopeptide repeat-containing protein At4g33990	1846	1864	UCGGACCAGGCUUCAUUCC	GGAAUUAAGCCUAGUUUGA	Cleavage		1
vvi-miR166a/vvi-miR166b	XM_002282383.3	2703	100257656	LOC100257656	pentatricopeptide repeat-containing protein At5g11310, mitochondrial	553	571	UCGGACCAGGCUUCAUUCC	GGAAUUAAGCCUUGUUCGG	Cleavage		1
vvi-miR166a/vvi-miR166b	XM_010660136.2	836	100256462	LOC100256462	LOB domain-containing protein 1	713	731	UCGGACCAGGCUUCAUUCC	GGAAUAAAGUUUGGUCAGA	Cleavage		1
vvi-miR166a/vvi-miR166b	XM_002283357.4	4943	100266289	LOC100266289	ATP-dependent zinc metalloprotease FTSH 6, chloroplastic	3761	3779	UCGGACCAGGCUUCAUUCC	GUAAUGAAGCAUGGUUUGG	Translation		1
vvi-miR166a/vvi-miR166b	XM_010648279.2	1764	100249674	LOC100249674	uncharacterized LOC100249674, transcript variant X2	1037	1055	UCGGACCAGGCUUCAUUCC	GAAAUGAACUCUGGUUUGA	Translation		1
vvi-miR166a/vvi-miR166b	XM_002270266.3	1744	100249674	LOC100249674	uncharacterized LOC100249674, transcript variant X1	1017	1035	UCGGACCAGGCUUCAUUCC	GAAAUGAACUCUGGUUUGA	Translation		1
vvi-miR166a/vvi-miR166b	XM_019223348.1	1017	100243728	LOC100243728	probable sugar phosphate/phosphate translocator At1g06470	167	184	UCGGACCAGGCUUCAUUCC	UGAAU-AAGCCUGGUCUGA	Cleavage		1
vvi-miR166a/vvi-miR166b	XM_010645719.2	4347	104877461	LOC104877461	uncharacterized LOC104877461	2967	2985	UCGGACCAGGCUUCAUUCC	AUCAUGAGGUCUGGUCCGA	Cleavage		1
vvi-miR166a/vvi-miR166b	XM_010666610.2	2944	104882595	LOC104882595	uncharacterized LOC104882595	700	718	UCGGACCAGGCUUCAUUCC	AUCAUGAGGUCUGGUCCGA	Cleavage		1
vvi-miR166a/vvi-miR166b	XM_010659249.2	2526	104880955	LOC104880955	uncharacterized LOC104880955	2050	2068	UCGGACCAGGCUUCAUUCC	AUCAUGAGGUCUGGUCCGA	Cleavage		1
vvi-miR166a/vvi-miR166b	XM_010653384.1	1788	104879687	LOC104879687	uncharacterized LOC104879687	1642	1660	UCGGACCAGGCUUCAUUCC	AUCAUGAGGUCUGGUCCGA	Cleavage		1
vvi-miR166a/vvi-miR166b	XM_010662885.2	6759	100247209	LOC100247209	TATA-binding protein-associated factor BTAF1, transcript variant X1	5308	5326	UCGGACCAGGCUUCAUUCC	AGGAUGAAGUCUUGUCUGA	Cleavage		1
vvi-miR166a/vvi-miR166b	XM_002275249.4	6753	100247209	LOC100247209	TATA-binding protein-associated factor BTAF1, transcript variant X3	5302	5320	UCGGACCAGGCUUCAUUCC	AGGAUGAAGUCUUGUCUGA	Cleavage		1
vvi-miR166a/vvi-miR166b	XM_010662886.2	6751	100247209	LOC100247209	TATA-binding protein-associated factor BTAF1, transcript variant X2	5300	5318	UCGGACCAGGCUUCAUUCC	AGGAUGAAGUCUUGUCUGA	Cleavage		1
vvi-miR166a/vvi-miR166b	XM_010656418.2	4305	100241074	LOC100241074	putative pentatricopeptide repeat-containing protein At2g02150, transcript variant X1	2202	2220	UCGGACCAGGCUUCAUUCC	GGAAUGGAGCUUGAUCUGC	Cleavage		1
vvi-miR166a/vvi-miR166b	XM_010656421.2	4301	100241074	LOC100241074	putative pentatricopeptide repeat-containing protein At2g02150, transcript variant X2	2202	2220	UCGGACCAGGCUUCAUUCC	GGAAUGGAGCUUGAUCUGC	Cleavage		1
vvi-miR166a/vvi-miR166b	XM_010666174.2	2366	104882511	LOC104882511	uncharacterized LOC104882511	751	769	UCGGACCAGGCUUCAUUCC	UGGAUGGAGCCUGUUUCGA	Cleavage		1
vvi-miR166a/vvi-miR166b	XM_019219461.1	2613	100267944	LOC100267944	pentatricopeptide repeat-containing protein At5g25630, transcript variant X3	839	857	UCGGACCAGGCUUCAUUCC	GGAAUGGAGCCUGAUUCUA	Cleavage		1
vvi-miR166a/vvi-miR166b	XM_019219462.1	2608	100267944	LOC100267944	pentatricopeptide repeat-containing protein At5g25630, transcript variant X4	834	852	UCGGACCAGGCUUCAUUCC	GGAAUGGAGCCUGAUUCUA	Cleavage		1
vvi-miR166a/vvi-miR166b	XM_010650222.2	2500	100267944	LOC100267944	pentatricopeptide repeat-containing protein At5g25630, transcript variant X1	726	744	UCGGACCAGGCUUCAUUCC	GGAAUGGAGCCUGAUUCUA	Cleavage		1
vvi-miR166a/vvi-miR166b	XM_002281533.4	2487	100267944	LOC100267944	pentatricopeptide repeat-containing protein At5g25630, transcript variant X2	713	731	UCGGACCAGGCUUCAUUCC	GGAAUGGAGCCUGAUUCUA	Cleavage		1
vvi-miR166a/vvi-miR166b	XM_019223395.1	1332	100255636	LOC100255636	probable inactive receptor kinase At2g26730	371	389	UCGGACCAGGCUUCAUUCC	GGAAUGAAGCCUAUUUUGA	Cleavage		1
vvi-miR166a/vvi-miR166b	XM_010656170.2	2859	100248075	LOC100248075	GBF-interacting protein 1-like, transcript variant X5	117	135	UCGGACCAGGCUUCAUUCC	UGAAUGGUGUCUGGUUUGA	Cleavage		1
vvi-miR166a/vvi-miR166b	XM_002269444.4	2694	100248396	LOC100248396	nucleolar MIF4G domain-containing protein 1, transcript variant X1	2672	2690	UCGGACCAGGCUUCAUUCC	GGAAUGAAUUUUGGUUUGU	Translation		1
vvi-miR166a/vvi-miR166b	XM_019221820.1	2602	100248396	LOC100248396	nucleolar MIF4G domain-containing protein 1, transcript variant X2	2580	2598	UCGGACCAGGCUUCAUUCC	GGAAUGAAUUUUGGUUUGU	Translation		1
vvi-miR166a/vvi-miR166b	XM_019216392.1	1815	104882794	LOC104882794	uncharacterized LOC104882794	694	713	UCGGACCAGGCUU-CAUUCC	GGAAUGCAAGCUUGGUCAGA	Cleavage		1
vvi-miR166a/vvi-miR166b	XM_019225485.1	1686	100253319	LOC100253319	protein PAIR1, transcript variant X2	1612	1630	UCGGACCAGGCUUCAUUCC	UGAAGGAAGUUUGGUUUGA	Cleavage		1
vvi-miR166a/vvi-miR166b	XM_002264214.2	1011	100250800	LOC100250800	zinc-finger homeodomain protein 4-like	405	423	UCGGACCAGGCUUCAUUCC	AGAAUGGGGUAUGGUCUGA	Translation		1
vvi-miR166a/vvi-miR166b	XM_002280213.3	2597	100253563	LOC100253563	protease Do-like 9	1255	1273	UCGGACCAGGCUUCAUUCC	GGAAUGAAACCUGAUCAGA	Translation		1
vvi-miR166a/vvi-miR166b	XM_019221362.1	2474	100265430	LOC100265430	phosphatidylinositol/phosphatidylcholine transfer protein SFH9, transcript variant X1	322	340	UCGGACCAGGCUUCAUUCC	GGAAGGAGGUCUGAUCCGG	Cleavage		1
vvi-miR166a/vvi-miR166b	XM_010654216.2	2470	100265430	LOC100265430	phosphatidylinositol/phosphatidylcholine transfer protein SFH9, transcript variant X2	321	339	UCGGACCAGGCUUCAUUCC	GGAAGGAGGUCUGAUCCGG	Cleavage		1
vvi-miR166a/vvi-miR166b	XM_003631278.2	2429	100855131	LOC100855131	leucine-rich repeat receptor-like protein kinase PXL1	1672	1690	UCGGACCAGGCUUCAUUCC	GGAAUGGAGCUAGUUCUGA	Cleavage		1
vvi-miR166a/vvi-miR166b	XM_003635328.3	2397	100853530	LOC100853530	growth-regulating factor 1	313	331	UCGGACCAGGCUUCAUUCC	GGGAUGGAUUUUGGUCUGG	Translation		1
vvi-miR166a/vvi-miR166b	XM_002277546.3	2159	100266814	LOC100266814	protein NRT1/ PTR FAMILY 5.6	1237	1255	UCGGACCAGGCUUCAUUCC	GAGAUGAAGCUUGUUCUGA	Cleavage		1
vvi-miR166a/vvi-miR166b	XM_019216945.1	2125	100246139	LOC100246139	GMP synthase [glutamine-hydrolyzing]	1794	1812	UCGGACCAGGCUUCAUUCC	GGAAUGAAGCCAUGUCGGA	Cleavage		1
vvi-miR166a/vvi-miR166b	XM_019225294.1	2081	104881245	LOC104881245	uncharacterized LOC104881245, transcript variant X2	385	403	UCGGACCAGGCUUCAUUCC	GAAAUGGAGUUUGAUCCGA	Cleavage		1
vvi-miR166a/vvi-miR166b	XM_010660724.2	2054	104881245	LOC104881245	uncharacterized LOC104881245, transcript variant X1	385	403	UCGGACCAGGCUUCAUUCC	GAAAUGGAGUUUGAUCCGA	Cleavage		1
vvi-miR166a/vvi-miR166b	XM_019225300.1	2031	104881245	LOC104881245	uncharacterized LOC104881245, transcript variant X3	386	404	UCGGACCAGGCUUCAUUCC	GAAAUGGAGUUUGAUCCGA	Cleavage		1
vvi-miR166a/vvi-miR166b	XM_002275283.3	1728	100267787	LOC100267787	NAC domain-containing protein 73	521	539	UCGGACCAGGCUUCAUUCC	GGAGUGAAGUUCGAUCCGA	Cleavage		1
vvi-miR166a/vvi-miR166b	XM_002278625.4	1649	100250388	LOC100250388	NAC domain-containing protein 73, transcript variant X2	420	438	UCGGACCAGGCUUCAUUCC	GGAGUGAAGUUCGAUCCGA	Cleavage		1
vvi-miR166a/vvi-miR166b	XM_010657159.2	1594	100250388	LOC100250388	NAC domain-containing protein 73, transcript variant X1	365	383	UCGGACCAGGCUUCAUUCC	GGAGUGAAGUUCGAUCCGA	Cleavage		1
vvi-miR166a/vvi-miR166b	XM_019220786.1	1296	100251962	LOC100251962	yrdC domain-containing protein, mitochondrial, transcript variant X1	1142	1160	UCGGACCAGGCUUCAUUCC	GGAAUGAAUUCUGGUUGGG	Translation		1
vvi-miR166a/vvi-miR166b	XM_019220787.1	1289	100251962	LOC100251962	yrdC domain-containing protein, mitochondrial, transcript variant X2	1135	1153	UCGGACCAGGCUUCAUUCC	GGAAUGAAUUCUGGUUGGG	Translation		1
vvi-miR166a/vvi-miR166b	XM_002271938.3	1273	100243499	LOC100243499	chlorophyllase-1	72	90	UCGGACCAGGCUUCAUUCC	GGAAUCAAGCUUGAUUUGA	Cleavage		1
vvi-miR166a/vvi-miR166b	XM_010652440.2	1270	100250754	LOC100250754	polygalacturonase	1213	1231	UCGGACCAGGCUUCAUUCC	GAAAUGGGGUUUGGUUUGA	Cleavage		1
vvi-miR166a/vvi-miR166b	XM_002285087.3	1188	100251962	LOC100251962	yrdC domain-containing protein, mitochondrial, transcript variant X3	1034	1052	UCGGACCAGGCUUCAUUCC	GGAAUGAAUUCUGGUUGGG	Translation		1
vvi-miR166a/vvi-miR166b	XM_002273890.3	1050	100249336	LOC100249336	chlorophyllase-1	49	67	UCGGACCAGGCUUCAUUCC	GGAAUCAAGCUUGAUUUGA	Cleavage		1
vvi-miR166a/vvi-miR166b	XM_019219361.1	642	109122492	LOC109122492	uncharacterized LOC109122492	155	173	UCGGACCAGGCUUCAUUCC	GGAAUGAAACCUUGCCCGA	Translation		1
vvi-miR166a/vvi-miR166b	XM_002283412.3	2368	100258024	LOC100258024	PAN domain-containing protein At5g03700	1661	1679	UCGGACCAGGCUUCAUUCC	GGGGUGAACCCGGGUCCGU	Translation		1
vvi-miR166a/vvi-miR166b	XM_002263346.4	3179	100257138	LOC100257138	beta-galactosidase 3, transcript variant X1	213	231	UCGGACCAGGCUUCAUUCC	UGAAUGAAGCCUCGUUUGU	Cleavage		2
vvi-miR166a/vvi-miR166b	XM_019217990.1	2974	100257138	LOC100257138	beta-galactosidase 3, transcript variant X2	215	233	UCGGACCAGGCUUCAUUCC	UGAAUGAAGCCUCGUUUGU	Cleavage		2
vvi-miR166a/vvi-miR166b	XM_019225261.1	8393	104881377	LOC104881377	putative ribonuclease H protein At1g65750, transcript variant X3	6898	6916	UCGGACCAGGCUUCAUUCC	GGAAUGGGGUCUGGUUCUU	Cleavage		1
vvi-miR166a/vvi-miR166b	XM_019225263.1	8381	104881377	LOC104881377	putative ribonuclease H protein At1g65750, transcript variant X5	6886	6904	UCGGACCAGGCUUCAUUCC	GGAAUGGGGUCUGGUUCUU	Cleavage		1
vvi-miR166a/vvi-miR166b	XM_019225262.1	8096	104881377	LOC104881377	putative ribonuclease H protein At1g65750, transcript variant X4	6601	6619	UCGGACCAGGCUUCAUUCC	GGAAUGGGGUCUGGUUCUU	Cleavage		1
vvi-miR166a/vvi-miR166b	XM_019225264.1	8084	104881377	LOC104881377	putative ribonuclease H protein At1g65750, transcript variant X6	6589	6607	UCGGACCAGGCUUCAUUCC	GGAAUGGGGUCUGGUUCUU	Cleavage		1
vvi-miR166a/vvi-miR166b	XM_019225265.1	8030	104881377	LOC104881377	putative ribonuclease H protein At1g65750, transcript variant X7	6535	6553	UCGGACCAGGCUUCAUUCC	GGAAUGGGGUCUGGUUCUU	Cleavage		1
vvi-miR166a/vvi-miR166b	XM_019225260.1	8030	104881377	LOC104881377	putative ribonuclease H protein At1g65750, transcript variant X2	6535	6553	UCGGACCAGGCUUCAUUCC	GGAAUGGGGUCUGGUUCUU	Cleavage		1
vvi-miR166a/vvi-miR166b	XM_019225259.1	8015	104881377	LOC104881377	putative ribonuclease H protein At1g65750, transcript variant X1	6520	6538	UCGGACCAGGCUUCAUUCC	GGAAUGGGGUCUGGUUCUU	Cleavage		1
vvi-miR166a/vvi-miR166b	XM_019225267.1	8015	104881377	LOC104881377	putative ribonuclease H protein At1g65750, transcript variant X9	6520	6538	UCGGACCAGGCUUCAUUCC	GGAAUGGGGUCUGGUUCUU	Cleavage		1
vvi-miR166a/vvi-miR166b	XM_019225266.1	7676	104881377	LOC104881377	putative ribonuclease H protein At1g65750, transcript variant X8	6181	6199	UCGGACCAGGCUUCAUUCC	GGAAUGGGGUCUGGUUCUU	Cleavage		1
vvi-miR166a/vvi-miR166b	XM_019221749.1	4662	100246057	LOC100246057	two-component response regulator ORR26, transcript variant X3	2616	2634	UCGGACCAGGCUUCAUUCC	GGAAUGAAGCUUGAUCCUG	Cleavage		1
vvi-miR166a/vvi-miR166b	XM_019223634.1	2268	100264261	LOC100264261	WD repeat-containing protein 26, transcript variant X2	1171	1189	UCGGACCAGGCUUCAUUCC	GGGAUGAAGUCUGGUUUUU	Cleavage		1
vvi-miR166a/vvi-miR166b	XM_019223633.1	2153	100264261	LOC100264261	WD repeat-containing protein 26, transcript variant X1	1056	1074	UCGGACCAGGCUUCAUUCC	GGGAUGAAGUCUGGUUUUU	Cleavage		1
vvi-miR166a/vvi-miR166b	XM_019223635.1	2131	100264261	LOC100264261	WD repeat-containing protein 26, transcript variant X3	1034	1052	UCGGACCAGGCUUCAUUCC	GGGAUGAAGUCUGGUUUUU	Cleavage		1
vvi-miR166a/vvi-miR166b	XM_019224102.1	801	100853455	LOC100853455	blue copper protein-like	110	128	UCGGACCAGGCUUCAUUCC	ACUAUGAAGCCUGGUCCAA	Cleavage		1
vvi-miR166a/vvi-miR166b	XM_010660902.1	429	104881292	LOC104881292	stellacyanin-like	116	134	UCGGACCAGGCUUCAUUCC	ACUAUGAAGCCUGGUCCAA	Cleavage		1
vvi-miR166a/vvi-miR166b	XM_003632261.3	1934	100855343	LOC100855343	F-box/kelch-repeat protein SKIP30, transcript variant X1	855	873	UCGGACCAGGCUUCAUUCC	CCAAUGAAGUCUGGUCUUA	Cleavage		1
vvi-miR166a/vvi-miR166b	XM_010653685.2	1904	100855343	LOC100855343	F-box/kelch-repeat protein SKIP30, transcript variant X3	825	843	UCGGACCAGGCUUCAUUCC	CCAAUGAAGUCUGGUCUUA	Cleavage		1
vvi-miR166a/vvi-miR166b	XM_002272745.3	1877	100241513	LOC100241513	histone-lysine N-methyltransferase ASHR3, transcript variant X1	350	368	UCGGACCAGGCUUCAUUCC	AAAAUGGAGUCUGGUGCGA	Cleavage		1
vvi-miR166a/vvi-miR166b	XM_003632263.3	1770	100855343	LOC100855343	F-box/kelch-repeat protein SKIP30, transcript variant X2	691	709	UCGGACCAGGCUUCAUUCC	CCAAUGAAGUCUGGUCUUA	Cleavage		1
vvi-miR166a/vvi-miR166b	XM_010653686.2	1757	100855343	LOC100855343	F-box/kelch-repeat protein SKIP30, transcript variant X5	717	735	UCGGACCAGGCUUCAUUCC	CCAAUGAAGUCUGGUCUUA	Cleavage		1
vvi-miR166a/vvi-miR166b	XM_010653684.2	1592	100855343	LOC100855343	F-box/kelch-repeat protein SKIP30, transcript variant X4	552	570	UCGGACCAGGCUUCAUUCC	CCAAUGAAGUCUGGUCUUA	Cleavage		1
vvi-miR166a/vvi-miR166b	XM_019222836.1	1389	100241513	LOC100241513	histone-lysine N-methyltransferase ASHR3, transcript variant X2	352	370	UCGGACCAGGCUUCAUUCC	AAAAUGGAGUCUGGUGCGA	Cleavage		1
vvi-miR166a/vvi-miR166b	XM_002280875.3	2579	100243950	LOC100243950	phosphoglucomutase-like	2400	2418	UCGGACCAGGCUUCAUUCC	UGAAUGAAGCCUGCUUGGA	Cleavage		1
vvi-miR166a/vvi-miR166b	XM_002278374.4	2232	100256030	LOC100256030	graves disease carrier protein	2027	2045	UCGGACCAGGCUUCAUUCC	UGGAUGAAGUCUGGUUUAA	Cleavage		1
vvi-miR166a/vvi-miR166b	XM_010650157.2	1884	100245579	LOC100245579	oligouridylate-binding protein 1B, transcript variant X4	454	472	UCGGACCAGGCUUCAUUCC	AGAAUGGAGCCUGUUCCAA	Cleavage		1
vvi-miR166a/vvi-miR166b	XM_010648869.2	1531	100245935	LOC100245935	transcription factor ILR3, transcript variant X4	738	756	UCGGACCAGGCUUCAUUCC	GGGAUGAGGUCUGGACUGU	Cleavage		1
vvi-miR166a/vvi-miR166b	XM_010645883.2	933	104877510	LOC104877510	uncharacterized LOC104877510	587	605	UCGGACCAGGCUUCAUUCC	AAGAUGACGUUUGGUCCGA	Cleavage		3
vvi-miR166a/vvi-miR166b	XM_010645883.2	933	104877510	LOC104877510	uncharacterized LOC104877510	910	928	UCGGACCAGGCUUCAUUCC	AGGAUGAUGUUUGGUCCGU	Cleavage		3
vvi-miR166a/vvi-miR166b	XM_002276380.4	2622	100252733	LOC100252733	putative pentatricopeptide repeat-containing protein At3g11460	1338	1356	UCGGACCAGGCUUCAUUCC	GGAUUGCAGCCUGGUCCAG	Cleavage		1
vvi-miR166a/vvi-miR166b	XM_010646354.2	2486	100251507	LOC100251507	subtilisin-like protease SBT5.4	497	515	UCGGACCAGGCUUCAUUCC	GGAAGAAAGCCAGGUUUGG	Cleavage		2
vvi-miR166a/vvi-miR166b	XM_010652780.2	2126	100241609	LOC100241609	uncharacterized LOC100241609	848	866	UCGGACCAGGCUUCAUUCC	CCAAUGAACCUUGGUCUGG	Translation		1
vvi-miR166a/vvi-miR166b	XM_002279174.4	1954	100266840	LOC100266840	CBS domain-containing protein CBSX6	836	854	UCGGACCAGGCUUCAUUCC	AUGAUGAAGCAUGGUUUGA	Translation		1
vvi-miR166a/vvi-miR166b	XM_002282601.4	1944	100264056	LOC100264056	probable galacturonosyltransferase 12	176	194	UCGGACCAGGCUUCAUUCC	AAAGUGAAGGUUGGUUCGA	Translation		1
vvi-miR166a/vvi-miR166b	XM_002271124.4	1791	100241606	LOC100241606	probable galacturonosyltransferase-like 9	1006	1024	UCGGACCAGGCUUCAUUCC	CCGAUGAGUUCUGGUCCGA	Translation		1
vvi-miR166a/vvi-miR166b	XM_010651685.2	1589	100261325	LOC100261325	sec-independent protein translocase protein TatB, transcript variant X1	570	588	UCGGACCAGGCUUCAUUCC	CUAAUGAAUCCUGGUCCUA	Translation		1
vvi-miR166a/vvi-miR166b	XM_010651686.2	1584	100261325	LOC100261325	sec-independent protein translocase protein TatB, transcript variant X2	570	588	UCGGACCAGGCUUCAUUCC	CUAAUGAAUCCUGGUCCUA	Translation		1
vvi-miR166a/vvi-miR166b	XM_002280115.3	1527	100261325	LOC100261325	sec-independent protein translocase protein TatB, transcript variant X3	570	588	UCGGACCAGGCUUCAUUCC	CUAAUGAAUCCUGGUCCUA	Translation		1
vvi-miR166a/vvi-miR166b	XM_010651687.2	1524	100261325	LOC100261325	sec-independent protein translocase protein TatB, transcript variant X4	570	588	UCGGACCAGGCUUCAUUCC	CUAAUGAAUCCUGGUCCUA	Translation		1
vvi-miR166a/vvi-miR166b	XM_002273329.4	1210	100254164	LOC100254164	DCN1-like protein 4, transcript variant X1	1176	1194	UCGGACCAGGCUUCAUUCC	UCAAAGGAGUCUGGUCUGA	Cleavage		1
vvi-miR166a/vvi-miR166b	XM_003632724.3	1154	100254164	LOC100254164	DCN1-like protein 4, transcript variant X2	1120	1138	UCGGACCAGGCUUCAUUCC	UCAAAGGAGUCUGGUCUGA	Cleavage		1
vvi-miR166a/vvi-miR166b	XM_019226388.1	6199	100268010	LOC100268010	NF-X1-type zinc finger protein NFXL1	859	877	UCGGACCAGGCUUCAUUCC	GGAAAGAGGUCUGAUCCGC	Cleavage		1
vvi-miR166a/vvi-miR166b	XM_019217886.1	3661	100258491	LOC100258491	TMV resistance protein N	3507	3525	UCGGACCAGGCUUCAUUCC	GGAAUGAAUUCUGGAUCGU	Translation		1
vvi-miR166a/vvi-miR166b	XM_019217977.1	2909	100854773	LOC100854773	uncharacterized LOC100854773, transcript variant X1	2859	2877	UCGGACCAGGCUUCAUUCC	UGAAUGAGGCAUGUUCUGA	Translation		1
vvi-miR166a/vvi-miR166b	XM_019217982.1	2891	100854773	LOC100854773	uncharacterized LOC100854773, transcript variant X6	2841	2859	UCGGACCAGGCUUCAUUCC	UGAAUGAGGCAUGUUCUGA	Translation		1
vvi-miR166a/vvi-miR166b	XM_019217983.1	2879	100854773	LOC100854773	uncharacterized LOC100854773, transcript variant X7	2829	2847	UCGGACCAGGCUUCAUUCC	UGAAUGAGGCAUGUUCUGA	Translation		1
vvi-miR166a/vvi-miR166b	XM_002266713.3	2832	100249551	LOC100249551	uncharacterized LOC100249551, transcript variant X1	1529	1547	UCGGACCAGGCUUCAUUCC	UGAAUGAAGCUGGUUCUGA	Cleavage		1
vvi-miR166a/vvi-miR166b	XM_019217978.1	2800	100854773	LOC100854773	uncharacterized LOC100854773, transcript variant X2	2750	2768	UCGGACCAGGCUUCAUUCC	UGAAUGAGGCAUGUUCUGA	Translation		1
vvi-miR166a/vvi-miR166b	XM_002277234.3	2739	100258458	LOC100258458	P-loop NTPase domain-containing protein LPA1 homolog 2	2195	2213	UCGGACCAGGCUUCAUUCC	AGAAUGGAGACUGGUUAGA	Translation		1
vvi-miR166a/vvi-miR166b	XM_019223860.1	2515	100246443	LOC100246443	probable receptor-like protein kinase At1g11050	774	792	UCGGACCAGGCUUCAUUCC	UGAAUGAAGCUGGGCCUGA	Cleavage		1
vvi-miR166a/vvi-miR166b	XM_010664555.2	7573	100247074	LOC100247074	uncharacterized LOC100247074	6675	6693	UCGGACCAGGCUUCAUUCC	UCAAUGAAGCCUGGUUCUU	Cleavage		1
vvi-miR166a/vvi-miR166b	XM_019225385.1	1898	100261280	LOC100261280	cyprosin, transcript variant X4	1304	1322	UCGGACCAGGCUUCAUUCC	GGAAUGAAGUUUGGUGCAC	Cleavage		1
vvi-miR166a/vvi-miR166b	XM_019225384.1	1878	100261280	LOC100261280	cyprosin, transcript variant X1	1284	1302	UCGGACCAGGCUUCAUUCC	GGAAUGAAGUUUGGUGCAC	Cleavage		1
vvi-miR166a/vvi-miR166b	XM_003633568.3	1843	100261280	LOC100261280	cyprosin, transcript variant X3	1262	1280	UCGGACCAGGCUUCAUUCC	GGAAUGAAGUUUGGUGCAC	Cleavage		1
vvi-miR166a/vvi-miR166b	XM_010661455.2	1766	100261280	LOC100261280	cyprosin, transcript variant X2	1172	1190	UCGGACCAGGCUUCAUUCC	GGAAUGAAGUUUGGUGCAC	Cleavage		1
vvi-miR166a/vvi-miR166b	XM_010661457.2	1758	100261280	LOC100261280	cyprosin, transcript variant X5	1164	1182	UCGGACCAGGCUUCAUUCC	GGAAUGAAGUUUGGUGCAC	Cleavage		1
vvi-miR166a/vvi-miR166b	XM_002274643.4	1235	100241511	LOC100241511	zinc finger protein CONSTANS-LIKE 7	441	459	UCGGACCAGGCUUCAUUCC	UCUUAGAAGCCUGGUCCGA	Cleavage		1
vvi-miR166a/vvi-miR166b	XM_019226146.1	7794	100258836	LOC100258836	MAG2-interacting protein 2, transcript variant X1	585	603	UCGGACCAGGCUUCAUUCC	UAUAUGGAGCCUGGUCAGA	Cleavage		1
vvi-miR166a/vvi-miR166b	XM_010655273.2	4218	100244894	LOC100244894	protein CNGC15b, transcript variant X1	3415	3433	UCGGACCAGGCUUCAUUCC	AGACUGAAGCCUGGUCUAU	Cleavage		1
vvi-miR166a/vvi-miR166b	XM_019221768.1	4198	100244894	LOC100244894	protein CNGC15b, transcript variant X2	3395	3413	UCGGACCAGGCUUCAUUCC	AGACUGAAGCCUGGUCUAU	Cleavage		1
vvi-miR166a/vvi-miR166b	XM_010655275.2	4141	100244894	LOC100244894	protein CNGC15b, transcript variant X3	3338	3356	UCGGACCAGGCUUCAUUCC	AGACUGAAGCCUGGUCUAU	Cleavage		1
vvi-miR166a/vvi-miR166b	XM_002285671.4	2370	100253910	LOC100253910	serine/threonine-protein kinase-like protein At1g28390	1529	1549	UCGGACCAG--GCUUCAUUCC	GGAAUGAAGCGGUUGGUUCGU	Translation		1
vvi-miR166a/vvi-miR166b	XM_002265954.3	1742	100256535	LOC100256535	protein TRIGALACTOSYLDIACYLGLYCEROL 4, chloroplastic	1071	1089	UCGGACCAGGCUUCAUUCC	CUUGUGAAGCCUGGUUUGG	Cleavage		1
vvi-miR166a/vvi-miR166b	XM_010645883.2	933	104877510	LOC104877510	uncharacterized LOC104877510	759	777	UCGGACCAGGCUUCAUUCC	UAGAUGAGGUUUGGUCCGU	Cleavage		3
vvi-miR166a/vvi-miR166b	XM_010648156.2	4134	100253200	LOC100253200	type II inositol polyphosphate 5-phosphatase 15, transcript variant X1	1295	1313	UCGGACCAGGCUUCAUUCC	AAGAUGAAGUCUGUUUCGA	Cleavage		1
vvi-miR166a/vvi-miR166b	XM_010648157.2	4032	100253200	LOC100253200	type II inositol polyphosphate 5-phosphatase 15, transcript variant X3	1295	1313	UCGGACCAGGCUUCAUUCC	AAGAUGAAGUCUGUUUCGA	Cleavage		1
vvi-miR166a/vvi-miR166b	XM_002272821.4	3882	100250490	LOC100250490	phospholipase D beta 2	1685	1703	UCGGACCAGGCUUCAUUCC	GGAGUGGGGGCUGGUCCAG	Translation		1
vvi-miR166a/vvi-miR166b	XM_010663918.2	3561	100259674	LOC100259674	pentatricopeptide repeat-containing protein At5g14770, mitochondrial, transcript variant X1	2118	2136	UCGGACCAGGCUUCAUUCC	GGAAAGGGGCUUGGUCCCU	Cleavage		1
vvi-miR166a/vvi-miR166b	XM_010663919.2	3533	100259674	LOC100259674	pentatricopeptide repeat-containing protein At5g14770, mitochondrial, transcript variant X2	2118	2136	UCGGACCAGGCUUCAUUCC	GGAAAGGGGCUUGGUCCCU	Cleavage		1
vvi-miR166a/vvi-miR166b	XM_019225793.1	3433	100247978	LOC100247978	putative dual specificity protein phosphatase DSP8, transcript variant X1	1235	1253	UCGGACCAGGCUUCAUUCC	AAAAUGGAGCUUGGGCUGA	Cleavage		1
vvi-miR166a/vvi-miR166b	XM_010663079.2	3418	100247978	LOC100247978	putative dual specificity protein phosphatase DSP8, transcript variant X2	1235	1253	UCGGACCAGGCUUCAUUCC	AAAAUGGAGCUUGGGCUGA	Cleavage		1
vvi-miR166a/vvi-miR166b	XM_019225794.1	3386	100247978	LOC100247978	putative dual specificity protein phosphatase DSP8, transcript variant X3	1235	1253	UCGGACCAGGCUUCAUUCC	AAAAUGGAGCUUGGGCUGA	Cleavage		1
vvi-miR166a/vvi-miR166b	XM_019225795.1	3377	100247978	LOC100247978	putative dual specificity protein phosphatase DSP8, transcript variant X4	1235	1253	UCGGACCAGGCUUCAUUCC	AAAAUGGAGCUUGGGCUGA	Cleavage		1
vvi-miR166a/vvi-miR166b	XM_019218802.1	3283	100258852	LOC100258852	beta-galactosidase 13, transcript variant X1	2961	2979	UCGGACCAGGCUUCAUUCC	ACAGUGGAGCUUGCUCCGA	Cleavage		1
vvi-miR166a/vvi-miR166b	XM_002278509.3	3189	100258852	LOC100258852	beta-galactosidase 13, transcript variant X2	2867	2885	UCGGACCAGGCUUCAUUCC	ACAGUGGAGCUUGCUCCGA	Cleavage		1
vvi-miR166a/vvi-miR166b	XM_010646354.2	2486	100251507	LOC100251507	subtilisin-like protease SBT5.4	1576	1594	UCGGACCAGGCUUCAUUCC	GGAAUAAAGCCUGCUCCAU	Cleavage		2
vvi-miR166a/vvi-miR166b	XM_010649172.2	1569	100242433	LOC100242433	transcription factor bHLH18, transcript variant X3	602	620	UCGGACCAGGCUUCAUUCC	AAAAUGAGGCUUCGUCUGA	Cleavage		1
vvi-miR166a/vvi-miR166b	XM_019218698.1	1548	100242433	LOC100242433	transcription factor bHLH18, transcript variant X2	581	599	UCGGACCAGGCUUCAUUCC	AAAAUGAGGCUUCGUCUGA	Cleavage		1
vvi-miR166a/vvi-miR166b	XM_002262728.3	1498	100242433	LOC100242433	transcription factor bHLH18, transcript variant X1	531	549	UCGGACCAGGCUUCAUUCC	AAAAUGAGGCUUCGUCUGA	Cleavage		1
vvi-miR166a/vvi-miR166b	XM_019218662.1	960	104878543	LOC104878543	transcription factor bHLH25-like, transcript variant X2	613	631	UCGGACCAGGCUUCAUUCC	AAAAUGAGGCUUCGUCUGA	Cleavage		1
vvi-miR166a/vvi-miR166b	XM_010649103.2	876	104878543	LOC104878543	transcription factor bHLH25-like, transcript variant X1	531	549	UCGGACCAGGCUUCAUUCC	AAAAUGAGGCUUCGUCUGA	Cleavage		1
vvi-miR166c/vvi-miR166d/vvi-miR166e/vvi-miR166f/vvi-miR166g/vvi-miR166h	XM_019220585.1	3583	100243208	LOC100243208	homeobox-leucine zipper protein REVOLUTA, transcript variant X1	1285	1305	UCGGACCAGGCUUCAUUCCCC	CUGGGAUGAAGCCUGGUCCGG	Cleavage		1
vvi-miR166c/vvi-miR166d/vvi-miR166e/vvi-miR166f/vvi-miR166g/vvi-miR166h	XM_002274158.3	3526	100261558	LOC100261558	homeobox-leucine zipper protein REVOLUTA, transcript variant X1	1085	1105	UCGGACCAGGCUUCAUUCCCC	CUGGGAUGAAGCCUGGUCCGG	Cleavage		1
vvi-miR166c/vvi-miR166d/vvi-miR166e/vvi-miR166f/vvi-miR166g/vvi-miR166h	XM_010652862.2	3448	100243208	LOC100243208	homeobox-leucine zipper protein REVOLUTA, transcript variant X2	1150	1170	UCGGACCAGGCUUCAUUCCCC	CUGGGAUGAAGCCUGGUCCGG	Cleavage		1
vvi-miR166c/vvi-miR166d/vvi-miR166e/vvi-miR166f/vvi-miR166g/vvi-miR166h	XM_002283681.4	3345	100243970	LOC100243970	homeobox-leucine zipper protein ATHB-15	1123	1143	UCGGACCAGGCUUCAUUCCCC	CUGGGAUGAAGCCUGGUCCGG	Cleavage		1
vvi-miR166c/vvi-miR166d/vvi-miR166e/vvi-miR166f/vvi-miR166g/vvi-miR166h	XM_002281832.4	3062	100254822	LOC100254822	homeobox-leucine zipper protein HOX32	914	934	UCGGACCAGGCUUCAUUCCCC	UUGGGAUGAAGCCUGGUCCGG	Cleavage		1
vvi-miR166c/vvi-miR166d/vvi-miR166e/vvi-miR166f/vvi-miR166g/vvi-miR166h	XM_019224411.1	2880	100261558	LOC100261558	homeobox-leucine zipper protein REVOLUTA, transcript variant X2	439	459	UCGGACCAGGCUUCAUUCCCC	CUGGGAUGAAGCCUGGUCCGG	Cleavage		1
vvi-miR166c/vvi-miR166d/vvi-miR166e/vvi-miR166f/vvi-miR166g/vvi-miR166h	XM_010666907.2	6826	100259499	LOC100259499	TMV resistance protein N	3051	3071	UCGGACCAGGCUUCAUUCCCC	UCGGAAUGAAGUAUGGUCCGA	Translation		1
vvi-miR166c/vvi-miR166d/vvi-miR166e/vvi-miR166f/vvi-miR166g/vvi-miR166h	XM_010655778.2	1800	100247734	LOC100247734	protein ABSCISIC ACID-INSENSITIVE 5	704	724	UCGGACCAGGCUUCAUUCCCC	UGUGGAUGAGGUCUGGUCUGA	Cleavage		1
vvi-miR166c/vvi-miR166d/vvi-miR166e/vvi-miR166f/vvi-miR166g/vvi-miR166h	XM_010664378.2	1384	104877401	LOC104877401	glutaminyl-peptide cyclotransferase	333	353	UCGGACCAGGCUUCAUUCCCC	AGGGAAUGAAACCUUGUUCGA	Translation		1
vvi-miR166c/vvi-miR166d/vvi-miR166e/vvi-miR166f/vvi-miR166g/vvi-miR166h	XM_003634616.3	780	100854900	LOC100854900	protein DOG1-like 4	44	64	UCGGACCAGGCUUCAUUCCCC	CUUCAAUGAGGCCUGGUUCGA	Cleavage		1
vvi-miR166c/vvi-miR166d/vvi-miR166e/vvi-miR166f/vvi-miR166g/vvi-miR166h	XM_002263346.4	3179	100257138	LOC100257138	beta-galactosidase 3, transcript variant X1	1088	1108	UCGGACCAGGCUUCAUUCCCC	AUGGACUGAGGCUUGGUCUGG	Cleavage		2
vvi-miR166c/vvi-miR166d/vvi-miR166e/vvi-miR166f/vvi-miR166g/vvi-miR166h	XM_019217990.1	2974	100257138	LOC100257138	beta-galactosidase 3, transcript variant X2	1090	1110	UCGGACCAGGCUUCAUUCCCC	AUGGACUGAGGCUUGGUCUGG	Cleavage		2
vvi-miR166c/vvi-miR166d/vvi-miR166e/vvi-miR166f/vvi-miR166g/vvi-miR166h	XM_002279620.3	2955	100259080	LOC100259080	pentatricopeptide repeat-containing protein At1g79490, mitochondrial	1560	1580	UCGGACCAGGCUUCAUUCCCC	CAGGAUUGAGACCUGGUCUGA	Translation		1
vvi-miR166c/vvi-miR166d/vvi-miR166e/vvi-miR166f/vvi-miR166g/vvi-miR166h	XM_019219495.1	2019	100252672	LOC100252672	folate synthesis bifunctional protein, mitochondrial, transcript variant X4	555	575	UCGGACCAGGCUUCAUUCCCC	AUGGAAUAAGGUAUGGUCCGA	Translation		1
vvi-miR166c/vvi-miR166d/vvi-miR166e/vvi-miR166f/vvi-miR166g/vvi-miR166h	XM_002269154.4	1079	100264455	LOC100264455	putative expansin-B2	848	868	UCGGACCAGGCUUCAUUCCCC	AUGGGUGGAAGCCUGGUUCGA	Cleavage		1
vvi-miR166c/vvi-miR166d/vvi-miR166e/vvi-miR166f/vvi-miR166g/vvi-miR166h	XM_003635551.3	2195	100854827	LOC100854827	L-ascorbate oxidase homolog	659	679	UCGGACCAGGCUUCAUUCCCC	UCACCAUGAAGCCUGGUCUGA	Cleavage		1
vvi-miR166c/vvi-miR166d/vvi-miR166e/vvi-miR166f/vvi-miR166g/vvi-miR166h	XM_003635499.3	2195	100854648	LOC100854648	L-ascorbate oxidase homolog	659	679	UCGGACCAGGCUUCAUUCCCC	UCACCAUGAAGCCUGGUCUGA	Cleavage		1
vvi-miR166c/vvi-miR166d/vvi-miR166e/vvi-miR166f/vvi-miR166g/vvi-miR166h	XM_002277217.3	1325	100245175	LOC100245175	protein POLYCHOME	701	721	UCGGACCAGGCUUCAUUCCCC	GCGGAAUGAAGCUUGUUCCAA	Cleavage		1
vvi-miR166c/vvi-miR166d/vvi-miR166e/vvi-miR166f/vvi-miR166g/vvi-miR166h	XM_019219238.1	2719	109122437	LOC109122437	ankyrin-3-like, transcript variant X1	585	604	UCGGACCAGGCUUCAUUCCCC	GGGGAAU-AAGCUGGGUCCGA	Cleavage		1
vvi-miR166c/vvi-miR166d/vvi-miR166e/vvi-miR166f/vvi-miR166g/vvi-miR166h	XM_010658807.2	2559	100253946	LOC100253946	putative methyltransferase NSUN6	1720	1741	UCGGACCAG-GCUUCAUUCCCC	UGAGAAUGAAGCGCUGGUUCGA	Translation		1
vvi-miR166c/vvi-miR166d/vvi-miR166e/vvi-miR166f/vvi-miR166g/vvi-miR166h	XM_019219241.1	2398	109122437	LOC109122437	ankyrin-3-like, transcript variant X4	585	604	UCGGACCAGGCUUCAUUCCCC	GGGGAAU-AAGCUGGGUCCGA	Cleavage		1
vvi-miR166c/vvi-miR166d/vvi-miR166e/vvi-miR166f/vvi-miR166g/vvi-miR166h	XM_002284144.3	2921	100242128	LOC100242128	TPR repeat-containing thioredoxin TTL1	2104	2124	UCGGACCAGGCUUCAUUCCCC	AGGACAUGAAGUUUGGUUCGA	Cleavage		1
vvi-miR166c/vvi-miR166d/vvi-miR166e/vvi-miR166f/vvi-miR166g/vvi-miR166h	XM_010648279.2	1764	100249674	LOC100249674	uncharacterized LOC100249674, transcript variant X2	1035	1055	UCGGACCAGGCUUCAUUCCCC	UGGAAAUGAACUCUGGUUUGA	Translation		1
vvi-miR166c/vvi-miR166d/vvi-miR166e/vvi-miR166f/vvi-miR166g/vvi-miR166h	XM_002270266.3	1744	100249674	LOC100249674	uncharacterized LOC100249674, transcript variant X1	1015	1035	UCGGACCAGGCUUCAUUCCCC	UGGAAAUGAACUCUGGUUUGA	Translation		1
vvi-miR166c/vvi-miR166d/vvi-miR166e/vvi-miR166f/vvi-miR166g/vvi-miR166h	XM_019225535.1	4206	109124032	LOC109124032	uncharacterized LOC109124032	4049	4069	UCGGACCAGGCUUCAUUCCCC	GUCGAAUGGAACUUGGUCUGA	Translation		1
vvi-miR166c/vvi-miR166d/vvi-miR166e/vvi-miR166f/vvi-miR166g/vvi-miR166h	XM_010649902.2	3312	100262225	LOC100262225	protein FAR1-RELATED SEQUENCE 2, transcript variant X2	180	200	UCGGACCAGGCUUCAUUCCCC	GUCGAAUGAGGCUCGGUCUGA	Cleavage		1
vvi-miR166c/vvi-miR166d/vvi-miR166e/vvi-miR166f/vvi-miR166g/vvi-miR166h	XM_010656220.2	3287	100265181	LOC100265181	beta-galactosidase 1	1005	1025	UCGGACCAGGCUUCAUUCCCC	GUGGACUGAAGCCUGGACUGG	Cleavage		1
vvi-miR166c/vvi-miR166d/vvi-miR166e/vvi-miR166f/vvi-miR166g/vvi-miR166h	XM_002281121.3	2310	100248200	LOC100248200	protein ROOT PRIMORDIUM DEFECTIVE 1	1225	1245	UCGGACCAGGCUUCAUUCCCC	CAGGACUGAGGUCUGGUUCGC	Cleavage		1
vvi-miR166c/vvi-miR166d/vvi-miR166e/vvi-miR166f/vvi-miR166g/vvi-miR166h	XM_010660136.2	836	100256462	LOC100256462	LOB domain-containing protein 1	711	731	UCGGACCAGGCUUCAUUCCCC	GCGGAAUAAAGUUUGGUCAGA	Cleavage		1
vvi-miR166c/vvi-miR166d/vvi-miR166e/vvi-miR166f/vvi-miR166g/vvi-miR166h	XM_010649446.2	3173	100854677	LOC100854677	pentatricopeptide repeat-containing protein At4g33990	1844	1864	UCGGACCAGGCUUCAUUCCCC	AUGGAAUUAAGCCUAGUUUGA	Cleavage		1
vvi-miR166c/vvi-miR166d/vvi-miR166e/vvi-miR166f/vvi-miR166g/vvi-miR166h	XM_002282383.3	2703	100257656	LOC100257656	pentatricopeptide repeat-containing protein At5g11310, mitochondrial	551	571	UCGGACCAGGCUUCAUUCCCC	CAGGAAUUAAGCCUUGUUCGG	Cleavage		1
vvi-miR166c/vvi-miR166d/vvi-miR166e/vvi-miR166f/vvi-miR166g/vvi-miR166h	XM_010656170.2	2859	100248075	LOC100248075	GBF-interacting protein 1-like, transcript variant X5	115	135	UCGGACCAGGCUUCAUUCCCC	GGUGAAUGGUGUCUGGUUUGA	Cleavage		1
vvi-miR166c/vvi-miR166d/vvi-miR166e/vvi-miR166f/vvi-miR166g/vvi-miR166h	XM_010645719.2	4347	104877461	LOC104877461	uncharacterized LOC104877461	2965	2985	UCGGACCAGGCUUCAUUCCCC	AUAUCAUGAGGUCUGGUCCGA	Cleavage		1
vvi-miR166c/vvi-miR166d/vvi-miR166e/vvi-miR166f/vvi-miR166g/vvi-miR166h	XM_010666610.2	2944	104882595	LOC104882595	uncharacterized LOC104882595	698	718	UCGGACCAGGCUUCAUUCCCC	AUAUCAUGAGGUCUGGUCCGA	Cleavage		1
vvi-miR166c/vvi-miR166d/vvi-miR166e/vvi-miR166f/vvi-miR166g/vvi-miR166h	XM_002269444.4	2694	100248396	LOC100248396	nucleolar MIF4G domain-containing protein 1, transcript variant X1	2670	2690	UCGGACCAGGCUUCAUUCCCC	AGGGAAUGAAUUUUGGUUUGU	Translation		1
vvi-miR166c/vvi-miR166d/vvi-miR166e/vvi-miR166f/vvi-miR166g/vvi-miR166h	XM_019221820.1	2602	100248396	LOC100248396	nucleolar MIF4G domain-containing protein 1, transcript variant X2	2578	2598	UCGGACCAGGCUUCAUUCCCC	AGGGAAUGAAUUUUGGUUUGU	Translation		1
vvi-miR166c/vvi-miR166d/vvi-miR166e/vvi-miR166f/vvi-miR166g/vvi-miR166h	XM_010659249.2	2526	104880955	LOC104880955	uncharacterized LOC104880955	2048	2068	UCGGACCAGGCUUCAUUCCCC	AUAUCAUGAGGUCUGGUCCGA	Cleavage		1
vvi-miR166c/vvi-miR166d/vvi-miR166e/vvi-miR166f/vvi-miR166g/vvi-miR166h	XM_010653384.1	1788	104879687	LOC104879687	uncharacterized LOC104879687	1640	1660	UCGGACCAGGCUUCAUUCCCC	AUAUCAUGAGGUCUGGUCCGA	Cleavage		1
vvi-miR166c/vvi-miR166d/vvi-miR166e/vvi-miR166f/vvi-miR166g/vvi-miR166h	XM_002280213.3	2597	100253563	LOC100253563	protease Do-like 9	1253	1273	UCGGACCAGGCUUCAUUCCCC	UGGGAAUGAAACCUGAUCAGA	Translation		1
vvi-miR166c/vvi-miR166d/vvi-miR166e/vvi-miR166f/vvi-miR166g/vvi-miR166h	XM_019221362.1	2474	100265430	LOC100265430	phosphatidylinositol/phosphatidylcholine transfer protein SFH9, transcript variant X1	320	340	UCGGACCAGGCUUCAUUCCCC	AGGGAAGGAGGUCUGAUCCGG	Cleavage		1
vvi-miR166c/vvi-miR166d/vvi-miR166e/vvi-miR166f/vvi-miR166g/vvi-miR166h	XM_010654216.2	2470	100265430	LOC100265430	phosphatidylinositol/phosphatidylcholine transfer protein SFH9, transcript variant X2	319	339	UCGGACCAGGCUUCAUUCCCC	AGGGAAGGAGGUCUGAUCCGG	Cleavage		1
vvi-miR166c/vvi-miR166d/vvi-miR166e/vvi-miR166f/vvi-miR166g/vvi-miR166h	XM_003631278.2	2429	100855131	LOC100855131	leucine-rich repeat receptor-like protein kinase PXL1	1670	1690	UCGGACCAGGCUUCAUUCCCC	AGGGAAUGGAGCUAGUUCUGA	Cleavage		1
vvi-miR166c/vvi-miR166d/vvi-miR166e/vvi-miR166f/vvi-miR166g/vvi-miR166h	XM_010666174.2	2366	104882511	LOC104882511	uncharacterized LOC104882511	749	769	UCGGACCAGGCUUCAUUCCCC	AGUGGAUGGAGCCUGUUUCGA	Cleavage		1
vvi-miR166c/vvi-miR166d/vvi-miR166e/vvi-miR166f/vvi-miR166g/vvi-miR166h	XM_002277546.3	2159	100266814	LOC100266814	protein NRT1/ PTR FAMILY 5.6	1235	1255	UCGGACCAGGCUUCAUUCCCC	AGGAGAUGAAGCUUGUUCUGA	Cleavage		1
vvi-miR166c/vvi-miR166d/vvi-miR166e/vvi-miR166f/vvi-miR166g/vvi-miR166h	XM_019216945.1	2125	100246139	LOC100246139	GMP synthase [glutamine-hydrolyzing]	1792	1812	UCGGACCAGGCUUCAUUCCCC	UGGGAAUGAAGCCAUGUCGGA	Cleavage		1
vvi-miR166c/vvi-miR166d/vvi-miR166e/vvi-miR166f/vvi-miR166g/vvi-miR166h	XM_019225294.1	2081	104881245	LOC104881245	uncharacterized LOC104881245, transcript variant X2	383	403	UCGGACCAGGCUUCAUUCCCC	AGGAAAUGGAGUUUGAUCCGA	Cleavage		1
vvi-miR166c/vvi-miR166d/vvi-miR166e/vvi-miR166f/vvi-miR166g/vvi-miR166h	XM_010660724.2	2054	104881245	LOC104881245	uncharacterized LOC104881245, transcript variant X1	383	403	UCGGACCAGGCUUCAUUCCCC	AGGAAAUGGAGUUUGAUCCGA	Cleavage		1
vvi-miR166c/vvi-miR166d/vvi-miR166e/vvi-miR166f/vvi-miR166g/vvi-miR166h	XM_019225300.1	2031	104881245	LOC104881245	uncharacterized LOC104881245, transcript variant X3	384	404	UCGGACCAGGCUUCAUUCCCC	AGGAAAUGGAGUUUGAUCCGA	Cleavage		1
vvi-miR166c/vvi-miR166d/vvi-miR166e/vvi-miR166f/vvi-miR166g/vvi-miR166h	XM_002278625.4	1649	100250388	LOC100250388	NAC domain-containing protein 73, transcript variant X2	418	438	UCGGACCAGGCUUCAUUCCCC	CGGGAGUGAAGUUCGAUCCGA	Cleavage		1
vvi-miR166c/vvi-miR166d/vvi-miR166e/vvi-miR166f/vvi-miR166g/vvi-miR166h	XM_010657159.2	1594	100250388	LOC100250388	NAC domain-containing protein 73, transcript variant X1	363	383	UCGGACCAGGCUUCAUUCCCC	CGGGAGUGAAGUUCGAUCCGA	Cleavage		1
vvi-miR166c/vvi-miR166d/vvi-miR166e/vvi-miR166f/vvi-miR166g/vvi-miR166h	XM_019220786.1	1296	100251962	LOC100251962	yrdC domain-containing protein, mitochondrial, transcript variant X1	1140	1160	UCGGACCAGGCUUCAUUCCCC	UGGGAAUGAAUUCUGGUUGGG	Translation		1
vvi-miR166c/vvi-miR166d/vvi-miR166e/vvi-miR166f/vvi-miR166g/vvi-miR166h	XM_019220787.1	1289	100251962	LOC100251962	yrdC domain-containing protein, mitochondrial, transcript variant X2	1133	1153	UCGGACCAGGCUUCAUUCCCC	UGGGAAUGAAUUCUGGUUGGG	Translation		1
vvi-miR166c/vvi-miR166d/vvi-miR166e/vvi-miR166f/vvi-miR166g/vvi-miR166h	XM_002271938.3	1273	100243499	LOC100243499	chlorophyllase-1	70	90	UCGGACCAGGCUUCAUUCCCC	AGGGAAUCAAGCUUGAUUUGA	Cleavage		1
vvi-miR166c/vvi-miR166d/vvi-miR166e/vvi-miR166f/vvi-miR166g/vvi-miR166h	XM_010652440.2	1270	100250754	LOC100250754	polygalacturonase	1211	1231	UCGGACCAGGCUUCAUUCCCC	AGGAAAUGGGGUUUGGUUUGA	Cleavage		1
vvi-miR166c/vvi-miR166d/vvi-miR166e/vvi-miR166f/vvi-miR166g/vvi-miR166h	XM_002285087.3	1188	100251962	LOC100251962	yrdC domain-containing protein, mitochondrial, transcript variant X3	1032	1052	UCGGACCAGGCUUCAUUCCCC	UGGGAAUGAAUUCUGGUUGGG	Translation		1
vvi-miR166c/vvi-miR166d/vvi-miR166e/vvi-miR166f/vvi-miR166g/vvi-miR166h	XM_002273890.3	1050	100249336	LOC100249336	chlorophyllase-1	47	67	UCGGACCAGGCUUCAUUCCCC	AGGGAAUCAAGCUUGAUUUGA	Cleavage		1
vvi-miR166c/vvi-miR166d/vvi-miR166e/vvi-miR166f/vvi-miR166g/vvi-miR166h	XM_010662885.2	6759	100247209	LOC100247209	TATA-binding protein-associated factor BTAF1, transcript variant X1	5306	5326	UCGGACCAGGCUUCAUUCCCC	AAAGGAUGAAGUCUUGUCUGA	Cleavage		1
vvi-miR166c/vvi-miR166d/vvi-miR166e/vvi-miR166f/vvi-miR166g/vvi-miR166h	XM_002275249.4	6753	100247209	LOC100247209	TATA-binding protein-associated factor BTAF1, transcript variant X3	5300	5320	UCGGACCAGGCUUCAUUCCCC	AAAGGAUGAAGUCUUGUCUGA	Cleavage		1
vvi-miR166c/vvi-miR166d/vvi-miR166e/vvi-miR166f/vvi-miR166g/vvi-miR166h	XM_010662886.2	6751	100247209	LOC100247209	TATA-binding protein-associated factor BTAF1, transcript variant X2	5298	5318	UCGGACCAGGCUUCAUUCCCC	AAAGGAUGAAGUCUUGUCUGA	Cleavage		1
vvi-miR166c/vvi-miR166d/vvi-miR166e/vvi-miR166f/vvi-miR166g/vvi-miR166h	XM_010656418.2	4305	100241074	LOC100241074	putative pentatricopeptide repeat-containing protein At2g02150, transcript variant X1	2200	2220	UCGGACCAGGCUUCAUUCCCC	UUGGAAUGGAGCUUGAUCUGC	Cleavage		1
vvi-miR166c/vvi-miR166d/vvi-miR166e/vvi-miR166f/vvi-miR166g/vvi-miR166h	XM_010656421.2	4301	100241074	LOC100241074	putative pentatricopeptide repeat-containing protein At2g02150, transcript variant X2	2200	2220	UCGGACCAGGCUUCAUUCCCC	UUGGAAUGGAGCUUGAUCUGC	Cleavage		1
vvi-miR166c/vvi-miR166d/vvi-miR166e/vvi-miR166f/vvi-miR166g/vvi-miR166h	XM_002267364.3	1630	100248494	LOC100248494	ethylene-responsive transcription factor CRF4-like	517	537	UCGGACCAGGCUUCAUUCCCC	GGGAAACGAAGCGUGGUUUGA	Translation		1
vvi-miR166c/vvi-miR166d/vvi-miR166e/vvi-miR166f/vvi-miR166g/vvi-miR166h	XM_019223395.1	1332	100255636	LOC100255636	probable inactive receptor kinase At2g26730	369	389	UCGGACCAGGCUUCAUUCCCC	GAGGAAUGAAGCCUAUUUUGA	Cleavage		1
vvi-miR166c/vvi-miR166d/vvi-miR166e/vvi-miR166f/vvi-miR166g/vvi-miR166h	XM_019219461.1	2613	100267944	LOC100267944	pentatricopeptide repeat-containing protein At5g25630, transcript variant X3	837	857	UCGGACCAGGCUUCAUUCCCC	AUGGAAUGGAGCCUGAUUCUA	Cleavage		1
vvi-miR166c/vvi-miR166d/vvi-miR166e/vvi-miR166f/vvi-miR166g/vvi-miR166h	XM_019219462.1	2608	100267944	LOC100267944	pentatricopeptide repeat-containing protein At5g25630, transcript variant X4	832	852	UCGGACCAGGCUUCAUUCCCC	AUGGAAUGGAGCCUGAUUCUA	Cleavage		1
vvi-miR166c/vvi-miR166d/vvi-miR166e/vvi-miR166f/vvi-miR166g/vvi-miR166h	XM_010650222.2	2500	100267944	LOC100267944	pentatricopeptide repeat-containing protein At5g25630, transcript variant X1	724	744	UCGGACCAGGCUUCAUUCCCC	AUGGAAUGGAGCCUGAUUCUA	Cleavage		1
vvi-miR166c/vvi-miR166d/vvi-miR166e/vvi-miR166f/vvi-miR166g/vvi-miR166h	XM_002281533.4	2487	100267944	LOC100267944	pentatricopeptide repeat-containing protein At5g25630, transcript variant X2	711	731	UCGGACCAGGCUUCAUUCCCC	AUGGAAUGGAGCCUGAUUCUA	Cleavage		1
vvi-miR166c/vvi-miR166d/vvi-miR166e/vvi-miR166f/vvi-miR166g/vvi-miR166h	XM_010649065.2	2670	100854039	LOC100854039	probable amino-acid acetyltransferase NAGS1, chloroplastic, transcript variant X1	1561	1581	UCGGACCAGGCUUCAUUCCCC	UGGGAAUGGACUAUGGUCUGG	Translation		1
vvi-miR166c/vvi-miR166d/vvi-miR166e/vvi-miR166f/vvi-miR166g/vvi-miR166h	XM_003635404.3	2661	109121380	LOC109121380	probable amino-acid acetyltransferase NAGS1, chloroplastic, transcript variant X1	1541	1561	UCGGACCAGGCUUCAUUCCCC	UGGGAAUGGACUAUGGUCUGG	Translation		1
vvi-miR166c/vvi-miR166d/vvi-miR166e/vvi-miR166f/vvi-miR166g/vvi-miR166h	XM_002264355.4	2534	100259394	LOC100259394	probable amino-acid acetyltransferase NAGS1, chloroplastic	1523	1543	UCGGACCAGGCUUCAUUCCCC	UGGGAAUGGACUAUGGUCUGG	Translation		1
vvi-miR166c/vvi-miR166d/vvi-miR166e/vvi-miR166f/vvi-miR166g/vvi-miR166h	XM_019218616.1	2381	109121380	LOC109121380	probable amino-acid acetyltransferase NAGS1, chloroplastic, transcript variant X2	1261	1281	UCGGACCAGGCUUCAUUCCCC	UGGGAAUGGACUAUGGUCUGG	Translation		1
vvi-miR166c/vvi-miR166d/vvi-miR166e/vvi-miR166f/vvi-miR166g/vvi-miR166h	XM_019218649.1	2376	100854039	LOC100854039	probable amino-acid acetyltransferase NAGS1, chloroplastic, transcript variant X2	1267	1287	UCGGACCAGGCUUCAUUCCCC	UGGGAAUGGACUAUGGUCUGG	Translation		1
vvi-miR166c/vvi-miR166d/vvi-miR166e/vvi-miR166f/vvi-miR166g/vvi-miR166h	XM_019216392.1	1815	104882794	LOC104882794	uncharacterized LOC104882794	692	713	UCGGACCAGGCUU-CAUUCCCC	GUGGAAUGCAAGCUUGGUCAGA	Cleavage		1
vvi-miR166c/vvi-miR166d/vvi-miR166e/vvi-miR166f/vvi-miR166g/vvi-miR166h	XM_002266268.4	1691	100253113	LOC100253113	UDP-glycosyltransferase 82A1	1373	1393	UCGGACCAGGCUUCAUUCCCC	UGGGAGAGGAGGCUGGUUUGA	Translation		1
vvi-miR166c/vvi-miR166d/vvi-miR166e/vvi-miR166f/vvi-miR166g/vvi-miR166h	XM_019225485.1	1686	100253319	LOC100253319	protein PAIR1, transcript variant X2	1610	1630	UCGGACCAGGCUUCAUUCCCC	UUUGAAGGAAGUUUGGUUUGA	Cleavage		1
vvi-miR166c/vvi-miR166d/vvi-miR166e/vvi-miR166f/vvi-miR166g/vvi-miR166h	XM_002263346.4	3179	100257138	LOC100257138	beta-galactosidase 3, transcript variant X1	211	231	UCGGACCAGGCUUCAUUCCCC	AUUGAAUGAAGCCUCGUUUGU	Cleavage		2
vvi-miR166c/vvi-miR166d/vvi-miR166e/vvi-miR166f/vvi-miR166g/vvi-miR166h	XM_019217990.1	2974	100257138	LOC100257138	beta-galactosidase 3, transcript variant X2	213	233	UCGGACCAGGCUUCAUUCCCC	AUUGAAUGAAGCCUCGUUUGU	Cleavage		2
vvi-miR166c/vvi-miR166d/vvi-miR166e/vvi-miR166f/vvi-miR166g/vvi-miR166h	XM_019225261.1	8393	104881377	LOC104881377	putative ribonuclease H protein At1g65750, transcript variant X3	6896	6916	UCGGACCAGGCUUCAUUCCCC	AUGGAAUGGGGUCUGGUUCUU	Cleavage		1
vvi-miR166c/vvi-miR166d/vvi-miR166e/vvi-miR166f/vvi-miR166g/vvi-miR166h	XM_019225263.1	8381	104881377	LOC104881377	putative ribonuclease H protein At1g65750, transcript variant X5	6884	6904	UCGGACCAGGCUUCAUUCCCC	AUGGAAUGGGGUCUGGUUCUU	Cleavage		1
vvi-miR166c/vvi-miR166d/vvi-miR166e/vvi-miR166f/vvi-miR166g/vvi-miR166h	XM_019225262.1	8096	104881377	LOC104881377	putative ribonuclease H protein At1g65750, transcript variant X4	6599	6619	UCGGACCAGGCUUCAUUCCCC	AUGGAAUGGGGUCUGGUUCUU	Cleavage		1
vvi-miR166c/vvi-miR166d/vvi-miR166e/vvi-miR166f/vvi-miR166g/vvi-miR166h	XM_019225264.1	8084	104881377	LOC104881377	putative ribonuclease H protein At1g65750, transcript variant X6	6587	6607	UCGGACCAGGCUUCAUUCCCC	AUGGAAUGGGGUCUGGUUCUU	Cleavage		1
vvi-miR166c/vvi-miR166d/vvi-miR166e/vvi-miR166f/vvi-miR166g/vvi-miR166h	XM_019225265.1	8030	104881377	LOC104881377	putative ribonuclease H protein At1g65750, transcript variant X7	6533	6553	UCGGACCAGGCUUCAUUCCCC	AUGGAAUGGGGUCUGGUUCUU	Cleavage		1
vvi-miR166c/vvi-miR166d/vvi-miR166e/vvi-miR166f/vvi-miR166g/vvi-miR166h	XM_019225260.1	8030	104881377	LOC104881377	putative ribonuclease H protein At1g65750, transcript variant X2	6533	6553	UCGGACCAGGCUUCAUUCCCC	AUGGAAUGGGGUCUGGUUCUU	Cleavage		1
vvi-miR166c/vvi-miR166d/vvi-miR166e/vvi-miR166f/vvi-miR166g/vvi-miR166h	XM_019225267.1	8015	104881377	LOC104881377	putative ribonuclease H protein At1g65750, transcript variant X9	6518	6538	UCGGACCAGGCUUCAUUCCCC	AUGGAAUGGGGUCUGGUUCUU	Cleavage		1
vvi-miR166c/vvi-miR166d/vvi-miR166e/vvi-miR166f/vvi-miR166g/vvi-miR166h	XM_019225259.1	8015	104881377	LOC104881377	putative ribonuclease H protein At1g65750, transcript variant X1	6518	6538	UCGGACCAGGCUUCAUUCCCC	AUGGAAUGGGGUCUGGUUCUU	Cleavage		1
vvi-miR166c/vvi-miR166d/vvi-miR166e/vvi-miR166f/vvi-miR166g/vvi-miR166h	XM_019225266.1	7676	104881377	LOC104881377	putative ribonuclease H protein At1g65750, transcript variant X8	6179	6199	UCGGACCAGGCUUCAUUCCCC	AUGGAAUGGGGUCUGGUUCUU	Cleavage		1
vvi-miR166c/vvi-miR166d/vvi-miR166e/vvi-miR166f/vvi-miR166g/vvi-miR166h	XM_019221749.1	4662	100246057	LOC100246057	two-component response regulator ORR26, transcript variant X3	2614	2634	UCGGACCAGGCUUCAUUCCCC	AAGGAAUGAAGCUUGAUCCUG	Cleavage		1
vvi-miR166c/vvi-miR166d/vvi-miR166e/vvi-miR166f/vvi-miR166g/vvi-miR166h	XM_019223634.1	2268	100264261	LOC100264261	WD repeat-containing protein 26, transcript variant X2	1169	1189	UCGGACCAGGCUUCAUUCCCC	CAGGGAUGAAGUCUGGUUUUU	Cleavage		1
vvi-miR166c/vvi-miR166d/vvi-miR166e/vvi-miR166f/vvi-miR166g/vvi-miR166h	XM_019223633.1	2153	100264261	LOC100264261	WD repeat-containing protein 26, transcript variant X1	1054	1074	UCGGACCAGGCUUCAUUCCCC	CAGGGAUGAAGUCUGGUUUUU	Cleavage		1
vvi-miR166c/vvi-miR166d/vvi-miR166e/vvi-miR166f/vvi-miR166g/vvi-miR166h	XM_019223635.1	2131	100264261	LOC100264261	WD repeat-containing protein 26, transcript variant X3	1032	1052	UCGGACCAGGCUUCAUUCCCC	CAGGGAUGAAGUCUGGUUUUU	Cleavage		1
vvi-miR166c/vvi-miR166d/vvi-miR166e/vvi-miR166f/vvi-miR166g/vvi-miR166h	XM_019217977.1	2909	100854773	LOC100854773	uncharacterized LOC100854773, transcript variant X1	2857	2877	UCGGACCAGGCUUCAUUCCCC	GGUGAAUGAGGCAUGUUCUGA	Translation		1
vvi-miR166c/vvi-miR166d/vvi-miR166e/vvi-miR166f/vvi-miR166g/vvi-miR166h	XM_019217982.1	2891	100854773	LOC100854773	uncharacterized LOC100854773, transcript variant X6	2839	2859	UCGGACCAGGCUUCAUUCCCC	GGUGAAUGAGGCAUGUUCUGA	Translation		1
vvi-miR166c/vvi-miR166d/vvi-miR166e/vvi-miR166f/vvi-miR166g/vvi-miR166h	XM_019217983.1	2879	100854773	LOC100854773	uncharacterized LOC100854773, transcript variant X7	2827	2847	UCGGACCAGGCUUCAUUCCCC	GGUGAAUGAGGCAUGUUCUGA	Translation		1
vvi-miR166c/vvi-miR166d/vvi-miR166e/vvi-miR166f/vvi-miR166g/vvi-miR166h	XM_019217978.1	2800	100854773	LOC100854773	uncharacterized LOC100854773, transcript variant X2	2748	2768	UCGGACCAGGCUUCAUUCCCC	GGUGAAUGAGGCAUGUUCUGA	Translation		1
vvi-miR166c/vvi-miR166d/vvi-miR166e/vvi-miR166f/vvi-miR166g/vvi-miR166h	XM_010646354.2	2486	100251507	LOC100251507	subtilisin-like protease SBT5.4	495	515	UCGGACCAGGCUUCAUUCCCC	UUGGAAGAAAGCCAGGUUUGG	Cleavage		2
vvi-miR166c/vvi-miR166d/vvi-miR166e/vvi-miR166f/vvi-miR166g/vvi-miR166h	XM_002273483.3	2029	100267109	LOC100267109	serine carboxypeptidase-like 51, transcript variant X1	1364	1384	UCGGACCAGGCUUCAUUCCCC	GGGGACUGAAGCAUGGGUUGA	Translation		1
vvi-miR166c/vvi-miR166d/vvi-miR166e/vvi-miR166f/vvi-miR166g/vvi-miR166h	XM_010653447.2	2001	100267109	LOC100267109	serine carboxypeptidase-like 51, transcript variant X2	1336	1356	UCGGACCAGGCUUCAUUCCCC	GGGGACUGAAGCAUGGGUUGA	Translation		1
vvi-miR166c/vvi-miR166d/vvi-miR166e/vvi-miR166f/vvi-miR166g/vvi-miR166h	XM_019224102.1	801	100853455	LOC100853455	blue copper protein-like	108	128	UCGGACCAGGCUUCAUUCCCC	CGACUAUGAAGCCUGGUCCAA	Cleavage		1
vvi-miR166c/vvi-miR166d/vvi-miR166e/vvi-miR166f/vvi-miR166g/vvi-miR166h	XM_010660902.1	429	104881292	LOC104881292	stellacyanin-like	114	134	UCGGACCAGGCUUCAUUCCCC	CGACUAUGAAGCCUGGUCCAA	Cleavage		1
vvi-miR166c/vvi-miR166d/vvi-miR166e/vvi-miR166f/vvi-miR166g/vvi-miR166h	XM_010651041.2	7709	104879175	LOC104879175	uncharacterized LOC104879175	5862	5882	UCGGACCAGGCUUCAUUCCCC	UGGGGAUAAGGUCUGGUUGGA	Cleavage		1
vvi-miR166c/vvi-miR166d/vvi-miR166e/vvi-miR166f/vvi-miR166g/vvi-miR166h	XM_010654221.2	7116	100267035	LOC100267035	chromatin modification-related protein EAF1 B, transcript variant X2	4636	4656	UCGGACCAGGCUUCAUUCCCC	UGGGAGUGGUGUCUGGGCUGA	Cleavage		1
vvi-miR166c/vvi-miR166d/vvi-miR166e/vvi-miR166f/vvi-miR166g/vvi-miR166h	XM_010654220.2	6808	100267035	LOC100267035	chromatin modification-related protein EAF1 B, transcript variant X1	4328	4348	UCGGACCAGGCUUCAUUCCCC	UGGGAGUGGUGUCUGGGCUGA	Cleavage		1
vvi-miR166c/vvi-miR166d/vvi-miR166e/vvi-miR166f/vvi-miR166g/vvi-miR166h	XM_002269160.4	6805	100267035	LOC100267035	chromatin modification-related protein EAF1 B, transcript variant X3	4325	4345	UCGGACCAGGCUUCAUUCCCC	UGGGAGUGGUGUCUGGGCUGA	Cleavage		1
vvi-miR166c/vvi-miR166d/vvi-miR166e/vvi-miR166f/vvi-miR166g/vvi-miR166h	XM_010663848.2	3033	100257976	LOC100257976	pentatricopeptide repeat-containing protein At5g42310, mitochondrial, transcript variant X1	530	550	UCGGACCAGGCUUCAUUCCCC	UGGGGUUGAAGCUUGAUUUGA	Cleavage		1
vvi-miR166c/vvi-miR166d/vvi-miR166e/vvi-miR166f/vvi-miR166g/vvi-miR166h	XM_019225864.1	2904	100257976	LOC100257976	pentatricopeptide repeat-containing protein At5g42310, mitochondrial, transcript variant X2	530	550	UCGGACCAGGCUUCAUUCCCC	UGGGGUUGAAGCUUGAUUUGA	Cleavage		1
vvi-miR166c/vvi-miR166d/vvi-miR166e/vvi-miR166f/vvi-miR166g/vvi-miR166h	XM_002278374.4	2232	100256030	LOC100256030	graves disease carrier protein	2025	2045	UCGGACCAGGCUUCAUUCCCC	UGUGGAUGAAGUCUGGUUUAA	Cleavage		1
vvi-miR166c/vvi-miR166d/vvi-miR166e/vvi-miR166f/vvi-miR166g/vvi-miR166h	XM_003632261.3	1934	100855343	LOC100855343	F-box/kelch-repeat protein SKIP30, transcript variant X1	853	873	UCGGACCAGGCUUCAUUCCCC	AACCAAUGAAGUCUGGUCUUA	Cleavage		1
vvi-miR166c/vvi-miR166d/vvi-miR166e/vvi-miR166f/vvi-miR166g/vvi-miR166h	XM_010653685.2	1904	100855343	LOC100855343	F-box/kelch-repeat protein SKIP30, transcript variant X3	823	843	UCGGACCAGGCUUCAUUCCCC	AACCAAUGAAGUCUGGUCUUA	Cleavage		1
vvi-miR166c/vvi-miR166d/vvi-miR166e/vvi-miR166f/vvi-miR166g/vvi-miR166h	XM_002272745.3	1877	100241513	LOC100241513	histone-lysine N-methyltransferase ASHR3, transcript variant X1	348	368	UCGGACCAGGCUUCAUUCCCC	AGAAAAUGGAGUCUGGUGCGA	Cleavage		1
vvi-miR166c/vvi-miR166d/vvi-miR166e/vvi-miR166f/vvi-miR166g/vvi-miR166h	XM_003632263.3	1770	100855343	LOC100855343	F-box/kelch-repeat protein SKIP30, transcript variant X2	689	709	UCGGACCAGGCUUCAUUCCCC	AACCAAUGAAGUCUGGUCUUA	Cleavage		1
vvi-miR166c/vvi-miR166d/vvi-miR166e/vvi-miR166f/vvi-miR166g/vvi-miR166h	XM_010653686.2	1757	100855343	LOC100855343	F-box/kelch-repeat protein SKIP30, transcript variant X5	715	735	UCGGACCAGGCUUCAUUCCCC	AACCAAUGAAGUCUGGUCUUA	Cleavage		1
vvi-miR166c/vvi-miR166d/vvi-miR166e/vvi-miR166f/vvi-miR166g/vvi-miR166h	XM_010653684.2	1592	100855343	LOC100855343	F-box/kelch-repeat protein SKIP30, transcript variant X4	550	570	UCGGACCAGGCUUCAUUCCCC	AACCAAUGAAGUCUGGUCUUA	Cleavage		1
vvi-miR166c/vvi-miR166d/vvi-miR166e/vvi-miR166f/vvi-miR166g/vvi-miR166h	XM_019222836.1	1389	100241513	LOC100241513	histone-lysine N-methyltransferase ASHR3, transcript variant X2	350	370	UCGGACCAGGCUUCAUUCCCC	AGAAAAUGGAGUCUGGUGCGA	Cleavage		1
vvi-miR166c/vvi-miR166d/vvi-miR166e/vvi-miR166f/vvi-miR166g/vvi-miR166h	XM_010654053.2	1089	100244659	LOC100244659	GRF1-interacting factor 1, transcript variant X1	691	711	UCGGACCAGGCUUCAUUCCCC	UGGGACUGGAGCCUUUUCCGA	Cleavage		1
vvi-miR166c/vvi-miR166d/vvi-miR166e/vvi-miR166f/vvi-miR166g/vvi-miR166h	XM_019221268.1	1065	100244659	LOC100244659	GRF1-interacting factor 1, transcript variant X2	667	687	UCGGACCAGGCUUCAUUCCCC	UGGGACUGGAGCCUUUUCCGA	Cleavage		1
vvi-miR166c/vvi-miR166d/vvi-miR166e/vvi-miR166f/vvi-miR166g/vvi-miR166h	XM_002280875.3	2579	100243950	LOC100243950	phosphoglucomutase-like	2398	2418	UCGGACCAGGCUUCAUUCCCC	AAUGAAUGAAGCCUGCUUGGA	Cleavage		1
vvi-miR166c/vvi-miR166d/vvi-miR166e/vvi-miR166f/vvi-miR166g/vvi-miR166h	XM_010650157.2	1884	100245579	LOC100245579	oligouridylate-binding protein 1B, transcript variant X4	452	472	UCGGACCAGGCUUCAUUCCCC	CAAGAAUGGAGCCUGUUCCAA	Cleavage		1
vvi-miR166c/vvi-miR166d/vvi-miR166e/vvi-miR166f/vvi-miR166g/vvi-miR166h	XM_010648869.2	1531	100245935	LOC100245935	transcription factor ILR3, transcript variant X4	736	756	UCGGACCAGGCUUCAUUCCCC	UCGGGAUGAGGUCUGGACUGU	Cleavage		1
vvi-miR166c/vvi-miR166d/vvi-miR166e/vvi-miR166f/vvi-miR166g/vvi-miR166h	XM_002285671.4	2370	100253910	LOC100253910	serine/threonine-protein kinase-like protein At1g28390	1527	1549	UCGGACCAG--GCUUCAUUCCCC	GGGGAAUGAAGCGGUUGGUUCGU	Translation		1
vvi-miR166c/vvi-miR166d/vvi-miR166e/vvi-miR166f/vvi-miR166g/vvi-miR166h	XM_019225385.1	1898	100261280	LOC100261280	cyprosin, transcript variant X4	1302	1322	UCGGACCAGGCUUCAUUCCCC	UGGGAAUGAAGUUUGGUGCAC	Cleavage		1
vvi-miR166c/vvi-miR166d/vvi-miR166e/vvi-miR166f/vvi-miR166g/vvi-miR166h	XM_019225384.1	1878	100261280	LOC100261280	cyprosin, transcript variant X1	1282	1302	UCGGACCAGGCUUCAUUCCCC	UGGGAAUGAAGUUUGGUGCAC	Cleavage		1
vvi-miR166c/vvi-miR166d/vvi-miR166e/vvi-miR166f/vvi-miR166g/vvi-miR166h	XM_003633568.3	1843	100261280	LOC100261280	cyprosin, transcript variant X3	1260	1280	UCGGACCAGGCUUCAUUCCCC	UGGGAAUGAAGUUUGGUGCAC	Cleavage		1
vvi-miR166c/vvi-miR166d/vvi-miR166e/vvi-miR166f/vvi-miR166g/vvi-miR166h	XM_010661455.2	1766	100261280	LOC100261280	cyprosin, transcript variant X2	1170	1190	UCGGACCAGGCUUCAUUCCCC	UGGGAAUGAAGUUUGGUGCAC	Cleavage		1
vvi-miR166c/vvi-miR166d/vvi-miR166e/vvi-miR166f/vvi-miR166g/vvi-miR166h	XM_010661457.2	1758	100261280	LOC100261280	cyprosin, transcript variant X5	1162	1182	UCGGACCAGGCUUCAUUCCCC	UGGGAAUGAAGUUUGGUGCAC	Cleavage		1
vvi-miR166c/vvi-miR166d/vvi-miR166e/vvi-miR166f/vvi-miR166g/vvi-miR166h	XM_002271896.4	1868	100250320	LOC100250320	carboxyl-terminal-processing peptidase 1, chloroplastic, transcript variant X1	658	678	UCGGACCAGGCUUCAUUCCCC	GGGGGAUGAAAUCUUGUCUGU	Translation		1
vvi-miR166c/vvi-miR166d/vvi-miR166e/vvi-miR166f/vvi-miR166g/vvi-miR166h	XM_010657327.2	1814	100250320	LOC100250320	carboxyl-terminal-processing peptidase 1, chloroplastic, transcript variant X2	658	678	UCGGACCAGGCUUCAUUCCCC	GGGGGAUGAAAUCUUGUCUGU	Translation		1
vvi-miR166c/vvi-miR166d/vvi-miR166e/vvi-miR166f/vvi-miR166g/vvi-miR166h	XM_019222665.1	1264	100250320	LOC100250320	carboxyl-terminal-processing peptidase 1, chloroplastic, transcript variant X3	658	678	UCGGACCAGGCUUCAUUCCCC	GGGGGAUGAAAUCUUGUCUGU	Translation		1
vvi-miR166c/vvi-miR166d/vvi-miR166e/vvi-miR166f/vvi-miR166g/vvi-miR166h	XM_010664555.2	7573	100247074	LOC100247074	uncharacterized LOC100247074	6673	6693	UCGGACCAGGCUUCAUUCCCC	AAUCAAUGAAGCCUGGUUCUU	Cleavage		1
vvi-miR166c/vvi-miR166d/vvi-miR166e/vvi-miR166f/vvi-miR166g/vvi-miR166h	XM_002264976.3	5142	100253698	LOC100253698	ABC transporter C family member 4, transcript variant X1	172	192	UCGGACCAGGCUUCAUUCCCC	GGGGAAUGGAGAUUGGUGAGA	Translation		1
vvi-miR166c/vvi-miR166d/vvi-miR166e/vvi-miR166f/vvi-miR166g/vvi-miR166h	XM_019221121.1	5047	100253698	LOC100253698	ABC transporter C family member 4, transcript variant X3	77	97	UCGGACCAGGCUUCAUUCCCC	GGGGAAUGGAGAUUGGUGAGA	Translation		1
vvi-miR166c/vvi-miR166d/vvi-miR166e/vvi-miR166f/vvi-miR166g/vvi-miR166h	XM_002272731.4	2530	100250696	LOC100250696	probable LRR receptor-like serine/threonine-protein kinase At5g63710, transcript variant X1	1487	1507	UCGGACCAGGCUUCAUUCCCC	GGGGAGAGAGGCUUGGACUGG	Cleavage		1
vvi-miR166c/vvi-miR166d/vvi-miR166e/vvi-miR166f/vvi-miR166g/vvi-miR166h	XM_010646354.2	2486	100251507	LOC100251507	subtilisin-like protease SBT5.4	1574	1594	UCGGACCAGGCUUCAUUCCCC	UGGGAAUAAAGCCUGCUCCAU	Cleavage		2
vvi-miR166c/vvi-miR166d/vvi-miR166e/vvi-miR166f/vvi-miR166g/vvi-miR166h	XM_010654669.2	2346	100250696	LOC100250696	probable LRR receptor-like serine/threonine-protein kinase At5g63710, transcript variant X2	1303	1323	UCGGACCAGGCUUCAUUCCCC	GGGGAGAGAGGCUUGGACUGG	Cleavage		1
vvi-miR166c/vvi-miR166d/vvi-miR166e/vvi-miR166f/vvi-miR166g/vvi-miR166h	XM_019220849.1	2322	100250696	LOC100250696	probable LRR receptor-like serine/threonine-protein kinase At5g63710, transcript variant X3	1279	1299	UCGGACCAGGCUUCAUUCCCC	GGGGAGAGAGGCUUGGACUGG	Cleavage		1
vvi-miR166c/vvi-miR166d/vvi-miR166e/vvi-miR166f/vvi-miR166g/vvi-miR166h	XM_010654670.2	2224	100250696	LOC100250696	probable LRR receptor-like serine/threonine-protein kinase At5g63710, transcript variant X4	1181	1201	UCGGACCAGGCUUCAUUCCCC	GGGGAGAGAGGCUUGGACUGG	Cleavage		1
vvi-miR166c/vvi-miR166d/vvi-miR166e/vvi-miR166f/vvi-miR166g/vvi-miR166h	XM_002274643.4	1235	100241511	LOC100241511	zinc finger protein CONSTANS-LIKE 7	439	459	UCGGACCAGGCUUCAUUCCCC	AGUCUUAGAAGCCUGGUCCGA	Cleavage		1
vvi-miR166c/vvi-miR166d/vvi-miR166e/vvi-miR166f/vvi-miR166g/vvi-miR166h	XM_010648156.2	4134	100253200	LOC100253200	type II inositol polyphosphate 5-phosphatase 15, transcript variant X1	1293	1313	UCGGACCAGGCUUCAUUCCCC	GGAAGAUGAAGUCUGUUUCGA	Cleavage		1
vvi-miR166c/vvi-miR166d/vvi-miR166e/vvi-miR166f/vvi-miR166g/vvi-miR166h	XM_010648157.2	4032	100253200	LOC100253200	type II inositol polyphosphate 5-phosphatase 15, transcript variant X3	1293	1313	UCGGACCAGGCUUCAUUCCCC	GGAAGAUGAAGUCUGUUUCGA	Cleavage		1
vvi-miR166c/vvi-miR166d/vvi-miR166e/vvi-miR166f/vvi-miR166g/vvi-miR166h	XM_019225246.1	3772	104881365	LOC104881365	wall-associated receptor kinase-like 20	1515	1535	UCGGACCAGGCUUCAUUCCCC	GAGAGAUGAUGUCUGUUCUGA	Cleavage		1
vvi-miR166c/vvi-miR166d/vvi-miR166e/vvi-miR166f/vvi-miR166g/vvi-miR166h	XM_002271881.3	3439	100245187	LOC100245187	WD repeat-containing protein YMR102C	37	57	UCGGACCAGGCUUCAUUCCCC	GGGGAGAGGAGCUAGCUCCGA	Cleavage		1
vvi-miR166c/vvi-miR166d/vvi-miR166e/vvi-miR166f/vvi-miR166g/vvi-miR166h	XM_002284574.4	1695	100248838	LOC100248838	uncharacterized LOC100248838	1424	1444	UCGGACCAGGCUUCAUUCCCC	GGCGAGUGGAGUUGGGUUUGA	Cleavage		1
vvi-miR166c/vvi-miR166d/vvi-miR166e/vvi-miR166f/vvi-miR166g/vvi-miR166h	XM_002263726.4	1561	100257112	LOC100257112	spermidine synthase-like	95	115	UCGGACCAGGCUUCAUUCCCC	GGGUGAGGAGGCUUGGUUUGG	Cleavage		1
vvi-miR167a	XM_002267605.4	1751	100244697	LOC100244697	2,3-dimethylmalate lyase	93	113	UGAAGCUGCCAGCAUGAUCUG	AGGAUCAUGCUGAAGGCUUCA	Translation		1
vvi-miR167a	XM_002282159.4	1284	100244279	LOC100244279	bZIP transcription factor 53	987	1007	UGAAGCUGCCAGCAUGAUCUG	UGGGUCAUUUUGGCAGCUUUG	Cleavage		1
vvi-miR167a	XM_002285678.4	1493	100250537	LOC100250537	phosphoribosylaminoimidazole-succinocarboxamide synthase, chloroplastic	1342	1362	UGAAGCUGCCAGCAUGAUCUG	UCGAUUAUGCUGGUGGCUUAA	Cleavage		1
vvi-miR167a	XM_002271127.3	1695	100256852	LOC100256852	uncharacterized LOC100256852	886	906	UGAAGCUGCCAGCAUGAUCUG	GAGGUCUUGCUUGCAGUUUCA	Translation		1
vvi-miR167a	XM_010657906.2	2220	100252607	LOC100252607	K(+) efflux antiporter 4, transcript variant X2	360	380	UGAAGCUGCCAGCAUGAUCUG	CCAGUGAUGCUGGUAGCUUCA	Cleavage		1
vvi-miR167a	XM_002282422.4	2375	100252607	LOC100252607	K(+) efflux antiporter 4, transcript variant X1	358	378	UGAAGCUGCCAGCAUGAUCUG	CCAGUGAUGCUGGUAGCUUCA	Cleavage		1
vvi-miR167a	XM_002281891.4	883	100245323	LOC100245323	putative H/ACA ribonucleoprotein complex subunit 1-like protein 1	629	649	UGAAGCUGCCAGCAUGAUCUG	GUGGUCGUGGUGGUGGCUUCA	Cleavage		1
vvi-miR167a	XM_002276287.4	1245	100261360	LOC100261360	uncharacterized LOC100261360	178	198	UGAAGCUGCCAGCAUGAUCUG	AUGGUGAUGUUGGUAGUUUCA	Cleavage		1
vvi-miR167a	XM_002281593.4	1709	100243995	LOC100243995	tudor domain-containing protein 3	1126	1147	UGAAGCUGCCA-GCAUGAUCUG	AGGAUCUUGCAUGGCAGCUUCA	Translation		1
vvi-miR167a	XM_010654061.2	3763	100258418	LOC100258418	autophagy-related protein 9, transcript variant X2	2237	2257	UGAAGCUGCCAGCAUGAUCUG	UUGGUCAUGUUUGCAGUUUUA	Translation		1
vvi-miR167a	XM_010654062.2	3880	100258418	LOC100258418	autophagy-related protein 9, transcript variant X3	2354	2374	UGAAGCUGCCAGCAUGAUCUG	UUGGUCAUGUUUGCAGUUUUA	Translation		1
vvi-miR167a	XM_010654060.2	3885	100258418	LOC100258418	autophagy-related protein 9, transcript variant X1	2359	2379	UGAAGCUGCCAGCAUGAUCUG	UUGGUCAUGUUUGCAGUUUUA	Translation		1
vvi-miR167a	XM_002273182.4	2637	100265601	LOC100265601	inactive receptor-like serine/threonine-protein kinase At2g40270	1397	1417	UGAAGCUGCCAGCAUGAUCUG	AGGAUUAAGUGGGCAGCUUCA	Translation		1
vvi-miR167a	XM_002272170.3	1093	100265556	LOC100265556	secoisolariciresinol dehydrogenase-like	93	113	UGAAGCUGCCAGCAUGAUCUG	AUUAUCAUUCAGGCAGCUUCA	Translation		1
vvi-miR167a	XM_002271333.4	763	100251023	LOC100251023	acyl-coenzyme A thioesterase 13	632	652	UGAAGCUGCCAGCAUGAUCUG	UUGAGUAUGCUUGUAGCUUCA	Translation		1
vvi-miR167a	XM_002266642.4	3351	100258129	LOC100258129	auxin response factor 8	2729	2749	UGAAGCUGCCAGCAUGAUCUG	GAGAUCAGGCUGGCAGCUUGU	Cleavage		1
vvi-miR167a	XM_019222648.1	4022	100242923	LOC100242923	auxin response factor 6, transcript variant X2	3486	3506	UGAAGCUGCCAGCAUGAUCUG	GAGAUCAGGCUGGCAGCUUGU	Cleavage		1
vvi-miR167a	XM_002279772.3	4135	100242923	LOC100242923	auxin response factor 6, transcript variant X1	3599	3619	UGAAGCUGCCAGCAUGAUCUG	GAGAUCAGGCUGGCAGCUUGU	Cleavage		1
vvi-miR167a	XM_019223627.1	4421	100260866	LOC100260866	auxin response factor 6	3838	3858	UGAAGCUGCCAGCAUGAUCUG	GAGAUCAGGCUGGCAGCUUGU	Cleavage		1
vvi-miR167a	XM_019216799.1	1641	104882625	LOC104882625	uncharacterized LOC104882625, transcript variant X7	1108	1128	UGAAGCUGCCAGCAUGAUCUG	CAGAUGAUGCAGGCAACUUCA	Translation		1
vvi-miR167a	XM_010666669.2	2437	104882625	LOC104882625	uncharacterized LOC104882625, transcript variant X4	964	984	UGAAGCUGCCAGCAUGAUCUG	CAGAUGAUGCAGGCAACUUCA	Translation		1
vvi-miR167a	XM_019216796.1	2451	104882625	LOC104882625	uncharacterized LOC104882625, transcript variant X2	1101	1121	UGAAGCUGCCAGCAUGAUCUG	CAGAUGAUGCAGGCAACUUCA	Translation		1
vvi-miR167a	XM_019216797.1	2528	104882625	LOC104882625	uncharacterized LOC104882625, transcript variant X3	1055	1075	UGAAGCUGCCAGCAUGAUCUG	CAGAUGAUGCAGGCAACUUCA	Translation		1
vvi-miR167a	XM_019216795.1	2574	104882625	LOC104882625	uncharacterized LOC104882625, transcript variant X1	1101	1121	UGAAGCUGCCAGCAUGAUCUG	CAGAUGAUGCAGGCAACUUCA	Translation		1
vvi-miR167a	XM_010666671.2	2685	104882625	LOC104882625	uncharacterized LOC104882625, transcript variant X5	1212	1232	UGAAGCUGCCAGCAUGAUCUG	CAGAUGAUGCAGGCAACUUCA	Translation		1
vvi-miR167a	XM_019216798.1	2979	104882625	LOC104882625	uncharacterized LOC104882625, transcript variant X6	1506	1526	UGAAGCUGCCAGCAUGAUCUG	CAGAUGAUGCAGGCAACUUCA	Translation		1
vvi-miR167a	XM_010665033.2	3256	100259175	LOC100259175	alpha,alpha-trehalose-phosphate synthase [UDP-forming] 5, transcript variant X2	1789	1809	UGAAGCUGCCAGCAUGAUCUG	AAGAGCAUGCUGGUGGUUUCU	Cleavage		1
vvi-miR167a	XM_002274561.3	3279	100251949	LOC100251949	poly [ADP-ribose] polymerase 3, transcript variant X2	2251	2270	UGAAGCUGCCAGCAUGAUCUG	CAGAUCAUGCUG-CAGCUGCA	Translation		1
vvi-miR167a	XM_019220768.1	3283	100251949	LOC100251949	poly [ADP-ribose] polymerase 3, transcript variant X1	2255	2274	UGAAGCUGCCAGCAUGAUCUG	CAGAUCAUGCUG-CAGCUGCA	Translation		1
vvi-miR167a	XM_010665027.2	3319	100259175	LOC100259175	alpha,alpha-trehalose-phosphate synthase [UDP-forming] 5, transcript variant X3	1852	1872	UGAAGCUGCCAGCAUGAUCUG	AAGAGCAUGCUGGUGGUUUCU	Cleavage		1
vvi-miR167a	XM_002277467.4	3320	100259175	LOC100259175	alpha,alpha-trehalose-phosphate synthase [UDP-forming] 5, transcript variant X1	1853	1873	UGAAGCUGCCAGCAUGAUCUG	AAGAGCAUGCUGGUGGUUUCU	Cleavage		1
vvi-miR167a	XM_010650611.2	1725	100247956	LOC100247956	protein DJ-1 homolog D	761	781	UGAAGCUGCCAGCAUGAUCUG	CAGUUAAUCUUGGCAGCUUCA	Cleavage		1
vvi-miR167a	XM_002279784.3	2406	100243597	LOC100243597	probable L-type lectin-domain containing receptor kinase S.5	313	333	UGAAGCUGCCAGCAUGAUCUG	UGGAUCGAGCUGGCUGUUUCA	Cleavage		1
vvi-miR167a	XM_010666734.2	5618	100242669	LOC100242669	putative 1-phosphatidylinositol-3-phosphate 5-kinase FAB1D	3283	3303	UGAAGCUGCCAGCAUGAUCUG	CAGAUUACUCUGGGAGCUUCA	Cleavage		1
vvi-miR167a	XM_002265814.4	768	100252319	LOC100252319	rhodanese-like domain-containing protein 10, transcript variant X1	491	512	UGAAGCUGCCAGCAU-GAUCUG	GAGGUCCAUGAUGGCAGCUUCA	Cleavage		1
vvi-miR167a	XM_010654993.2	830	100252319	LOC100252319	rhodanese-like domain-containing protein 10, transcript variant X2	491	512	UGAAGCUGCCAGCAU-GAUCUG	GAGGUCCAUGAUGGCAGCUUCA	Cleavage		1
vvi-miR167a	XM_002263045.4	1944	100265999	LOC100265999	glutamate decarboxylase	618	638	UGAAGCUGCCAGCAUGAUCUG	GCGAUCAUGCUGGCAGGAUUA	Cleavage		1
vvi-miR167a	XM_019226063.1	788	109124226	LOC109124226	uncharacterized LOC109124226	206	226	UGAAGCUGCCAGCAUGAUCUG	UUAAUCAUGUUGGAAGCUUCU	Cleavage		1
vvi-miR167a	XM_002281798.3	1168	100258283	LOC100258283	peptide deformylase 1A, chloroplastic/mitochondrial	1065	1085	UGAAGCUGCCAGCAUGAUCUG	UGGAUAAUGUUGAUGGCUUCA	Translation		1
vvi-miR167a	XM_010659497.2	1490	100266971	LOC100266971	sterol 3-beta-glucosyltransferase UGT80B1, transcript variant X5	1288	1308	UGAAGCUGCCAGCAUGAUCUG	UUCAUCAUGGUGGCAGCUGCA	Cleavage		1
vvi-miR167a	XM_019218722.1	1614	109122243	LOC109122243	uncharacterized mitochondrial protein AtMg00810-like	1528	1548	UGAAGCUGCCAGCAUGAUCUG	UGGCUCAUGGUGGCAGGUUCA	Cleavage		3
vvi-miR167a	XM_019218722.1	1614	109122243	LOC109122243	uncharacterized mitochondrial protein AtMg00810-like	1593	1613	UGAAGCUGCCAGCAUGAUCUG	UGGUUCAUGGUGGCAGGUUCA	Cleavage		3
vvi-miR167a	XM_002275059.4	2250	100242735	LOC100242735	protein TPX2	776	796	UGAAGCUGCCAGCAUGAUCUG	CCCAUCAAGUUGGUAGUUUCA	Cleavage		1
vvi-miR167a	XM_002268120.4	4010	100248619	LOC100248619	protein PRD1	3146	3166	UGAAGCUGCCAGCAUGAUCUG	CUGGUCAAGCUGGUUGCUUCA	Cleavage		1
vvi-miR167a	XM_019217347.1	4233	100241125	LOC100241125	homeobox-DDT domain protein RLT3, transcript variant X7	317	336	UGAAGCUGCCAGCAUGAUCUG	AAGAUUAUGCUG-CGGCUUUA	Translation		1
vvi-miR167a	XM_002263761.4	4298	100241125	LOC100241125	homeobox-DDT domain protein RLT3, transcript variant X6	382	401	UGAAGCUGCCAGCAUGAUCUG	AAGAUUAUGCUG-CGGCUUUA	Translation		1
vvi-miR167a	XM_010646836.2	4354	100241125	LOC100241125	homeobox-DDT domain protein RLT3, transcript variant X5	438	457	UGAAGCUGCCAGCAUGAUCUG	AAGAUUAUGCUG-CGGCUUUA	Translation		1
vvi-miR167a	XM_010646835.2	4369	100241125	LOC100241125	homeobox-DDT domain protein RLT3, transcript variant X3	462	481	UGAAGCUGCCAGCAUGAUCUG	AAGAUUAUGCUG-CGGCUUUA	Translation		1
vvi-miR167a	XM_010646833.2	4378	100241125	LOC100241125	homeobox-DDT domain protein RLT3, transcript variant X1	462	481	UGAAGCUGCCAGCAUGAUCUG	AAGAUUAUGCUG-CGGCUUUA	Translation		1
vvi-miR167a	XM_010646834.2	4411	100241125	LOC100241125	homeobox-DDT domain protein RLT3, transcript variant X2	495	514	UGAAGCUGCCAGCAUGAUCUG	AAGAUUAUGCUG-CGGCUUUA	Translation		1
vvi-miR167a	XM_010646837.2	4421	100241125	LOC100241125	homeobox-DDT domain protein RLT3, transcript variant X4	505	524	UGAAGCUGCCAGCAUGAUCUG	AAGAUUAUGCUG-CGGCUUUA	Translation		1
vvi-miR167a	XM_002282806.3	1507	100255535	LOC100255535	dihydroflavonol 4-reductase, transcript variant X1	447	466	UGAAGCUGCCAGCAUGAUCUG	UAUAUCAUGUUG-CAGCUUCA	Translation		1
vvi-miR167a	XM_019223367.1	789	109123467	LOC109123467	glycine-rich cell wall structural protein 1-like	572	592	UGAAGCUGCCAGCAUGAUCUG	CAGGCCAUGGUGGCGGUUUCG	Cleavage		2
vvi-miR167a	XM_019223002.1	789	100854271	LOC100854271	putative fasciclin-like arabinogalactan protein 20	491	511	UGAAGCUGCCAGCAUGAUCUG	UGGAUCGUGUUGGUAAUUUUA	Cleavage		1
vvi-miR167a	XM_002281714.4	1255	100252668	LOC100252668	BURP domain protein RD22, transcript variant X4	980	1000	UGAAGCUGCCAGCAUGAUCUG	CAGAUCAUCUGGGUGGUUUCA	Translation		1
vvi-miR167a	XM_010650248.2	1267	100252668	LOC100252668	BURP domain protein RD22, transcript variant X3	992	1012	UGAAGCUGCCAGCAUGAUCUG	CAGAUCAUCUGGGUGGUUUCA	Translation		1
vvi-miR167a	XM_010650247.2	1280	100252668	LOC100252668	BURP domain protein RD22, transcript variant X2	1005	1025	UGAAGCUGCCAGCAUGAUCUG	CAGAUCAUCUGGGUGGUUUCA	Translation		1
vvi-miR167a	XM_010650246.2	1285	100252668	LOC100252668	BURP domain protein RD22, transcript variant X1	1010	1030	UGAAGCUGCCAGCAUGAUCUG	CAGAUCAUCUGGGUGGUUUCA	Translation		1
vvi-miR167a	XM_010650245.2	1376	100252668	LOC100252668	BURP domain protein RD22, transcript variant X5	1101	1121	UGAAGCUGCCAGCAUGAUCUG	CAGAUCAUCUGGGUGGUUUCA	Translation		1
vvi-miR167a	XM_002280416.3	1696	100267882	LOC100267882	putative fasciclin-like arabinogalactan protein 20	982	1002	UGAAGCUGCCAGCAUGAUCUG	UGGAUCGUGUUGGUAAUUUUA	Cleavage		1
vvi-miR167a	XM_002273946.4	769	100243040	PR10.5	pathogenesis-related protein 10.5	400	420	UGAAGCUGCCAGCAUGAUCUG	GAGGUCAAGUUGGUGGCUUCU	Cleavage		1
vvi-miR167a	XM_010649327.2	1618	100264305	LOC100264305	putative glucuronosyltransferase PGSIP8	192	212	UGAAGCUGCCAGCAUGAUCUG	AAGGUUCUGUUGGUGGUUUCA	Cleavage		1
vvi-miR167a	XM_019222460.1	2206	100265219	LOC100265219	uncharacterized LOC100265219	1639	1659	UGAAGCUGCCAGCAUGAUCUG	AAGGUCAUGAUGGUGGCUACA	Cleavage		1
vvi-miR167a	XM_002265948.4	3275	100261772	LOC100261772	probable LRR receptor-like serine/threonine-protein kinase At2g24230	1035	1055	UGAAGCUGCCAGCAUGAUCUG	UCAUUCAUGCUGGCAAUUUCA	Cleavage		1
vvi-miR167a	XM_019216569.1	3289	109121680	LOC109121680	probable methyltransferase PMT28	3060	3080	UGAAGCUGCCAGCAUGAUCUG	GAGAUCAUGCUGUUGCUUUCA	Translation		1
vvi-miR167a	XM_019223938.1	1472	100248183	LOC100248183	GDSL esterase/lipase At5g03610, transcript variant X2	327	347	UGAAGCUGCCAGCAUGAUCUG	CAGCUCAUGCUCAUGGCUUCA	Translation		1
vvi-miR167a	XM_002280680.3	2242	100264386	LOC100264386	B-box zinc finger protein 21	1560	1580	UGAAGCUGCCAGCAUGAUCUG	UAGAUCUUUCUGGCAGUAUCA	Cleavage		1
vvi-miR167a	XM_002283645.4	2457	100252199	LOC100252199	phosphatidylinositol/phosphatidylcholine transfer protein SFH8, transcript variant X2	1537	1557	UGAAGCUGCCAGCAUGAUCUG	UAAGCUAUGCUGGUAGCUUCG	Cleavage		1
vvi-miR167a	XM_010646927.2	2460	100252199	LOC100252199	phosphatidylinositol/phosphatidylcholine transfer protein SFH8, transcript variant X1	1540	1560	UGAAGCUGCCAGCAUGAUCUG	UAAGCUAUGCUGGUAGCUUCG	Cleavage		1
vvi-miR167a	XM_002279813.3	3038	100265236	LOC100265236	uncharacterized LOC100265236, transcript variant X1	647	667	UGAAGCUGCCAGCAUGAUCUG	UAGAUCCUGAUGGCAGUUGCA	Cleavage		1
vvi-miR167a	XM_002274449.4	4102	100252874	LOC100252874	DEAD-box ATP-dependent RNA helicase 46, transcript variant X3	1505	1525	UGAAGCUGCCAGCAUGAUCUG	CUGGUCAUGCUGGCGGAUUGA	Cleavage		1
vvi-miR167a	XM_010651356.2	4149	100252874	LOC100252874	DEAD-box ATP-dependent RNA helicase 46, transcript variant X4	1506	1526	UGAAGCUGCCAGCAUGAUCUG	CUGGUCAUGCUGGCGGAUUGA	Cleavage		1
vvi-miR167a	XM_010651357.2	4201	100252874	LOC100252874	DEAD-box ATP-dependent RNA helicase 46, transcript variant X5	1469	1489	UGAAGCUGCCAGCAUGAUCUG	CUGGUCAUGCUGGCGGAUUGA	Cleavage		1
vvi-miR167a	XM_010651355.2	4249	100252874	LOC100252874	DEAD-box ATP-dependent RNA helicase 46, transcript variant X1	1517	1537	UGAAGCUGCCAGCAUGAUCUG	CUGGUCAUGCUGGCGGAUUGA	Cleavage		1
vvi-miR167a	XM_019220050.1	4312	100252874	LOC100252874	DEAD-box ATP-dependent RNA helicase 46, transcript variant X2	1580	1600	UGAAGCUGCCAGCAUGAUCUG	CUGGUCAUGCUGGCGGAUUGA	Cleavage		1
vvi-miR167a	XM_010649442.2	1585	100253805	LOC100253805	methylcrotonoyl-CoA carboxylase beta chain, mitochondrial, transcript variant X2	1325	1345	UGAAGCUGCCAGCAUGAUCUG	AAGAUGGUGAUGGCAGUUUCU	Cleavage		1
vvi-miR167a	XM_002277287.4	1845	100266293	LOC100266293	actin	782	802	UGAAGCUGCCAGCAUGAUCUG	GAGAUCAUGUUUGAAGCUUUU	Translation		1
vvi-miR167a	XM_002282231.4	1937	100253805	LOC100253805	methylcrotonoyl-CoA carboxylase beta chain, mitochondrial, transcript variant X1	1324	1344	UGAAGCUGCCAGCAUGAUCUG	AAGAUGGUGAUGGCAGUUUCU	Cleavage		1
vvi-miR167a	XM_002285165.4	2042	100249416	LOC100249416	pre-mRNA-splicing factor SLU7	1288	1308	UGAAGCUGCCAGCAUGAUCUG	AUGAUCGUGCUGGCAGAAUUA	Cleavage		1
vvi-miR167a	XM_002269074.4	2325	100255773	LOC100255773	glucomannan 4-beta-mannosyltransferase 9	1927	1947	UGAAGCUGCCAGCAUGAUCUG	UUGGUUAUGUUGGCACCUUUG	Cleavage		1
vvi-miR167a	XM_002273313.4	2546	100250596	LOC100250596	ATP-dependent DNA helicase 2 subunit KU80, transcript variant X2	1148	1168	UGAAGCUGCCAGCAUGAUCUG	AAGGCCAUGCUCGCAGUUUCU	Translation		1
vvi-miR167a	XM_019225745.1	2615	100250596	LOC100250596	ATP-dependent DNA helicase 2 subunit KU80, transcript variant X1	1217	1237	UGAAGCUGCCAGCAUGAUCUG	AAGGCCAUGCUCGCAGUUUCU	Translation		1
vvi-miR167a	XM_010663334.2	2658	100250596	LOC100250596	ATP-dependent DNA helicase 2 subunit KU80, transcript variant X3	1260	1280	UGAAGCUGCCAGCAUGAUCUG	AAGGCCAUGCUCGCAGUUUCU	Translation		1
vvi-miR167a	XM_002283636.4	2672	100259738	LOC100259738	glucomannan 4-beta-mannosyltransferase 9	2167	2187	UGAAGCUGCCAGCAUGAUCUG	UUGGUUAUGUUGGCACCUUUG	Cleavage		1
vvi-miR167a	XM_002265526.4	802	100261305	LOC100261305	mitochondrial import inner membrane translocase subunit Tim9	312	332	UGAAGCUGCCAGCAUGAUCUG	CCGAUUGUGUUGAUAGCUUCC	Translation		1
vvi-miR167a	XM_002275105.3	1359	100242028	LOC100242028	transcription factor HEC3	94	114	UGAAGCUGCCAGCAUGAUCUG	UUCUUUAUGCUAGUAGCUUCA	Translation		1
vvi-miR167a	XM_002272626.3	1611	100264929	LOC100264929	uncharacterized LOC100264929	1279	1299	UGAAGCUGCCAGCAUGAUCUG	GAAAUUAUGCUGCCAGCUUGA	Translation		1
vvi-miR167a	XM_019221850.1	2643	100252970	LOC100252970	uncharacterized LOC100252970, transcript variant X9	2532	2552	UGAAGCUGCCAGCAUGAUCUG	CAUAUUAUGCUGGCAACUUUU	Cleavage		1
vvi-miR167a	XM_019221849.1	2779	100252970	LOC100252970	uncharacterized LOC100252970, transcript variant X8	2668	2688	UGAAGCUGCCAGCAUGAUCUG	CAUAUUAUGCUGGCAACUUUU	Cleavage		1
vvi-miR167a	XM_019221848.1	2849	100252970	LOC100252970	uncharacterized LOC100252970, transcript variant X7	2738	2758	UGAAGCUGCCAGCAUGAUCUG	CAUAUUAUGCUGGCAACUUUU	Cleavage		1
vvi-miR167a	XM_010654915.2	2877	100252970	LOC100252970	uncharacterized LOC100252970, transcript variant X3	2766	2786	UGAAGCUGCCAGCAUGAUCUG	CAUAUUAUGCUGGCAACUUUU	Cleavage		1
vvi-miR167a	XM_019221847.1	2895	100252970	LOC100252970	uncharacterized LOC100252970, transcript variant X6	2756	2776	UGAAGCUGCCAGCAUGAUCUG	CAUAUUAUGCUGGCAACUUUU	Cleavage		1
vvi-miR167a	XM_019221846.1	2981	100252970	LOC100252970	uncharacterized LOC100252970, transcript variant X2	2870	2890	UGAAGCUGCCAGCAUGAUCUG	CAUAUUAUGCUGGCAACUUUU	Cleavage		1
vvi-miR167a	XM_019221845.1	3012	100252970	LOC100252970	uncharacterized LOC100252970, transcript variant X1	2873	2893	UGAAGCUGCCAGCAUGAUCUG	CAUAUUAUGCUGGCAACUUUU	Cleavage		1
vvi-miR167a	XM_002270551.4	3142	100254679	LOC100254679	probable LRR receptor-like serine/threonine-protein kinase At3g47570	1456	1476	UGAAGCUGCCAGCAUGAUCUG	CAGAUCAUGCUGUUGGAUUCC	Translation		1
vvi-miR167a	XM_019223367.1	789	109123467	LOC109123467	glycine-rich cell wall structural protein 1-like	338	358	UGAAGCUGCCAGCAUGAUCUG	AAGGUCAUGGUGGAGGUUUUG	Cleavage		2
vvi-miR167a	XM_010663235.2	1530	100264419	LOC100264419	probable inactive purple acid phosphatase 29, transcript variant X1	1148	1168	UGAAGCUGCCAGCAUGAUCUG	CGGGUUGUGUUGGCAACUUUG	Cleavage		1
vvi-miR167a	XM_002269872.4	1538	100257439	LOC100257439	probable inactive purple acid phosphatase 29, transcript variant X1	1155	1175	UGAAGCUGCCAGCAUGAUCUG	CGGGUUGUGUUGGCAACUUUG	Cleavage		1
vvi-miR167a	XM_010657195.2	2327	100248051	LOC100248051	protein CHUP1, chloroplastic, transcript variant X2	1819	1839	UGAAGCUGCCAGCAUGAUCUG	CAGAUCAAGCUGGCAUCUGUA	Cleavage		1
vvi-miR167a	XM_002266898.3	2385	100248051	LOC100248051	protein CHUP1, chloroplastic, transcript variant X1	1877	1897	UGAAGCUGCCAGCAUGAUCUG	CAGAUCAAGCUGGCAUCUGUA	Cleavage		1
vvi-miR167a	XM_002277934.4	3128	100262254	LOC100262254	FT-interacting protein 1	1105	1125	UGAAGCUGCCAGCAUGAUCUG	GAGGUCAUGCUUGCAGUUUGG	Translation		1
vvi-miR167a	XM_010651235.2	3556	100256774	LOC100256774	dentin sialophosphoprotein, transcript variant X2	346	366	UGAAGCUGCCAGCAUGAUCUG	GAGGUUAUGUUGGUGGUUUUU	Cleavage		1
vvi-miR167a	XM_010651234.2	3563	100256774	LOC100256774	dentin sialophosphoprotein, transcript variant X1	353	373	UGAAGCUGCCAGCAUGAUCUG	GAGGUUAUGUUGGUGGUUUUU	Cleavage		1
vvi-miR167a	XM_010652025.2	8882	100255444	LOC100255444	small subunit processome component 20 homolog	931	952	UGA-AGCUGCCAGCAUGAUCUG	AAGAUCAUGUUGGAAGCUGUCA	Cleavage		1
vvi-miR167a	XM_002277500.4	1495	100254577	LOC100254577	AT-hook motif nuclear-localized protein 7	912	933	UGAAGCUGCCAGC-AUGAUCUG	CAGAUUGUUGUCGGCAGCUUCA	Translation		1
vvi-miR167a	XM_002273837.4	2724	100255678	LOC100255678	uncharacterized LOC100255678	1217	1237	UGAAGCUGCCAGCAUGAUCUG	CAGAUUGUGAUGUCAGUUUCU	Translation		1
vvi-miR167a	XM_002281390.3	3259	100252123	LOC100252123	eukaryotic translation initiation factor 3 subunit C	2659	2681	UGAAGCUG--CCAGCAUGAUCUG	AGGAUUAUGCUGGUGCAGCUUCU	Cleavage		1
vvi-miR167a	XM_019217160.1	3867	100265768	LOC100265768	protein transport protein Sec24-like At4g32640, transcript variant X3	3703	3723	UGAAGCUGCCAGCAUGAUCUG	UAGAUUCUGCUGGCUGUUUCU	Cleavage		1
vvi-miR167a	XM_002279604.4	4042	100265768	LOC100265768	protein transport protein Sec24-like At4g32640, transcript variant X1	3868	3888	UGAAGCUGCCAGCAUGAUCUG	UAGAUUCUGCUGGCUGUUUCU	Cleavage		1
vvi-miR167a	XM_010646038.2	4134	100265768	LOC100265768	protein transport protein Sec24-like At4g32640, transcript variant X2	3970	3990	UGAAGCUGCCAGCAUGAUCUG	UAGAUUCUGCUGGCUGUUUCU	Cleavage		1
vvi-miR167a	XM_010664521.2	444	104882232	LOC104882232	RING-H2 finger protein ATL22-like	142	161	UGAAGCUGCCAGCAUGAUCUG	CAGAUCAUGCUGG-AGCUGCC	Cleavage		1
vvi-miR167a	XM_010659044.1	681	104880891	LOC104880891	glycine-rich cell wall structural protein 1-like	500	520	UGAAGCUGCCAGCAUGAUCUG	CAGGUCAUGGUGGAGGUUUUG	Cleavage		1
vvi-miR167a	XM_002270318.4	1612	100264203	LOC100264203	calreticulin	376	396	UGAAGCUGCCAGCAUGAUCUG	UAGAUUGUGGUGGUGGCUACA	Cleavage		1
vvi-miR167a	XM_019218722.1	1614	109122243	LOC109122243	uncharacterized mitochondrial protein AtMg00810-like	1506	1526	UGAAGCUGCCAGCAUGAUCUG	AAGUUAAUGGUGGCAGGUUCA	Cleavage		3
vvi-miR167a	XM_003634863.3	2036	100854328	LOC100854328	rust resistance kinase Lr10-like	215	234	UGAAGCUGCCAGCAUGAUCUG	CAGAUCAUGCUGG-AGCUGCC	Cleavage		1
vvi-miR167a	XM_010664516.2	2087	100854184	LOC100854184	rust resistance kinase Lr10-like	326	345	UGAAGCUGCCAGCAUGAUCUG	CAGAUCAUGCUGG-AGCUGCC	Cleavage		1
vvi-miR167a	XM_010648309.2	2109	100243119	LOC100243119	rust resistance kinase Lr10-like	318	337	UGAAGCUGCCAGCAUGAUCUG	CAGAUCAUGCUGG-AGCUGCC	Cleavage		1
vvi-miR167a	XM_002280693.4	2160	100257078	LOC100257078	protein EDS1L-like	635	655	UGAAGCUGCCAGCAUGAUCUG	CGGAUUAUGCUUGCCCCUUCA	Translation		1
vvi-miR167a	XM_002274247.4	2255	100252113	LOC100252113	probable methyltransferase PMT7	172	192	UGAAGCUGCCAGCAUGAUCUG	CAGCUCAUAUUGGUGGCUUUG	Cleavage		1
vvi-miR167a	XM_019222994.1	3775	100251227	LOC100251227	calcium-transporting ATPase 10, plasma membrane-type, transcript variant X2	3297	3317	UGAAGCUGCCAGCAUGAUCUG	CAGAUUGAAUUGGCAGCUUUG	Cleavage		1
vvi-miR167a	XM_002262793.4	3814	100251227	LOC100251227	calcium-transporting ATPase 10, plasma membrane-type, transcript variant X3	3336	3356	UGAAGCUGCCAGCAUGAUCUG	CAGAUUGAAUUGGCAGCUUUG	Cleavage		1
vvi-miR167a	XM_010658577.2	3887	100251227	LOC100251227	calcium-transporting ATPase 10, plasma membrane-type, transcript variant X1	3409	3429	UGAAGCUGCCAGCAUGAUCUG	CAGAUUGAAUUGGCAGCUUUG	Cleavage		1
vvi-miR167a	XM_019220947.1	1310	100262912	LOC100262912	mRNA decay activator protein ZFP36, transcript variant X3	959	979	UGAAGCUGCCAGCAUGAUCUG	GAGGUCGUGCUGCCAGGUUCU	Translation		1
vvi-miR167a	XM_019220946.1	1368	100262912	LOC100262912	mRNA decay activator protein ZFP36, transcript variant X1	1017	1037	UGAAGCUGCCAGCAUGAUCUG	GAGGUCGUGCUGCCAGGUUCU	Translation		1
vvi-miR167a	XM_019220948.1	1388	100262912	LOC100262912	mRNA decay activator protein ZFP36, transcript variant X4	1037	1057	UGAAGCUGCCAGCAUGAUCUG	GAGGUCGUGCUGCCAGGUUCU	Translation		1
vvi-miR167a	XM_010654577.2	1445	100262912	LOC100262912	mRNA decay activator protein ZFP36, transcript variant X2	1094	1114	UGAAGCUGCCAGCAUGAUCUG	GAGGUCGUGCUGCCAGGUUCU	Translation		1
vvi-miR167a	XM_019220101.1	1906	100242665	LOC100242665	glutamyl-tRNA(Gln) amidotransferase subunit B, chloroplastic/mitochondrial, transcript variant X3	909	929	UGAAGCUGCCAGCAUGAUCUG	AGGAUUAUGUUGGUAGCAUUC	Cleavage		1
vvi-miR167a	XM_002272966.3	1959	100264998	LOC100264998	MLO protein homolog 1	601	621	UGAAGCUGCCAGCAUGAUCUG	AUAUUUAUGCUGGCAGUUUUC	Cleavage		1
vvi-miR167a	XM_010660208.2	2026	100261625	LOC100261625	BEL1-like homeodomain protein 9, transcript variant X1	1112	1131	UGAAGCUGCCAGCAUGAUCUG	CAGAUCAUGC-GGUAGCUGUA	Translation		1
vvi-miR167a	XM_010651868.2	2238	100242665	LOC100242665	glutamyl-tRNA(Gln) amidotransferase subunit B, chloroplastic/mitochondrial, transcript variant X2	1241	1261	UGAAGCUGCCAGCAUGAUCUG	AGGAUUAUGUUGGUAGCAUUC	Cleavage		1
vvi-miR167a	XM_010651867.2	2351	100242665	LOC100242665	glutamyl-tRNA(Gln) amidotransferase subunit B, chloroplastic/mitochondrial, transcript variant X1	1354	1374	UGAAGCUGCCAGCAUGAUCUG	AGGAUUAUGUUGGUAGCAUUC	Cleavage		1
vvi-miR167a	XM_010656197.2	2804	100254842	LOC100254842	U-box domain-containing protein 52, transcript variant X3	2137	2157	UGAAGCUGCCAGCAUGAUCUG	UGGAUCAUGAAGGCAGCUUGC	Translation		1
vvi-miR167a	XM_010656196.2	3032	100254842	LOC100254842	U-box domain-containing protein 52, transcript variant X1	2365	2385	UGAAGCUGCCAGCAUGAUCUG	UGGAUCAUGAAGGCAGCUUGC	Translation		1
vvi-miR167a	XM_010645719.2	4347	104877461	LOC104877461	uncharacterized LOC104877461	3265	3285	UGAAGCUGCCAGCAUGAUCUG	AAGAUUGCGCUGGCAACUUCU	Cleavage		1
vvi-miR167a	XM_002279827.4	5222	100245471	LOC100245471	putative E3 ubiquitin-protein ligase LIN-1, transcript variant X2	2168	2188	UGAAGCUGCCAGCAUGAUCUG	GAAAUUAUGUUGGCAUCUUCU	Cleavage		1
vvi-miR167a	XM_010666518.2	5317	100245471	LOC100245471	putative E3 ubiquitin-protein ligase LIN-1, transcript variant X1	2168	2188	UGAAGCUGCCAGCAUGAUCUG	GAAAUUAUGUUGGCAUCUUCU	Cleavage		1
vvi-miR167a	XM_019220202.1	1509	100249750	LOC100249750	PTI1-like tyrosine-protein kinase 1, transcript variant X4	1381	1401	UGAAGCUGCCAGCAUGAUCUG	UGUCUCAUGCUGGUAAUUUCA	Cleavage		1
vvi-miR167a	XM_010666126.2	1511	100262552	LOC100262552	neuroguidin	1243	1264	UGAAGCUGCCA-GCAUGAUCUG	UGGAUCAUGCAUGGCAGCCUUG	Translation		1
vvi-miR167a	XM_019220201.1	1618	100249750	LOC100249750	PTI1-like tyrosine-protein kinase 1, transcript variant X1	1490	1510	UGAAGCUGCCAGCAUGAUCUG	UGUCUCAUGCUGGUAAUUUCA	Cleavage		1
vvi-miR167a	XM_010652587.2	4571	100243375	LOC100243375	uncharacterized LOC100243375, transcript variant X2	2854	2874	UGAAGCUGCCAGCAUGAUCUG	AAGCUCAUGCUGGCAGCUCUU	Cleavage		1
vvi-miR167a	XM_019220692.1	4576	100243375	LOC100243375	uncharacterized LOC100243375, transcript variant X1	2856	2876	UGAAGCUGCCAGCAUGAUCUG	AAGCUCAUGCUGGCAGCUCUU	Cleavage		1
vvi-miR167a	XM_002279826.3	1381	100248853	LOC100248853	cysteine protease RD19A	609	629	UGAAGCUGCCAGCAUGAUCUG	UGGAUCAUGCUGGUCGUUUAG	Cleavage		1
vvi-miR167a	XM_002271829.4	2160	100264300	LOC100264300	sodium/hydrogen exchanger 6	1509	1531	UGAAGCUGCCAGCAUG--AUCUG	CAGGUACCAUGCUGGAAGCUUUA	Cleavage		1
vvi-miR167a	XM_002280509.3	2390	100258036	LOC100258036	exocyst complex component EXO70A1, transcript variant X6	1604	1623	UGAAGCUGCCAGCAUGAUCUG	CAGAUUAUGCUGGCU-CUUCA	Cleavage		1
vvi-miR167a	XM_019221397.1	2928	100258036	LOC100258036	exocyst complex component EXO70A1, transcript variant X2	1605	1624	UGAAGCUGCCAGCAUGAUCUG	CAGAUUAUGCUGGCU-CUUCA	Cleavage		1
vvi-miR167a	XM_019221398.1	3176	100258036	LOC100258036	exocyst complex component EXO70A1, transcript variant X3	1605	1624	UGAAGCUGCCAGCAUGAUCUG	CAGAUUAUGCUGGCU-CUUCA	Cleavage		1
vvi-miR167a	XM_019221396.1	3566	100258036	LOC100258036	exocyst complex component EXO70A1, transcript variant X1	1605	1624	UGAAGCUGCCAGCAUGAUCUG	CAGAUUAUGCUGGCU-CUUCA	Cleavage		1
vvi-miR167a	XM_019221399.1	3758	100258036	LOC100258036	exocyst complex component EXO70A1, transcript variant X4	1605	1624	UGAAGCUGCCAGCAUGAUCUG	CAGAUUAUGCUGGCU-CUUCA	Cleavage		1
vvi-miR167a	XM_010655849.2	5448	100258036	LOC100258036	exocyst complex component EXO70A1, transcript variant X5	1605	1624	UGAAGCUGCCAGCAUGAUCUG	CAGAUUAUGCUGGCU-CUUCA	Cleavage		1
vvi-miR167a	XM_010666477.2	2374	100241468	LOC100241468	protein ENHANCED DISEASE RESISTANCE 2, transcript variant X4	362	383	UGAA-GCUGCCAGCAUGAUCUG	CAAAUCAUGAUGGCAGCAUUCA	Cleavage		1
vvi-miR167a	XM_010666469.2	2383	100241468	LOC100241468	protein ENHANCED DISEASE RESISTANCE 2, transcript variant X3	362	383	UGAA-GCUGCCAGCAUGAUCUG	CAAAUCAUGAUGGCAGCAUUCA	Cleavage		1
vvi-miR167a	XM_002262825.4	2458	100241468	LOC100241468	protein ENHANCED DISEASE RESISTANCE 2, transcript variant X2	362	383	UGAA-GCUGCCAGCAUGAUCUG	CAAAUCAUGAUGGCAGCAUUCA	Cleavage		1
vvi-miR167a	XM_010666465.2	2586	100241468	LOC100241468	protein ENHANCED DISEASE RESISTANCE 2, transcript variant X1	362	383	UGAA-GCUGCCAGCAUGAUCUG	CAAAUCAUGAUGGCAGCAUUCA	Cleavage		1
vvi-miR167a	XM_010654276.2	1485	104879870	LOC104879870	uncharacterized LOC104879870	62	82	UGAAGCUGCCAGCAUGAUCUG	ACAAUCUUGAUGGCAUUUUCA	Cleavage		1
vvi-miR167a	XM_002284218.3	2429	100267853	LOC100267853	uncharacterized LOC100267853	2346	2366	UGAAGCUGCCAGCAUGAUCUG	CAGGUCAUGCUGUCUGCUAUA	Translation		1
vvi-miR167a	XM_010666642.2	2645	100261851	LOC100261851	uncharacterized LOC100261851, transcript variant X9	356	376	UGAAGCUGCCAGCAUGAUCUG	ACAAUCUUGAUGGCAUUUUCA	Cleavage		1
vvi-miR167a	XM_010666620.2	2695	100261851	LOC100261851	uncharacterized LOC100261851, transcript variant X4	406	426	UGAAGCUGCCAGCAUGAUCUG	ACAAUCUUGAUGGCAUUUUCA	Cleavage		1
vvi-miR167a	XM_019225171.1	2821	100261851	LOC100261851	uncharacterized LOC100261851, transcript variant X8	532	552	UGAAGCUGCCAGCAUGAUCUG	ACAAUCUUGAUGGCAUUUUCA	Cleavage		1
vvi-miR167a	XM_010666638.2	2865	100261851	LOC100261851	uncharacterized LOC100261851, transcript variant X7	576	596	UGAAGCUGCCAGCAUGAUCUG	ACAAUCUUGAUGGCAUUUUCA	Cleavage		1
vvi-miR167a	XM_019225168.1	2991	100261851	LOC100261851	uncharacterized LOC100261851, transcript variant X6	702	722	UGAAGCUGCCAGCAUGAUCUG	ACAAUCUUGAUGGCAUUUUCA	Cleavage		1
vvi-miR167a	XM_019225671.1	3019	100258719	LOC100258719	bifunctional fucokinase/fucose pyrophosphorylase, transcript variant X2	2519	2539	UGAAGCUGCCAGCAUGAUCUG	GAGAUUAUGUUGGAGGCUUGG	Cleavage		1
vvi-miR167a	XM_002272967.3	3476	100264197	LOC100264197	FT-interacting protein 1	1413	1433	UGAAGCUGCCAGCAUGAUCUG	GAGGUGAUGCUGGCGGUUUGG	Cleavage		1
vvi-miR167a	XM_010663671.2	3653	100258719	LOC100258719	bifunctional fucokinase/fucose pyrophosphorylase, transcript variant X1	3153	3173	UGAAGCUGCCAGCAUGAUCUG	GAGAUUAUGUUGGAGGCUUGG	Cleavage		1
vvi-miR167a	XM_010656858.2	4909	100253521	LOC100253521	calcium-transporting ATPase 9, plasma membrane-type, transcript variant X6	701	721	UGAAGCUGCCAGCAUGAUCUG	AAGAUCAUGCAGGCAGAUUGG	Translation		1
vvi-miR167a	XM_010656859.2	4831	100253521	LOC100253521	calcium-transporting ATPase 9, plasma membrane-type, transcript variant X7	701	721	UGAAGCUGCCAGCAUGAUCUG	AAGAUCAUGCAGGCAGAUUGG	Translation		1
vvi-miR167b/vvi-miR167d/vvi-miR167e	XM_002267605.4	1751	100244697	LOC100244697	2,3-dimethylmalate lyase	93	113	UGAAGCUGCCAGCAUGAUCUA	AGGAUCAUGCUGAAGGCUUCA	Translation		1
vvi-miR167b/vvi-miR167d/vvi-miR167e	XM_002282159.4	1284	100244279	LOC100244279	bZIP transcription factor 53	987	1007	UGAAGCUGCCAGCAUGAUCUA	UGGGUCAUUUUGGCAGCUUUG	Cleavage		1
vvi-miR167b/vvi-miR167d/vvi-miR167e	XM_002285678.4	1493	100250537	LOC100250537	phosphoribosylaminoimidazole-succinocarboxamide synthase, chloroplastic	1342	1362	UGAAGCUGCCAGCAUGAUCUA	UCGAUUAUGCUGGUGGCUUAA	Cleavage		1
vvi-miR167b/vvi-miR167d/vvi-miR167e	XM_002271127.3	1695	100256852	LOC100256852	uncharacterized LOC100256852	886	906	UGAAGCUGCCAGCAUGAUCUA	GAGGUCUUGCUUGCAGUUUCA	Translation		1
vvi-miR167b/vvi-miR167d/vvi-miR167e	XM_010657906.2	2220	100252607	LOC100252607	K(+) efflux antiporter 4, transcript variant X2	360	380	UGAAGCUGCCAGCAUGAUCUA	CCAGUGAUGCUGGUAGCUUCA	Cleavage		1
vvi-miR167b/vvi-miR167d/vvi-miR167e	XM_002282422.4	2375	100252607	LOC100252607	K(+) efflux antiporter 4, transcript variant X1	358	378	UGAAGCUGCCAGCAUGAUCUA	CCAGUGAUGCUGGUAGCUUCA	Cleavage		1
vvi-miR167b/vvi-miR167d/vvi-miR167e	XM_010654061.2	3763	100258418	LOC100258418	autophagy-related protein 9, transcript variant X2	2237	2257	UGAAGCUGCCAGCAUGAUCUA	UUGGUCAUGUUUGCAGUUUUA	Translation		1
vvi-miR167b/vvi-miR167d/vvi-miR167e	XM_010654062.2	3880	100258418	LOC100258418	autophagy-related protein 9, transcript variant X3	2354	2374	UGAAGCUGCCAGCAUGAUCUA	UUGGUCAUGUUUGCAGUUUUA	Translation		1
vvi-miR167b/vvi-miR167d/vvi-miR167e	XM_010654060.2	3885	100258418	LOC100258418	autophagy-related protein 9, transcript variant X1	2359	2379	UGAAGCUGCCAGCAUGAUCUA	UUGGUCAUGUUUGCAGUUUUA	Translation		1
vvi-miR167b/vvi-miR167d/vvi-miR167e	XM_002281891.4	883	100245323	LOC100245323	putative H/ACA ribonucleoprotein complex subunit 1-like protein 1	629	649	UGAAGCUGCCAGCAUGAUCUA	GUGGUCGUGGUGGUGGCUUCA	Cleavage		1
vvi-miR167b/vvi-miR167d/vvi-miR167e	XM_002276287.4	1245	100261360	LOC100261360	uncharacterized LOC100261360	178	198	UGAAGCUGCCAGCAUGAUCUA	AUGGUGAUGUUGGUAGUUUCA	Cleavage		1
vvi-miR167b/vvi-miR167d/vvi-miR167e	XM_002281593.4	1709	100243995	LOC100243995	tudor domain-containing protein 3	1126	1147	UGAAGCUGCCA-GCAUGAUCUA	AGGAUCUUGCAUGGCAGCUUCA	Translation		1
vvi-miR167b/vvi-miR167d/vvi-miR167e	XM_002273182.4	2637	100265601	LOC100265601	inactive receptor-like serine/threonine-protein kinase At2g40270	1397	1417	UGAAGCUGCCAGCAUGAUCUA	AGGAUUAAGUGGGCAGCUUCA	Translation		1
vvi-miR167b/vvi-miR167d/vvi-miR167e	XM_002271333.4	763	100251023	LOC100251023	acyl-coenzyme A thioesterase 13	632	652	UGAAGCUGCCAGCAUGAUCUA	UUGAGUAUGCUUGUAGCUUCA	Translation		1
vvi-miR167b/vvi-miR167d/vvi-miR167e	XM_002272170.3	1093	100265556	LOC100265556	secoisolariciresinol dehydrogenase-like	93	113	UGAAGCUGCCAGCAUGAUCUA	AUUAUCAUUCAGGCAGCUUCA	Translation		1
vvi-miR167b/vvi-miR167d/vvi-miR167e	XM_002266642.4	3351	100258129	LOC100258129	auxin response factor 8	2729	2749	UGAAGCUGCCAGCAUGAUCUA	GAGAUCAGGCUGGCAGCUUGU	Cleavage		1
vvi-miR167b/vvi-miR167d/vvi-miR167e	XM_019222648.1	4022	100242923	LOC100242923	auxin response factor 6, transcript variant X2	3486	3506	UGAAGCUGCCAGCAUGAUCUA	GAGAUCAGGCUGGCAGCUUGU	Cleavage		1
vvi-miR167b/vvi-miR167d/vvi-miR167e	XM_002279772.3	4135	100242923	LOC100242923	auxin response factor 6, transcript variant X1	3599	3619	UGAAGCUGCCAGCAUGAUCUA	GAGAUCAGGCUGGCAGCUUGU	Cleavage		1
vvi-miR167b/vvi-miR167d/vvi-miR167e	XM_019223627.1	4421	100260866	LOC100260866	auxin response factor 6	3838	3858	UGAAGCUGCCAGCAUGAUCUA	GAGAUCAGGCUGGCAGCUUGU	Cleavage		1
vvi-miR167b/vvi-miR167d/vvi-miR167e	XM_002279784.3	2406	100243597	LOC100243597	probable L-type lectin-domain containing receptor kinase S.5	313	333	UGAAGCUGCCAGCAUGAUCUA	UGGAUCGAGCUGGCUGUUUCA	Cleavage		1
vvi-miR167b/vvi-miR167d/vvi-miR167e	XM_010665033.2	3256	100259175	LOC100259175	alpha,alpha-trehalose-phosphate synthase [UDP-forming] 5, transcript variant X2	1789	1809	UGAAGCUGCCAGCAUGAUCUA	AAGAGCAUGCUGGUGGUUUCU	Cleavage		1
[truncated: 13,232 more rows]
