# Supplementary material for: Comparative Analysis of miRNA Abundance Revealed the Function of Vvi-miR828 in Fruit Coloring in Root Restriction Cultivation Grapevine (Vitis vinifera L.)
Source: Int J Mol Sci. 2019 Aug 20;20(16):4058. doi: 10.3390/ijms20164058 (PMC6720769; doi:10.3390/ijms20164058)
Supplement: Supplementary file 1 [file ijms-20-04058-s001.zip › Table S6.xlsx]

## Sheet: Sheet1
Table S6 The expression of novel miRNAs
Provisional ID	Name	RR-1	CK-1	RR-2	CK-2
NC_012025.3_8004_star	Vvi-miRN12*	174155	204747	18288.4	45581.9
NC_012012.3_2162	Vvi-miRN02	119466	76053	116737	160568
NC_012012.3_2162_star	Vvi-miRN02*	8842.41	8667.83	6978.79	10983.8
NW_003724367.1_8264	Vvi-miRN01	51658.1	32761.9	134738	170057
NW_003724367.1_8264_star	Vvi-miRN01*	4557.32	3903.07	11788.4	7728.05
NC_012011.3_1874	Vvi-miRN04	29056.1	16379.6	13223.4	11967.7
NC_012011.3_1874_star	Vvi-miRN04*	40.5915	70.1522	77.8265	71.9257
NC_012025.3_8043	Vvi-miRN06	182.991	301.398	198.35	105.639
NC_012025.3_8043_star	Vvi-miRN06*	7.12124	37.2811	0	0
NC_012015.3_3394	Vvi-miRN05	402.179	1105.9	393.609	552.351
NC_012015.3_3394_star	Vvi-miRN05*	1130.47	1394.84	1068.52	922.232
NC_012025.3_7815	Vvi-miRN03	0	0	35.1154	68.2627
NC_012025.3_7815_star	Vvi-miRN03*	4474.29	4101.38	3432.55	5555.83
NC_012020.3_5828	Vvi-miRN08	2646.9	4444.24	1971.93	5105.23
NC_012022.3_6438	Vvi-miRN13	8921.76	5976.62	19328.4	5174.78
NC_012008.3_681_star	Vvi-miRN11*	77.4652	102.74	19.7505	66.0949
NW_003724363.1_8111	Vvi-miRN10	58.8347	20.5999	11.8954	20.653
NC_012015.3_3029	Vvi-miRN14	48.9577	108.827	54.5499	43.1742
NC_012011.3_1852	Vvi-miRN07	10375.1	15099.2	6920.17	7762.22
NW_003724367.1_8261	Vvi-miRN09	92657.5	92797.5	142624	117871
