# Supplementary material for: Comparative Analysis of miRNA Abundance Revealed the Function of Vvi-miR828 in Fruit Coloring in Root Restriction Cultivation Grapevine (Vitis vinifera L.)
Source: Int J Mol Sci. 2019 Aug 20;20(16):4058. doi: 10.3390/ijms20164058 (PMC6720769; doi:10.3390/ijms20164058)
Supplement: Supplementary file 1 [file ijms-20-04058-s001.zip › Table S5.xlsx]

## Sheet: Sheet1
Table S5 The expression of conserved miRNAs in four libraries
Name	RR-1	CK-1	RR-2	CK-2
vvi-miR166c/vvi-miR166d/vvi-miR166e/vvi-miR166f/vvi-miR166g/vvi-miR166h	24643540	2.98961e+07	29295220	2.91106e+07
vvi-miR3623-5p	10971450	7.80554e+06	8053643	9.79605e+06
vvi-miR159c	2.70942e+06	2035427	2.36373e+06	1.62573e+06
vvi-miR403a/vvi-miR403b/vvi-miR403c/vvi-miR403d/vvi-miR403e/vvi-miR403f	2894632	1.96028e+06	2036168	2.33826e+06
vvi-miR162	2.10781e+06	1.10209e+06	2.69381e+06	1599328
vvi-miR319e	770633	1.02692e+06	202533	243096
vvi-miR3634-3p	855367	1.23937e+06	731439	515060
vvi-miR482	381786	419083	477475	535251
vvi-miR398b/vvi-miR398c	116900	101764	67293.9	107460
vvi-miR395a/vvi-miR395b/vvi-miR395c/vvi-miR395d/vvi-miR395e/vvi-miR395f/vvi-miR395g/vvi-miR395h/vvi-miR395i/vvi-miR395j/vvi-miR395k/vvi-miR395l/vvi-miR395m	90024.8	36733.2	17460.2	41441
vvi-miR396a	249483	153412	112031	55646
vvi-miR168	118846	110493	42987.7	48180.7
vvi-miR3633a-3p	60038.8	64559.2	71288.9	76007.6
vvi-miR156f/vvi-miR156g/vvi-miR156i	43252.4	22705.2	49682.9	66128.9
vvi-miR408	27992.4	44628.2	30897.4	38579.5
vvi-miR2950-5p	23890.6	50629.3	38187.9	27114.3
vvi-miR396d/vvi-miR396c	44123.2	124029	24774.1	32428.6
vvi-miR3623-3p	24587.1	15595.9	35776.7	30684.4
vvi-miR3624-3p	22159.6	20929.8	20230.2	14641
vvi-miR156b/vvi-miR156c/vvi-miR156d	21967.8	58286.2	4685.1	14268.5
vvi-miR319b/vvi-miR319c/vvi-miR319f	18431.7	19787	11245.7	15679.5
vvi-miR319g	16764.4	14973.6	11199.9	14274.8
vvi-miR166a/vvi-miR166b	21043.3	21999.1	69519.4	40838.3
vvi-miR535a/vvi-miR535b/vvi-miR535c	94291.9	59098	70647.7	20873.8
vvi-miR3633b-3p	15327	42080.1	18074.3	30159.6
vvi-miR172c	18259.4	21210.3	4569.14	1255.36
vvi-miR172d	13828.1	10127.8	7690.97	5921.57
vvi-miR2111-5p	11566.6	28139.6	7225.96	5162.94
vvi-miR3632-3p	10447.5	9174.23	10117.3	9403.14
vvi-miR399g	10416.9	11591.9	5536.63	7029.4
vvi-miR3633b-5p	8520.62	24395.9	5734.71	4118.04
vvi-miR167c	7482.49	11714.4	5617.27	4064.19
vvi-miR167b/vvi-miR167d/vvi-miR167e	7502.48	9666.02	7160.84	7235.44
vvi-miR397a	4204.37	4097.03	2960.45	3194.45
vvi-miR393b/vvi-miR393a	4131.19	5268.3	6380.04	6306.23
vvi-miR3633a-5p	4129.81	5318.35	6729.18	6790.18
vvi-miR160c/vvi-miR160d/vvi-miR160e	3002.02	1452.47	4366.29	2041.13
vvi-miR169d	3127.64	2631.76	562.632	1872.56
vvi-miR3635-3p	2380.68	2915.59	2438.28	1312.47
vvi-miR169a/vvi-miR169c/vvi-miR169j/vvi-miR169k/vvi-miR169s/vvi-miR169w	2225.63	1629.95	2479.72	2453.51
vvi-miR3630-3p	2812.48	2219.94	1549.91	1127.12
vvi-miR169v	2599.08	2458.96	1677.59	2014.79
vvi-miR2950-3p	2077.96	3581.42	2044.79	1564.73
vvi-miR167a	2190.16	2576.99	3939.9	2872.35
vvi-miR396b	2675.26	4029.42	4485.16	4400.52
vvi-miR171a/vvi-miR171c/vvi-miR171d/vvi-miR171i/vvi-miR171j	2236.3	2814.15	3474.09	1996.28
vvi-miR477b-3p	2238.32	4525.28	548.816	602.588
vvi-miR169e	1239.26	682.493	3887.03	1033.2
vvi-miR169x	1096.27	559.787	4010.53	1363.81
vvi-miR399i	1204.64	2514.46	308.14	441.652
vvi-miR3630-5p	1626.78	1322.29	1160.99	1255.74
vvi-miR3632-5p	1063.35	2718.78	591.473	481.097
vvi-miR394a/vvi-miR394c	1410.41	1872.43	1067.26	488.698
vvi-miR394b	1359.32	2011.8	992.219	551.837
vvi-miR160a/vvi-miR160b	1233.23	568.639	2910.25	744.749
vvi-miR390	905.321	1508.25	4866.35	3575.59
vvi-miR398a	990.562	693.542	462.258	692.307
vvi-miR169r/vvi-miR169u	633.487	342.118	2100.79	1295.83
vvi-miR3627-5p	779.425	1019.98	411.096	633.701
vvi-miR3631a-5p/vvi-miR3631b-5p/vvi-miR3631c/vvi-miR3631d	662.136	928.789	268.002	367.021
vvi-miR477b-5p	705.586	684.377	67.0536	126.901
vvi-miR169t	526.253	606.928	1556.45	1557.77
vvi-miR3627-3p	733.902	477.833	2050.48	948.183
vvi-miR2111-3p	358.397	563.597	27.1896	20.5872
vvi-miR3637-3p	254.512	199.899	256.378	324.679
vvi-miR3631b-3p	500.703	376.753	412.79	152.973
vvi-miR3636-3p	395.646	628.385	433.304	874.717
vvi-miR3636-5p	334.003	323.239	255.13	271.319
vvi-miR479	336.437	208.512	466.57	301.388
vvi-miR164a/vvi-miR164c/vvi-miR164d	322.792	297.421	333.392	486.283
vvi-miR3626-5p	250.721	256.472	116.344	197.129
vvi-miR3634-5p	292.625	244.552	477.178	318.197
vvi-miR399e	263.019	341.698	21.1807	10.3867
vvi-miR169b/vvi-miR169h	262.399	127.487	450.174	176.949
vvi-miR169f/vvi-miR169g	152.909	219.698	872.685	552.705
vvi-miR399a/vvi-miR399h	220.495	391.24	24.8808	44.3769
vvi-miR3625-3p	229.93	399.095	192.564	163.732
vvi-miR828a	183.078	243.562	102.24	42.5376
vvi-miR3640-3p	73.9794	62.9472	93.8829	35.8645
vvi-miR169m/vvi-miR169p/vvi-miR169n/vvi-miR169q	34.7709	23.2459	44.4483	47.3932
vvi-miR3626-3p	140.898	142.271	176.474	92.9216
vvi-miR171f	147.53	177.734	69.551	78.367
vvi-miR3625-5p	21.8526	68.7232	27.1896	34.1764
vvi-miR399b/vvi-miR399c	32.4688	35.1657	0	13.403
vvi-miR156a	0	10.8272	0	0
vvi-miR156e	30.4978	58.2667	11.8503	68.4078
vvi-miR159a/vvi-miR159b	9.49499	780.376	21.8763	30.7876
vvi-miR169l	10.0556	0	0	20.7734
vvi-miR169o	0	13.2312	13.5948	10.2004
vvi-miR171b	10.0556	23.5428	43.057	10.3867
vvi-miR171e	10.0556	0	0	0
vvi-miR172a	9.49499	11.6229	0	13.403
vvi-miR172b	9.49499	13.2312	13.5948	23.6034
vvi-miR3624-5p	10.0556	0	183.364	152.194
vvi-miR3628-3p	0	0	11.286	0
vvi-miR3628-5p	9.49499	0	24.8808	0
vvi-miR3631a-3p	19.5506	55.4921	0	10.2004
vvi-miR3635-5p	0	23.5428	0	0
vvi-miR3640-5p	0	19.1927	48.7675	0
