# Supplementary material for: Comparative Analysis of miRNA Abundance Revealed the Function of Vvi-miR828 in Fruit Coloring in Root Restriction Cultivation Grapevine (Vitis vinifera L.)
Source: Int J Mol Sci. 2019 Aug 20;20(16):4058. doi: 10.3390/ijms20164058 (PMC6720769; doi:10.3390/ijms20164058)
Supplement: Supplementary file 1 [file ijms-20-04058-s001.zip › Table S4.xlsx]

## Sheet: Sheet1
Table S4 Detailed information of identified novel miRNAs
miRNA name	Provisional ID		Consensus mature sequence	consensus star sequence	Consensus precursor sequence
Vvi-miRN01	NW_003724367.1_8264		gccacgauccacugagauuc	uuguaaguggcagaguggcc	uuguaaguggcagaguggccuuacugccacgauccacugagauuc
Vvi-miRN02	NC_012012.3_2162		cuggaagccgaugggggacc	ucccucaaaggcuuccaauu	ucccucaaaggcuuccaauuuuccuggcugauuaucaagguuggaaagcuggaagccgaugggggacc
Vvi-miRN03	NC_012025.3_7815		uuggaagucggugggggaa	ucccucaaaggcuuccaauu	ucccucaaaggcuuccaauuuuccugacugauuaucaagauuggaaaguuggaagucggugggggaa
Vvi-miRN04	NC_012011.3_1874		uuagaugaucaucaacaaaca	uuuuguugcuggucaucuaguc	uuuuguugcuggucaucuagucauuguuagucauguuuaacgcucauggcaggaugauuagaugaucaucaacaaaca
Vvi-miRN05	NC_012015.3_3394		aggcagaaugacgguagcagagag	uucugcuaaagucaucugccucu	uucugcuaaagucaucugccucuugugaaggauucagaggcagaaugacgguagcagagag
Vvi-miRN06	NC_012025.3_8043		uucgcaagguggucuucauggugcg	caccaugaggaaaauccccuugcgaaau	uucgcaagguggucuucauggugcgaaauggccaaauuucacaccaugaggaaaauccccuugcgaaau
Vvi-miRN07	NC_012011.3_1852		cauuauguugauuucuuuguuuu	aacaaaaaaaucaacauaaugaa	aacaaaaaaaucaacauaaugaaaaauaauuuugcuguauaucuguacuagcaaaauuauuuuucauuauguugauuucuuuguuuu
Vvi-miRN08	NC_012020.3_5828		ccaaaugaugcuauuacugauggcc	uagcaauuaguuauuacucacuugguc	uagcaauuaguuauuacucacuuggucucucagcuaucucaauuagcugaauggccaaaugaugcuauuacugauggcc
Vvi-miRN09	NW_003724367.1_8261		gaaucucaguggaucguggca	ugggggaagagacgaaucga	ugggggaagagacgaaucgaugugacaagguugaaucucaguggaucguggca
Vvi-miRN10	NW_003724363.1_8111		uuaacugagaugauuguccaaccg	gggacaaucauuauuauagaaagg	uuaacugagaugauuguccaaccgcccuggggacaaucauuauuauagaaagg
Vvi-miRN11	NC_012008.3_681		uacauaucuuaaggacauaauauu	ugauuucuaauaggauaugauauc	ugauuucuaauaggauaugauauccuucgauauacauaucuuaaggacauaauauu
Vvi-miRN12	NC_012025.3_8004		ccucaaaggcuuccaauuuuc	guuggaagucggugggggacc	ccucaaaggcuuccaauuuuccuggcugauuaucaagguuuggauaguuggaagucggugggggacc
Vvi-miRN13	NC_012022.3_6438		uccccagcagagucgcca	gcgagcucgauuuugauu	uccccagcagagucgccauuuuguggaacccgcauuucggcucaugcguuucccacucgauggcgagcucgauuuugauu
Vvi-miRN14	NC_012015.3_3029		auagcuuacgcucugacc	uaguguagugauguca	uaguguagugaugucaaggcuucauuagcugacagcccugauagcuuacgcucugacc
