# Supplementary material for: Comparative Analysis of miRNA Abundance Revealed the Function of Vvi-miR828 in Fruit Coloring in Root Restriction Cultivation Grapevine (Vitis vinifera L.)
Source: Int J Mol Sci. 2019 Aug 20;20(16):4058. doi: 10.3390/ijms20164058 (PMC6720769; doi:10.3390/ijms20164058)
Supplement: Supplementary file 1 [file ijms-20-04058-s001.zip › Table S3.xlsx]

## Sheet: Sheet1
Table S3 Numbers and percentage of reads for each small RNA classification identified in four libraries
RR-1	Rfam_type	rRNA	tRNA	snRNA	Cis-reg	miRNA	other	total
	Number of total	3600709	1073534	36827	46524	2510120	121563	7389277
	% of total	0.1077	0.0321	0.0011	0.0014	0.075	0.0036	0.2209
	Number of unique	9124	2357	169	259	767	629	13305
	% of unique	0.0015	0.0004	0	0	0.0001	0.0001	0.0022
CK-1	Number of total	3260526	1059214	39164	38941	4415179	113175	8926199
	% of total	0.0975	0.0317	0.0012	0.0012	0.132	0.0034	0.2669
	Number of unique	8353	2383	162	212	785	569	12464
	% of unique	0.0014	0.0004	0	0	0.0001	0.0001	0.002
RR-2	Number of total	4359409	1870678	58064	90631	3350756	214704	9944242
	% of total	0.1332	0.0572	0.0018	0.0028	0.1024	0.0066	0.3039
	Number of unique	27890	9282	1235	1092	1531	2792	43822
	% of unique	0.0077	0.0025	0.0003	0.0003	0.0004	0.0008	0.012
CK-2	Number of total	3561607	1479213	58243	71574	2099203	136505	7406345
	% of total	0.1063	0.0442	0.0017	0.0021	0.0627	0.0041	0.2211
	Number of unique	19866	6816	743	779	1279	1654	31137
	% of unique	0.0043	0.0015	0.0002	0.0002	0.0003	0.0004	0.0067
