# Supplementary material for: Comparative Analysis of miRNA Abundance Revealed the Function of Vvi-miR828 in Fruit Coloring in Root Restriction Cultivation Grapevine (Vitis vinifera L.)
Source: Int J Mol Sci. 2019 Aug 20;20(16):4058. doi: 10.3390/ijms20164058 (PMC6720769; doi:10.3390/ijms20164058)
Supplement: Supplementary file 1 [file ijms-20-04058-s001.zip › Table S2.xlsx]

## Sheet: Sheet1
Table S2 Analysis of small RNAs from grape fruits of 'Muscat ' under restriction root and control group.
Statistics	Clean reads	Aligned reads	Aligned reads(%)		Statistics	Clean reads	Aligned reads	Aligned reads(%)
RR-1-1_TotalReads	10245489	7758687	0.7572		RR-1-1_UniqueReads	1961286	1417500	0.7227
RR-1-2_TotalReads	12101870	9168366	0.7575		RR-1-2_UniqueReads	2207080	1577150	0.7145
RR-1-3_TotalReads	11100488	8492515	0.765		RR-1-3_UniqueReads	2014717	1449599	0.7195
RR-1_TotalReads	1.11493e+07	8.47319e+06	0.759976		RR-1_UniqueReads	2.06103e+06	1.48142e+06	0.718776
CK-1-1_TotalReads	10771703	8216770	0.7628		nR-1-1_UniqueReads	2280799	1716440	0.7525
CK-1-2_TotalReads	10352501	8056976	0.7782		nR-1-2_UniqueReads	2244103	1693231	0.7545
CK-1-3_TotalReads	11243890	8616956	0.7663		nR-1-3_UniqueReads	2307910	1730011	0.7496
CK-1_TotaReads	1.07894e+07	8.2969e+06	0.768989		nR-1_UniqueReads	2277604	1.71323e+06	0.752206
RR-2-1_TotalReads	10324501	7869312	0.7621		RR-2-1_UniqueReads	1200437	828121	0.6898
RR-2-2_TotalReads	10794402	7940422	0.7356		RR-2-2_UniqueReads	1310719	905800	0.691
RR-2-3_TotalReads	11606644	8811159	0.7591		RR-2-3_UniqueReads	1128892	782634	0.6932
RR-2_TotalReads	1.09085e+07	8.20696e+06	0.752345		RR-2_uniqueReads	1.21335e+06	838852	0.691352
CK-2-1_TotalReads	11919506	8791573	0.7375		nR-2-1_UniqueReads	1611469	1152359	0.715
CK-2-2_TotalReads	11107947	7976004	0.718		nR-2-2_UniqueReads	1658626	1185463	0.7147
CK-2-3_TotalReads	10470837	7853643	0.75		nR-2-3_UniqueReads	1365692	971283	0.7112
CK-2_TotalReads	1.11661e+07	8.20707e+06	0.734999		nR-2_Uniquereads	1.54526e+06	1103035	0.713817
