# Supplementary material for: Comparative Analysis of miRNA Abundance Revealed the Function of Vvi-miR828 in Fruit Coloring in Root Restriction Cultivation Grapevine (Vitis vinifera L.)
Source: Int J Mol Sci. 2019 Aug 20;20(16):4058. doi: 10.3390/ijms20164058 (PMC6720769; doi:10.3390/ijms20164058)
Supplement: Supplementary file 1 [file ijms-20-04058-s001.zip › Table S1.xlsx]

## Sheet: Sheet1
Table S1 Categorization of reads of small RNAs in grape fruit at two develomental stages in two groups
Sample	Average(RR-1)	RR-1-1	RR-1-2	RR-1-3	Average(CK-1)	CK-1-1	CK-1-2	CK-1-3	Average(RR-2)	RR-2-1	RR-2-2	RR-2-3	Average(CK-2)	CK-2-1	CK-2-2	CK-2-3
Total Raw Reads	17598617	15209052	20636426	16950373	1.46478e+07	14614217	13976403	15352688	1.9267e+07	16578500	19226248	21996250	1.53728e+07	15790203	14903453	15424688
Total Raw Bases	879930850	760452600	1031821300	847518650	7.32388e+08	730710850	698820150	767634400	9.6335e+08	828925000	961312400	1099812500	7.68639e+08	789510150	745172650	771234400
Total Clean Reads	1.11493e+07	10245489	12101870	11100488	1.07894e+07	10771703	10352501	11243890	1.09085e+07	10324501	10794402	11606644	1.11661e+07	11919506	11107947	10470837
Total Clean Bases	2.47325e+08	229787718	267205276	244982184	2.43239e+08	244362227	231476345	253878292	2.34731e+08	216947692	251308748	235936919	249029993	266525953	253266965	227297061
Clean Reads Rate (%)	63.83	67.36	58.64	65.49	73.6733	73.71	74.07	73.24	57.0633	62.28	56.14	52.77	72.6333	75.49	74.53	67.88
Low Quality Reads	1623.33	1430	1888	1552	1182.33	1317	1181	1049	1900.33	2063	1066	2572	1364.67	1369	1368	1357
Low Quality Rate (%)	0.01	0.01	0.01	0.01	0.01	0.01	0.01	0.01	0.01	0.01	0.01	0.01	0.01	0.01	0.01	0.01
Without 3p Adaptor Reads	2645980	1608518	3591885	2737537	980660	659041	730672	1552268	1.74129e+06	1743269	2038247	1442359	1288573	918854	794335	2152530
Without 3p Adaptor Rate (%)	14.7133	10.58	17.41	16.15	6.61667	4.51	5.23	10.11	9.22667	10.52	10.6	6.56	8.37	5.82	5.33	13.96
Without Insert Reads	6272.33	6020	6584	6213	2900.67	2783	3691	2228	13626	4990	8161	27727	7842.33	6001	9292	8234
Without Insert Rate (%)	0.0366667	0.04	0.03	0.04	0.02	0.02	0.03	0.01	0.0666667	0.03	0.04	0.13	0.05	0.04	0.06	0.05
Poly A/T Reads	1.97623e+06	1806560	2214637	1907506	1.90201e+06	1924022	1883932	1898063	1.4672e+06	1446804	1233981	1720811	1327851	1389044	1351456	1243053
Poly A/T Rate (%)	11.2867	11.88	10.73	11.25	13.0033	13.17	13.48	12.36	7.65667	8.73	6.42	7.82	8.64333	8.8	9.07	8.06
Ex-length Reads	1.81922e+06	1541035	2719562	1197077	971656	1255351	1004426	655190	5134467	3056873	5150391	7196137	1.58105e+06	1555429	1639055	1548677
Ex-length Rate (%)	10.1233	10.13	13.18	7.06	6.68333	8.59	7.19	4.27	25.9833	18.44	26.79	32.72	10.2967	9.85	11	10.04
Raw Reads Q20 (%)	96.8033	97	96.71	96.7	97.0267	96.93	97	97.15	96.6533	96.58	97.02	96.36	96.69	97.05	96.47	96.55
Raw Reads Q30 (%)	95.4833	95.73	95.34	95.38	95.7367	95.64	95.66	95.91	95.2467	95.12	95.71	94.91	95.26	95.74	94.97	95.07
Clean Reads Q20 (%)	97.5567	97.66	97.54	97.47	97.7467	97.62	97.77	97.85	97.76	97.7	97.87	97.71	97.67	97.85	97.54	97.62
Clean Reads Q30 (%)	96.3267	96.47	96.3	96.21	96.64	96.42	96.69	96.81	96.69	96.63	96.85	96.59	96.4667	96.82	96.23	96.35
The bolded part is the average of three replicates.
